# Supplementary material for: Crystal structure of a pyrazine-2,3-dicarboxamide ligand and of its silver(I) nitrate complex, a three-dimensional coordination polymer
Source: Acta Crystallogr E Crystallogr Commun. 2017 May 5;73(Pt 6):798–803. doi: 10.1107/S2056989017006387 (PMC5458295; doi:10.1107/S2056989017006387)
Supplement: Supplementary file 1 [file e-73-00798-sup1.cif]

##############################################################################
#                                                                            #
# This CIF contains the data in a paper accepted for publication in          #
# Acta Crystallographica Section E. It conforms to the requirements of       #
# Notes for Authors for Acta Crystallographica Section E, and has been       #
# peer reviewed under the auspices of the IUCr Commission on Journals.       #
#                                                                            #
# Full details of the Crystallographic Information File format               #
# are given in the paper "The Crystallographic Information File (CIF):       #
# a New Standard Archive File for Crystallography" by S. R. Hall, F. H.      #
# Allen and I. D. Brown [Acta Cryst. (1991), A47, 655-685].                  #
#                                                                            #
# The current version of the core CIF dictionary is obtainable from          #
# ftp://ftp.iucr.org/pub/cif_core.dic.                                       #
#                                                                            #
# Software is freely available for graphical display of the structure(s)     #
# in this CIF. For information consult the CIF software page                 #
# http://www.iucr.org/resources/cif/software.                                #
#                                                                            #
# This file may be used for bona fide research purposes within the           #
# scientific community so long as proper attribution is given to the journal # 
# article from which it was obtained.                                        #
#                                                                            #
##############################################################################
data_L1
_audit_creation_method     'SHELXL-2016/6'
_chemical_name_systematic
;
<i>N</i>^2^,<i>N</i>^3^-Bis(pyridin-4-ylmethyl)pyrazine-2,3-dicarboxamide
;
_chemical_name_common     ?
_chemical_formula_moiety     'C18 H16 N6 O2, 2(H2 O)'
_chemical_formula_sum     'C18 H20 N6 O4'
_chemical_formula_iupac     'C18 H16 N6 O2, 2H2 O'
_chemical_formula_weight     384.40
_chemical_melting_point     ?
_shelx_space_group_comment
;
The symmetry employed for this shelxl refinement is uniquely defined
by the following loop, which should always be used as a source of
symmetry information in preference to the above space-group names.
They are only intended as comments.
;
_space_group_crystal_system     monoclinic
_space_group_name_H-M_alt     'P c'
_space_group_name_Hall     'P -2yc'
loop_
    _space_group_symop_operation_xyz
    'x, y, z'
    'x, -y, z+1/2'
_cell_length_a     4.3677(6)
_cell_length_b     14.0232(12)
_cell_length_c     15.1816(18)
_cell_angle_alpha     90
_cell_angle_beta     96.153(16)
_cell_angle_gamma     90
_cell_volume     924.50(19)
_cell_formula_units_Z     2
_cell_measurement_reflns_used     3264
_cell_measurement_theta_min     1.98
_cell_measurement_theta_max     25.92
_cell_measurement_temperature     153(2)
_exptl_crystal_description     plate
_exptl_crystal_colour     colourless
_exptl_crystal_size_max     0.50
_exptl_crystal_size_mid     0.15
_exptl_crystal_size_min     0.05
_exptl_crystal_density_diffrn     1.381
_exptl_crystal_density_meas     ?
_exptl_crystal_density_method     ?
_exptl_crystal_F_000     404
_exptl_absorpt_coefficient_mu     0.101
_exptl_absorpt_correction_type     multi-scan
_exptl_absorpt_process_details
;
(MULABS; Spek, 2009)
;
_shelx_estimated_absorpt_T_min     ?
_shelx_estimated_absorpt_T_max     ?
_exptl_absorpt_correction_T_min     0.7628
_exptl_absorpt_correction_T_max     1.0000
_diffrn_ambient_temperature     153(2)
_diffrn_radiation_type     MoK\a
_diffrn_radiation_wavelength     0.71073
_diffrn_radiation_source     'fine-focus sealed tube'
_diffrn_radiation_monochromator     'plane graphite'
_diffrn_measurement_device_type     'Stoe IPDS 1'
_diffrn_measurement_device     '1 circle goniometer'
_diffrn_measurement_method     '\f rotation'
_diffrn_detector_area_resol_mean     ?
_diffrn_reflns_number     7134
_diffrn_reflns_av_R_equivalents     0.1071
_diffrn_reflns_theta_min     1.982
_diffrn_reflns_theta_max     25.918
_diffrn_reflns_theta_full     25.242
_diffrn_measured_fraction_theta_max     0.985
_diffrn_measured_fraction_theta_full     0.993
_diffrn_reflns_limit_h_min     -5
_diffrn_reflns_limit_h_max     5
_diffrn_reflns_limit_k_min     -17
_diffrn_reflns_limit_k_max     16
_diffrn_reflns_limit_l_min     -18
_diffrn_reflns_limit_l_max     18
_refine_special_details     ?
_reflns_number_total     3388
_reflns_number_gt     1693
_reflns_threshold_expression     'I > 2\s(I)'
_refine_ls_structure_factor_coef     Fsqd
_refine_ls_matrix_type     full
_refine_ls_R_factor_all     0.1135
_refine_ls_R_factor_gt     0.0506
_refine_ls_wR_factor_gt     0.1076
_refine_ls_wR_factor_ref     0.1224
_refine_ls_goodness_of_fit_ref     0.767
_refine_ls_restrained_S_all     0.769
_refine_ls_number_reflns     3388
_refine_ls_number_parameters     260
_refine_ls_number_restraints     8
_refine_ls_hydrogen_treatment     mixed
_refine_ls_weighting_scheme     calc
_refine_ls_weighting_details
                      'w=1/[\s^2^(Fo^2^)+(0.0453P)^2^] where P=(Fo^2^+2Fc^2^)/3'
_atom_sites_solution_hydrogens     mixed
_atom_sites_solution_primary     direct
_atom_sites_solution_secondary     difmap
_refine_ls_shift/su_max     0.000
_refine_ls_shift/su_mean     0.000
_refine_diff_density_max     0.210
_refine_diff_density_min     -0.249
_refine_ls_extinction_method
;
(SHELXL2016; Sheldrick, 2015)
;
_refine_ls_extinction_coef     0.036(6)
_refine_ls_extinction_expression
                                  'Fc^*^=kFc[1+0.001xFc^2^\l^3^/sin(2\q)]^-1/4^'
loop_
    _atom_type_symbol
    _atom_type_description
    _atom_type_scat_dispersion_real
    _atom_type_scat_dispersion_imag
    _atom_type_scat_source
    'C' 'C' 0.0033 0.0016
                         'International Tables Vol C Tables 4.2.6.8 and 6.1.1.4'
    'H' 'H' 0.0000 0.0000
                         'International Tables Vol C Tables 4.2.6.8 and 6.1.1.4'
    'N' 'N' 0.0061 0.0033
                         'International Tables Vol C Tables 4.2.6.8 and 6.1.1.4'
    'O' 'O' 0.0106 0.0060
                         'International Tables Vol C Tables 4.2.6.8 and 6.1.1.4'
_computing_data_collection
;
EXPOSE in <i>IPDS-I</i> (Stoe & Cie, 2004)
;
_computing_cell_refinement
;
CELL in <i>IPDS-I</i> (Stoe & Cie, 2004)
;
_computing_data_reduction
;
INTEGRATE in <i>IPDS-I</i> (Stoe & Cie, 2004)
;
_computing_structure_solution
;
SHELXS2014 (Sheldrick, 2008)
;
_computing_structure_refinement
;
SHELXL2014 (Sheldrick, 2015)
;
_computing_molecular_graphics
;
Mercury (Macrae <i>et al.</i>,  2008)
;
_computing_publication_material
;
SHELXL2014 (Sheldrick, 2015), PLATON (Spek, 2009) and
publCIF (Westrip, 2010)
;
loop_
    _atom_site_type_symbol
    _atom_site_label
    _atom_site_fract_x
    _atom_site_fract_y
    _atom_site_fract_z
    _atom_site_U_iso_or_equiv
    _atom_site_adp_type
    _atom_site_calc_flag
    _atom_site_occupancy
    _atom_site_disorder_assembly
    _atom_site_disorder_group
    O O1 0.7750(11) 0.9108(3) 0.4491(3) 0.0358(13) Uani d 1 . .
    O O2 0.5478(11) 0.9994(3) 0.2578(3) 0.0351(12) Uani d 1 . .
    N N1 0.4263(14) 1.1135(3) 0.5363(4) 0.0321(15) Uani d 1 . .
    N N2 0.1716(14) 1.1331(4) 0.3588(4) 0.0330(15) Uani d 1 . .
    N N3 0.7147(13) 0.9491(3) 0.5921(3) 0.0258(14) Uani d 1 . .
    H H3N 0.612(13) 0.998(3) 0.609(4) 0.031 Uiso d 1 . .
    N N4 0.4923(14) 0.5966(4) 0.6225(4) 0.0403(16) Uani d 1 . .
    N N5 0.1699(14) 0.9119(4) 0.3107(4) 0.0313(14) Uani d 1 . .
    H H5N 0.002(11) 0.906(5) 0.337(4) 0.038 Uiso d 1 . .
    N N6 -0.0999(16) 0.5615(4) 0.3180(4) 0.0436(17) Uani d 1 . .
    C C1 0.4668(15) 1.0457(4) 0.4743(4) 0.0267(17) Uani d 1 . .
    C C2 0.3401(16) 1.0564(4) 0.3878(4) 0.0258(16) Uani d 1 . .
    C C3 0.1396(19) 1.1999(5) 0.4209(5) 0.043(2) Uani d 1 . .
    H H3 0.030625 1.256737 0.403978 0.051 Uiso calc 1 . .
    C C4 0.2586(18) 1.1888(4) 0.5079(5) 0.0360(19) Uani d 1 . .
    H H4 0.219526 1.236935 0.549295 0.043 Uiso calc 1 . .
    C C5 0.6613(15) 0.9624(4) 0.5039(4) 0.0280(16) Uani d 1 . .
    C C6 0.9192(16) 0.8748(4) 0.6312(5) 0.0290(17) Uani d 1 . .
    H H6A 0.985533 0.891453 0.693707 0.035 Uiso calc 1 . .
    H H6B 1.105193 0.872221 0.599314 0.035 Uiso calc 1 . .
    C C7 0.7688(16) 0.7778(4) 0.6278(5) 0.0307(17) Uani d 1 . .
    C C8 0.8016(18) 0.7151(4) 0.5602(5) 0.0376(19) Uani d 1 . .
    H H8 0.917205 0.733033 0.513344 0.045 Uiso calc 1 . .
    C C9 0.669(2) 0.6270(5) 0.5600(5) 0.046(2) Uani d 1 . .
    H H9 0.702062 0.584555 0.513239 0.056 Uiso calc 1 . .
    C C10 0.4698(19) 0.6573(5) 0.6889(5) 0.044(2) Uani d 1 . .
    H H10 0.357252 0.636975 0.735668 0.053 Uiso calc 1 . .
    C C11 0.5967(17) 0.7473(5) 0.6950(5) 0.0374(19) Uani d 1 . .
    H H11 0.568042 0.787610 0.743743 0.045 Uiso calc 1 . .
    C C12 0.3639(17) 0.9848(4) 0.3138(4) 0.0297(17) Uani d 1 . .
    C C13 0.1367(17) 0.8444(4) 0.2372(5) 0.0337(18) Uani d 1 . .
    H H13A 0.332934 0.841179 0.210178 0.040 Uiso calc 1 . .
    H H13B -0.024426 0.867753 0.191430 0.040 Uiso calc 1 . .
    C C14 0.0529(17) 0.7469(4) 0.2655(4) 0.0303(17) Uani d 1 . .
    C C15 -0.1501(17) 0.6908(5) 0.2141(5) 0.0362(18) Uani d 1 . .
    H H15 -0.242090 0.714271 0.158778 0.043 Uiso calc 1 . .
    C C16 -0.224(2) 0.6001(5) 0.2413(5) 0.049(2) Uani d 1 . .
    H H16 -0.368187 0.563552 0.204091 0.058 Uiso calc 1 . .
    C C17 0.1048(19) 0.6151(5) 0.3680(6) 0.042(2) Uani d 1 . .
    H H17 0.200289 0.589113 0.421904 0.050 Uiso calc 1 . .
    C C18 0.1843(19) 0.7075(5) 0.3446(5) 0.0389(18) Uani d 1 . .
    H H18 0.327922 0.743333 0.382699 0.047 Uiso calc 1 . .
    O O1W 0.7645(12) 0.5986(3) 0.9268(3) 0.0503(15) Uani d 1 . .
    H H1WA 0.624209 0.595327 0.962023 0.075 Uiso d 1 . .
    H H1WB 0.768245 0.545186 0.889768 0.075 Uiso d 1 . .
    O O2W 0.3065(12) 0.4183(3) 0.5379(3) 0.0478(14) Uani d 1 . .
    H H2WA 0.133161 0.418283 0.504471 0.072 Uiso d 1 . .
    H H2WB 0.327355 0.474826 0.557396 0.072 Uiso d 1 . .
loop_
    _atom_site_aniso_label
    _atom_site_aniso_U_11
    _atom_site_aniso_U_22
    _atom_site_aniso_U_33
    _atom_site_aniso_U_12
    _atom_site_aniso_U_13
    _atom_site_aniso_U_23
    O1 0.051(3) 0.039(3) 0.021(3) 0.009(2) 0.019(3) 0.000(2)
    O2 0.052(3) 0.040(2) 0.015(3) -0.005(2) 0.015(2) -0.0003(19)
    N1 0.055(4) 0.024(3) 0.018(3) 0.001(3) 0.007(3) -0.002(2)
    N2 0.050(4) 0.030(3) 0.019(3) 0.006(3) 0.004(3) 0.003(2)
    N3 0.041(4) 0.025(3) 0.012(3) 0.004(3) 0.009(3) -0.001(2)
    N4 0.047(4) 0.032(3) 0.041(4) 0.001(3) 0.001(4) 0.007(3)
    N5 0.038(4) 0.034(3) 0.023(3) -0.010(3) 0.006(3) -0.006(2)
    N6 0.054(4) 0.033(3) 0.044(4) -0.005(3) 0.007(4) -0.003(3)
    C1 0.035(5) 0.029(3) 0.018(4) -0.002(3) 0.009(3) 0.001(3)
    C2 0.034(4) 0.025(3) 0.020(4) 0.000(3) 0.008(3) 0.000(3)
    C3 0.061(6) 0.027(4) 0.040(5) 0.011(4) 0.003(4) 0.003(3)
    C4 0.060(5) 0.025(4) 0.023(4) 0.007(4) 0.009(4) -0.003(3)
    C5 0.037(4) 0.031(4) 0.017(4) -0.001(3) 0.006(3) 0.008(3)
    C6 0.036(4) 0.031(4) 0.020(4) 0.006(3) 0.001(3) 0.000(3)
    C7 0.032(5) 0.030(4) 0.027(4) 0.013(3) -0.007(4) -0.002(3)
    C8 0.056(5) 0.034(4) 0.022(5) 0.001(4) 0.001(4) -0.001(3)
    C9 0.066(6) 0.031(4) 0.040(5) 0.005(4) 0.001(5) -0.005(3)
    C10 0.057(6) 0.037(4) 0.039(5) 0.007(4) 0.009(4) 0.007(4)
    C11 0.053(5) 0.035(4) 0.024(4) 0.002(4) 0.006(4) -0.001(3)
    C12 0.047(5) 0.027(4) 0.015(4) 0.007(3) -0.002(4) 0.001(3)
    C13 0.047(5) 0.029(3) 0.025(4) -0.003(3) 0.003(4) -0.007(3)
    C14 0.038(5) 0.029(3) 0.025(5) 0.005(3) 0.006(4) -0.005(3)
    C15 0.047(5) 0.035(4) 0.028(4) 0.005(4) 0.007(4) -0.003(3)
    C16 0.063(6) 0.040(4) 0.042(5) -0.008(4) 0.000(5) -0.004(4)
    C17 0.052(5) 0.038(4) 0.038(5) 0.001(4) 0.012(4) 0.003(4)
    C18 0.041(5) 0.040(4) 0.036(5) -0.003(4) 0.002(4) -0.006(3)
    O1W 0.066(4) 0.036(3) 0.051(4) -0.006(3) 0.013(3) -0.001(2)
    O2W 0.061(4) 0.036(3) 0.047(3) 0.000(2) 0.007(3) 0.001(2)
_geom_special_details
;
 All esds (except the esd in the dihedral angle between two l.s. planes)
 are estimated using the full covariance matrix.  The cell esds are taken
 into account individually in the estimation of esds in distances, angles
 and torsion angles; correlations between esds in cell parameters are only
 used when they are defined by crystal symmetry.  An approximate (isotropic)
 treatment of cell esds is used for estimating esds involving l.s. planes.
;
loop_
    _geom_bond_atom_site_label_1
    _geom_bond_atom_site_label_2
    _geom_bond_site_symmetry_2
    _geom_bond_distance
    _geom_bond_publ_flag
    O1 C5 . 1.245(7) ?
    O2 C12 . 1.248(7) ?
    N1 C4 . 1.331(8) ?
    N1 C1 . 1.364(8) ?
    N2 C3 . 1.346(9) ?
    N2 C2 . 1.351(8) ?
    N3 C5 . 1.347(8) ?
    N3 C6 . 1.456(8) ?
    N3 H3N . 0.88(3) ?
    N4 C10 . 1.330(9) ?
    N4 C9 . 1.354(10) ?
    N5 C12 . 1.325(8) ?
    N5 C13 . 1.458(8) ?
    N5 H5N . 0.88(3) ?
    N6 C17 . 1.340(10) ?
    N6 C16 . 1.344(10) ?
    C1 C2 . 1.377(9) ?
    C1 C5 . 1.485(8) ?
    C2 C12 . 1.518(9) ?
    C3 C4 . 1.375(10) ?
    C3 H3 . 0.9500 ?
    C4 H4 . 0.9500 ?
    C6 C7 . 1.510(9) ?
    C6 H6A . 0.9900 ?
    C6 H6B . 0.9900 ?
    C7 C8 . 1.370(9) ?
    C7 C11 . 1.398(9) ?
    C8 C9 . 1.364(10) ?
    C8 H8 . 0.9500 ?
    C9 H9 . 0.9500 ?
    C10 C11 . 1.378(10) ?
    C10 H10 . 0.9500 ?
    C11 H11 . 0.9500 ?
    C13 C14 . 1.491(8) ?
    C13 H13A . 0.9900 ?
    C13 H13B . 0.9900 ?
    C14 C15 . 1.366(10) ?
    C14 C18 . 1.389(10) ?
    C15 C16 . 1.386(9) ?
    C15 H15 . 0.9500 ?
    C16 H16 . 0.9500 ?
    C17 C18 . 1.397(10) ?
    C17 H17 . 0.9500 ?
    C18 H18 . 0.9500 ?
    O1W H1WA . 0.8569 ?
    O1W H1WB . 0.9371 ?
    O2W H2WA . 0.8649 ?
    O2W H2WB . 0.8483 ?
loop_
    _geom_angle_atom_site_label_1
    _geom_angle_atom_site_label_2
    _geom_angle_atom_site_label_3
    _geom_angle_site_symmetry_1
    _geom_angle_site_symmetry_3
    _geom_angle
    _geom_angle_publ_flag
    C4 N1 C1 . . 115.9(6) ?
    C3 N2 C2 . . 114.8(6) ?
    C5 N3 C6 . . 122.5(5) ?
    C5 N3 H3N . . 99(4) ?
    C6 N3 H3N . . 139(5) ?
    C10 N4 C9 . . 115.0(6) ?
    C12 N5 C13 . . 122.6(6) ?
    C12 N5 H5N . . 128(4) ?
    C13 N5 H5N . . 106(4) ?
    C17 N6 C16 . . 116.6(6) ?
    N1 C1 C2 . . 120.9(6) ?
    N1 C1 C5 . . 116.8(6) ?
    C2 C1 C5 . . 122.2(5) ?
    N2 C2 C1 . . 123.1(5) ?
    N2 C2 C12 . . 111.4(6) ?
    C1 C2 C12 . . 125.5(6) ?
    N2 C3 C4 . . 122.5(7) ?
    N2 C3 H3 . . 118.7 ?
    C4 C3 H3 . . 118.7 ?
    N1 C4 C3 . . 122.6(6) ?
    N1 C4 H4 . . 118.7 ?
    C3 C4 H4 . . 118.7 ?
    O1 C5 N3 . . 123.0(6) ?
    O1 C5 C1 . . 120.7(6) ?
    N3 C5 C1 . . 116.3(5) ?
    N3 C6 C7 . . 112.7(6) ?
    N3 C6 H6A . . 109.1 ?
    C7 C6 H6A . . 109.1 ?
    N3 C6 H6B . . 109.1 ?
    C7 C6 H6B . . 109.1 ?
    H6A C6 H6B . . 107.8 ?
    C8 C7 C11 . . 117.3(6) ?
    C8 C7 C6 . . 121.6(6) ?
    C11 C7 C6 . . 121.1(6) ?
    C9 C8 C7 . . 120.3(7) ?
    C9 C8 H8 . . 119.9 ?
    C7 C8 H8 . . 119.9 ?
    N4 C9 C8 . . 123.9(7) ?
    N4 C9 H9 . . 118.1 ?
    C8 C9 H9 . . 118.1 ?
    N4 C10 C11 . . 125.2(7) ?
    N4 C10 H10 . . 117.4 ?
    C11 C10 H10 . . 117.4 ?
    C10 C11 C7 . . 118.3(6) ?
    C10 C11 H11 . . 120.8 ?
    C7 C11 H11 . . 120.8 ?
    O2 C12 N5 . . 123.9(6) ?
    O2 C12 C2 . . 119.7(6) ?
    N5 C12 C2 . . 116.2(6) ?
    N5 C13 C14 . . 112.5(6) ?
    N5 C13 H13A . . 109.1 ?
    C14 C13 H13A . . 109.1 ?
    N5 C13 H13B . . 109.1 ?
    C14 C13 H13B . . 109.1 ?
    H13A C13 H13B . . 107.8 ?
    C15 C14 C18 . . 116.6(6) ?
    C15 C14 C13 . . 121.9(6) ?
    C18 C14 C13 . . 121.5(6) ?
    C14 C15 C16 . . 121.0(7) ?
    C14 C15 H15 . . 119.5 ?
    C16 C15 H15 . . 119.5 ?
    N6 C16 C15 . . 122.9(7) ?
    N6 C16 H16 . . 118.6 ?
    C15 C16 H16 . . 118.6 ?
    N6 C17 C18 . . 123.0(8) ?
    N6 C17 H17 . . 118.5 ?
    C18 C17 H17 . . 118.5 ?
    C14 C18 C17 . . 119.9(7) ?
    C14 C18 H18 . . 120.1 ?
    C17 C18 H18 . . 120.1 ?
    H1WA O1W H1WB . . 113.1 ?
    H2WA O2W H2WB . . 105.0 ?
loop_
    _geom_torsion_atom_site_label_1
    _geom_torsion_atom_site_label_2
    _geom_torsion_atom_site_label_3
    _geom_torsion_atom_site_label_4
    _geom_torsion_site_symmetry_1
    _geom_torsion_site_symmetry_2
    _geom_torsion_site_symmetry_3
    _geom_torsion_site_symmetry_4
    _geom_torsion
    _geom_torsion_publ_flag
    C4 N1 C1 C2 . . . . 0.2(9) ?
    C4 N1 C1 C5 . . . . 178.1(6) ?
    C3 N2 C2 C1 . . . . 0.9(10) ?
    C3 N2 C2 C12 . . . . 179.9(6) ?
    N1 C1 C2 N2 . . . . 0.3(10) ?
    C5 C1 C2 N2 . . . . -177.6(6) ?
    N1 C1 C2 C12 . . . . -178.5(6) ?
    C5 C1 C2 C12 . . . . 3.6(10) ?
    C2 N2 C3 C4 . . . . -2.5(11) ?
    C1 N1 C4 C3 . . . . -1.8(10) ?
    N2 C3 C4 N1 . . . . 3.2(12) ?
    C6 N3 C5 O1 . . . . 2.1(10) ?
    C6 N3 C5 C1 . . . . -175.4(5) ?
    N1 C1 C5 O1 . . . . -161.3(6) ?
    C2 C1 C5 O1 . . . . 16.6(9) ?
    N1 C1 C5 N3 . . . . 16.2(8) ?
    C2 C1 C5 N3 . . . . -165.8(6) ?
    C5 N3 C6 C7 . . . . -79.3(7) ?
    N3 C6 C7 C8 . . . . 94.4(7) ?
    N3 C6 C7 C11 . . . . -87.3(8) ?
    C11 C7 C8 C9 . . . . 0.1(11) ?
    C6 C7 C8 C9 . . . . 178.5(7) ?
    C10 N4 C9 C8 . . . . -3.8(11) ?
    C7 C8 C9 N4 . . . . 2.1(12) ?
    C9 N4 C10 C11 . . . . 3.4(12) ?
    N4 C10 C11 C7 . . . . -1.4(12) ?
    C8 C7 C11 C10 . . . . -0.5(11) ?
    C6 C7 C11 C10 . . . . -178.9(6) ?
    C13 N5 C12 O2 . . . . -4.5(10) ?
    C13 N5 C12 C2 . . . . 171.7(6) ?
    N2 C2 C12 O2 . . . . 78.2(8) ?
    C1 C2 C12 O2 . . . . -102.8(8) ?
    N2 C2 C12 N5 . . . . -98.1(7) ?
    C1 C2 C12 N5 . . . . 80.8(9) ?
    C12 N5 C13 C14 . . . . 148.9(6) ?
    N5 C13 C14 C15 . . . . 141.5(7) ?
    N5 C13 C14 C18 . . . . -40.3(9) ?
    C18 C14 C15 C16 . . . . 1.4(10) ?
    C13 C14 C15 C16 . . . . 179.6(6) ?
    C17 N6 C16 C15 . . . . -0.6(11) ?
    C14 C15 C16 N6 . . . . -0.9(12) ?
    C16 N6 C17 C18 . . . . 1.6(11) ?
    C15 C14 C18 C17 . . . . -0.4(10) ?
    C13 C14 C18 C17 . . . . -178.7(6) ?
    N6 C17 C18 C14 . . . . -1.2(11) ?
loop_
    _geom_hbond_atom_site_label_D
    _geom_hbond_atom_site_label_H
    _geom_hbond_atom_site_label_A
    _geom_hbond_site_symmetry_A
    _geom_hbond_distance_DH
    _geom_hbond_distance_HA
    _geom_hbond_distance_DA
    _geom_hbond_angle_DHA
    N3 H3N N1 . 0.88(3) 2.08(5) 2.718(7) 129(5)
    N5 H5N O1 1_455 0.88(3) 2.05(4) 2.858(7) 151(6)
    O1W H1WA O2W 2_565 0.86 1.91 2.762(7) 177
    O1W H1WB N6 2_665 0.94 1.97 2.886(7) 164
    O2W H2WA O1W 2_464 0.86 1.91 2.765(8) 172
    O2W H2WB N4 . 0.85 2.06 2.888(7) 164
    C3 H3 O1W 2_474 0.95 2.38 3.273(8) 156
    C4 H4 O2W 1_565 0.95 2.58 3.253(8) 128
    C6 H6A N2 2_675 0.99 2.57 3.515(8) 159
    C16 H16 N4 2_464 0.95 2.60 3.451(9) 149
_shelx_hkl_file
;
  -5   6   0   21.25   57.12
  -5  -5  -2   30.38   56.98
  -5   5  -2    7.85   57.82
  -5   5  -1   12.59   41.13
  -5  -5  -1   -3.40   40.90
  -5   5   0    0.29   57.82
  -5  -5   0   66.97   58.06
  -5   4  -3   14.60   56.76
  -5  -4  -3   23.14   55.15
  -5   4  -2  -15.80   57.72
  -5  -4  -2   16.20   39.21
  -5   4  -1   16.47   58.14
  -5  -4  -1   22.34   57.09
  -5   4   0   29.46   40.70
  -5  -4   0  -25.28   58.74
  -5   3  -3   26.19   41.66
  -5  -3  -3    9.46   55.92
  -5  -3  -2   29.14   55.53
  -5   3  -2    8.59   40.74
  -5   3  -1   73.40   41.43
  -5  -3  -1   43.26   57.29
  -5  -3   0  -17.66   41.41
  -5   3   0  -40.20   53.60
  -5   2  -4   12.49   57.23
  -5  -2  -4   22.36   55.39
  -5  -2  -3  -13.00   39.84
  -5   2  -3   25.09   56.92
  -5   2  -2   49.10   57.42
  -5  -2  -2   39.07   55.76
  -5  -2  -1   20.12   40.72
  -5   2  -1   -1.83   53.75
  -5  -2   0    0.12   49.01
  -5   2   0   -3.03   49.23
  -5   1  -4   92.11   56.19
  -5  -1  -4   58.68   55.27
  -5  -1  -3    8.80   55.63
  -5   1  -3   82.08   55.89
  -5   1  -2   10.97   40.68
  -5  -1  -2   28.44   56.59
  -5   1  -1   12.16   48.22
  -5  -1  -1   21.93   47.94
  -5   1   0   71.17   48.34
  -5  -1   0   19.91   35.47
  -5   0  -4   29.49   55.49
  -5   0  -3   17.23   56.12
  -5   0  -2   24.57   57.62
  -5   0  -1  -16.70   47.64
  -5   0   0   57.48   47.91
  -5   0   1  -15.63   34.45
  -5   0   2   86.14   48.90
  -5   0   3   12.34   47.28
  -5   0   4   41.27   34.52
  -5   0   5   20.54   32.13
  -5   0   6   62.00   39.16
  -5   0   7   14.17   54.74
  -5   0   8  -14.62   54.99
  -5  -1   1    3.35   48.50
  -5   1   1   61.43   47.44
  -5   1   2   77.17   48.39
  -5  -1   2   75.62   49.23
  -5   1   3   -2.35   33.09
  -5  -1   3   -3.56   34.39
  -5  -1   4   -8.40   47.91
  -5   1   4   -4.30   47.20
  -5   1   5   -9.48   50.60
  -5  -1   5  -38.91   52.59
  -5   1   6   61.34   53.66
  -5  -1   6    2.93   56.32
  -5   1   7   20.50   54.46
  -5  -1   7    1.23   39.17
  -5  -1   8   91.64   54.47
  -5   1   8   -8.03   38.47
  -5  -2   1   -0.64   48.66
  -5   2   1   -3.46   34.33
  -5   2   2   12.87   35.44
  -5  -2   2   32.46   50.32
  -5   2   3   38.64   47.21
  -5  -2   3   40.65   34.49
  -5   2   4    6.45   32.67
  -5  -2   4   29.43   47.17
  -5   2   5   59.27   50.07
  -5  -2   5  -20.95   57.51
  -5   2   6   21.79   54.10
  -5  -2   6   88.27   56.47
  -5  -2   7   13.67   39.98
  -5   2   7   -9.68   38.35
  -5  -2   8   -4.14   56.21
  -5  -3   1   47.70   33.90
  -5   3   1   32.65   53.38
  -5   3   2  -22.13   47.80
  -5  -3   2    8.89   34.71
  -5   3   3    4.71   39.42
  -5  -3   3  -30.01   54.50
  -5  -3   4   -4.35   58.38
  -5   3   4   29.94   54.95
  -5   3   5   -6.80   39.11
  -5  -3   5   47.26   58.20
  -5  -3   6   29.29   57.76
  -5   3   6    3.57   38.10
  -5   3   7   61.30   52.75
  -5  -3   7   10.18   41.34
  -5  -4   1   23.63   58.03
  -5   4   1   34.35   40.65
  -5  -4   2   28.16   42.02
  -5   4   2   23.70   40.64
  -5   4   3   24.06   56.14
  -5  -4   3  -21.94   59.83
  -5   4   4   12.84   39.85
  -5  -4   4   64.08   59.38
  -5   4   5  -14.42   54.77
  -5  -4   5   21.50   58.40
  -5   4   6   18.67   53.52
  -5  -4   6   13.38   58.98
  -5  -4   7  102.40   42.80
  -5  -5   1  -26.82   59.04
  -5   5   1   31.59   56.48
  -5   5   2   25.10   56.61
  -5  -5   2    8.87   42.16
  -5  -5   3    3.45   60.09
  -5   5   3    0.69   39.73
  -5   5   4   37.90   54.37
  -5  -5   4   27.65   59.12
  -5  -5   5   61.79   59.56
  -5   5   5   41.20   38.20
  -5  -5   6   38.22   43.09
  -5  -6   1   30.78   58.96
  -5   6   1  -18.89   57.03
  -5  -6   2   -2.32   60.27
  -5   6   2   15.96   39.68
  -5   6   3  -26.83   56.51
  -5  -6   3  -17.26   42.97
  -4  11  -2    4.55   38.04
  -4  11  -1  -68.01   52.46
  -4 -11  -1   17.72   57.43
  -4  11   0   -1.46   51.30
  -4 -11   0   17.99   40.42
  -4  10  -4   25.38   39.51
  -4 -10  -4   26.20   58.81
  -4  10  -3   25.85   53.88
  -4 -10  -3  -25.53   57.67
  -4  10  -2   38.38   36.74
  -4 -10  -2   -4.85   58.25
  -4 -10  -1   51.47   56.36
  -4  10  -1   19.58   46.65
  -4  10   0    5.41   46.30
  -4 -10   0   45.75   33.25
  -4   9  -6   13.67   59.05
  -4  -9  -6   25.03   59.64
  -4   9  -5  126.40   57.76
  -4  -9  -5   87.29   58.82
  -4  -9  -4   -3.65   58.13
  -4   9  -4  -25.17   56.09
  -4  -9  -3   -1.06   48.18
  -4   9  -3   24.83   44.59
  -4   9  -2   -5.04   30.56
  -4  -9  -2    8.51   47.42
  -4  -9  -1    5.93   33.68
  -4   9  -1  -29.36   42.19
  -4  -9   0   -6.79   47.98
  -4   9   0    1.06   41.92
  -4  -8  -7   24.37   58.05
  -4   8  -7   -1.66   59.06
  -4  -8  -6   14.33   56.32
  -4   8  -6   18.31   40.56
  -4  -8  -5   26.10   47.27
  -4   8  -5   36.29   46.95
  -4   8  -4   48.81   44.64
  -4  -8  -4   13.14   46.64
  -4   8  -3   35.44   43.27
  -4  -8  -3   12.67   46.81
  -4   8  -2   59.72   43.14
  -4  -8  -2   70.01   48.19
  -4  -8  -1    1.69   34.06
  -4   8  -1    2.10   42.82
  -4   8   0    5.61   30.01
  -4  -8   0    3.80   33.58
  -4  -7  -8    8.45   72.22
  -4   7  -8   10.00   59.54
  -4   7  -7  -30.27   59.14
  -4  -7  -7   -5.02   68.89
  -4   7  -6   15.59   47.75
  -4  -7  -6   -2.39   56.30
  -4   7  -5   18.11   45.46
  -4  -7  -5   14.49   45.63
  -4  -7  -4   55.99   46.53
  -4   7  -4   64.42   45.18
  -4   7  -3   44.37   43.64
  -4  -7  -3   28.22   47.49
  -4   7  -2   -8.81   43.62
  -4  -7  -2   10.18   47.50
  -4  -7  -1   -0.45   34.15
  -4   7  -1   -9.13   42.89
  -4   7   0   21.31   42.01
  -4  -7   0   20.17   34.45
  -4   6  -9   22.25   59.19
  -4  -6  -9   -4.43   89.06
  -4  -6  -9   -7.04   86.23
  -4  -6  -8  -22.47   82.34
  -4   6  -8   -6.86   58.29
  -4  -6  -7   31.20   56.84
  -4   6  -7   37.97   48.96
  -4   6  -6  110.41   47.97
  -4  -6  -6   87.82   46.19
  -4  -6  -5    6.36   44.41
  -4   6  -5   51.62   44.56
  -4  -6  -4   18.38   45.01
  -4   6  -4   13.28   44.57
  -4  -6  -3  -15.31   46.61
  -4   6  -3   23.50   30.95
  -4   6  -2   11.06   30.68
  -4  -6  -2   -1.55   47.63
  -4   6  -1   16.20   30.20
  -4  -6  -1   31.46   43.61
  -4   6   0   -0.56   36.16
  -4  -6   0   39.08   40.98
  -4  -5  -9    9.49   75.67
  -4   5  -9    6.55   41.82
  -4   5  -8   37.00   48.59
  -4  -5  -8   49.54   62.37
  -4   5  -7   18.70   46.48
  -4  -5  -7   -3.08   45.99
  -4   5  -6   -6.87   45.86
  -4  -5  -6   -1.88   44.55
  -4   5  -5   -5.46   45.04
  -4  -5  -5    9.19   44.01
  -4  -5  -4   28.80   44.60
  -4   5  -4   32.74   31.92
  -4  -5  -3   39.15   45.49
  -4   5  -3   21.57   43.93
  -4  -5  -2   27.99   38.42
  -4   5  -2   30.38   36.02
  -4  -5  -1    4.96   39.30
  -4   5  -1    2.17   36.84
  -4   5   0   78.25   36.33
  -4  -5   0   56.91   29.35
  -4   4 -10   49.13   59.13
  -4  -4  -9   62.82   66.84
  -4   4  -9   81.73   58.44
  -4  -4  -8   -8.18   57.87
  -4   4  -8   -2.15   46.91
  -4  -4  -7    5.84   46.96
  -4   4  -7   12.21   46.29
  -4  -4  -6   20.18   53.89
  -4   4  -6   20.75   45.00
  -4  -4  -5   26.03   43.67
  -4   4  -5   28.04   45.61
  -4  -4  -4   54.70   44.51
  -4   4  -4   69.28   45.33
  -4   4  -3   15.40   37.25
  -4  -4  -3   28.93   38.13
  -4  -4  -2   22.40   39.19
  -4   4  -2   12.38   37.57
  -4   4  -1   17.79   36.54
  -4  -4  -1   -5.49   39.02
  -4  -4   0   75.80   29.10
  -4   4   0   58.66   37.84
  -4   3 -10   49.45   70.65
  -4  -3 -10   27.33  107.63
  -4   3  -9  104.62   58.25
  -4  -3  -9   81.63   66.80
  -4   3  -8   -4.02   46.54
  -4  -3  -8    3.18   56.52
  -4   3  -7   15.33   46.66
  -4  -3  -7   45.05   57.35
  -4  -3  -6   45.09   47.12
  -4   3  -6   84.12   46.29
  -4   3  -5  -11.31   32.07
  -4  -3  -5  -20.52   45.02
  -4  -3  -4   17.37   36.73
  -4   3  -4   23.73   37.44
  -4   3  -3   58.94   27.54
  -4  -3  -3   63.69   38.29
  -4   3  -2    2.84   37.22
  -4  -3  -2   14.37   38.70
  -4   3  -1   14.54   37.05
  -4  -3  -1  -13.57   39.18
  -4   3   0   30.95   36.74
  -4  -3   0   33.54   38.92
  -4   2 -10   49.36   70.15
  -4  -2 -10   40.50   77.41
  -4   2  -9   39.83   46.64
  -4  -2  -9   41.56   54.47
  -4  -2  -8   22.25   45.82
  -4   2  -8   30.81   45.91
  -4  -2  -7   38.84   46.83
  -4   2  -7   30.94   45.65
  -4  -2  -6   66.95   46.74
  -4   2  -6   90.65   46.39
  -4   2  -5  140.90   43.33
  -4  -2  -5  142.73   42.19
  -4   2  -4  124.09   38.94
  -4  -2  -4  111.59   38.18
  -4  -2  -3   46.60   37.23
  -4   2  -3   42.94   38.05
  -4   2  -2   15.72   37.92
  -4  -2  -2   50.23   38.75
  -4   2  -1   22.72   26.40
  -4  -2  -1   20.44   38.07
  -4  -2   0   19.04   38.87
  -4   2   0  -14.25   37.35
  -4   1 -10   49.58   68.78
  -4  -1 -10   49.83   66.72
  -4   1  -9   10.87   46.85
  -4  -1  -9   16.35   55.19
  -4   1  -8    5.89   46.66
  -4  -1  -8   21.79   56.85
  -4   1  -7   19.70   46.62
  -4  -1  -7   28.88   46.30
  -4  -1  -6   15.16   46.74
  -4   1  -6    3.71   46.26
  -4   1  -5   28.34   37.48
  -4  -1  -5    0.23   37.64
  -4   1  -4  -15.52   38.75
  -4  -1  -4   18.46   26.40
  -4   1  -3  -19.99   38.63
  -4  -1  -3   16.08   37.89
  -4  -1  -2   70.64   27.61
  -4   1  -2   25.88   28.21
  -4  -1  -1   19.74   38.37
  -4   1  -1    0.88   37.87
  -4  -1   0   43.24   27.75
  -4   1   0   30.51   27.61
  -4   0 -10   26.64   67.21
  -4   0  -9   10.95   45.23
  -4   0  -8   -7.29   55.88
  -4   0  -7    6.71   55.81
  -4   0  -6  396.41   52.26
  -4   0  -5   34.71   37.06
  -4   0  -4   21.08   38.35
  -4   0  -3   -1.19   37.37
  -4   0  -2   77.54   38.57
  -4   0  -1    5.56   37.86
  -4   0   0    3.85   37.61
  -4   0   1    8.25   26.31
  -4   0   2  169.80   28.80
  -4   0   3   23.17   25.93
  -4   0   4  125.99   37.82
  -4   0   5   -0.39   35.45
  -4   0   6   16.92   35.18
  -4   0   7    5.06   24.94
  -4   0   8  128.85   36.06
  -4   0   9   -0.56   31.04
  -4   0  10   66.69   32.18
  -4   0  11   28.42   31.41
  -4   0  12   64.97   47.39
  -4   0  13    1.02   40.14
  -4   1   1   21.98   37.58
  -4  -1   1   -4.23   38.65
  -4   1   2   37.88   37.20
  -4  -1   2  101.49   38.21
  -4  -1   3   14.39   25.95
  -4   1   3   17.61   36.01
  -4  -1   4    6.03   37.06
  -4   1   4    6.57   24.89
  -4   1   5   31.09   35.92
  -4  -1   5   25.06   36.72
  -4   1   6   14.75   35.10
  -4  -1   6   16.17   35.65
  -4  -1   7    3.70   25.40
  -4   1   7   -0.07   24.74
  -4   1   8   13.02   35.58
  -4  -1   8   30.28   35.70
  -4  -1   9   10.99   44.08
  -4   1   9    6.81   30.36
  -4   1  10   37.93   31.75
  -4  -1  10   38.56   45.11
  -4  -1  11   96.79   45.96
  -4   1  11   40.35   32.65
  -4   1  12    5.31   32.54
  -4  -1  12   -9.00   32.90
  -4  -1  13  -15.90   57.37
  -4   1  13   44.12   56.33
  -4  -2   1   90.26   39.76
  -4   2   1  137.13   38.22
  -4   2   2   54.31   37.16
  -4  -2   2   57.95   39.09
  -4   2   3  153.68   37.55
  -4  -2   3  126.81   39.33
  -4   2   4  -18.46   25.50
  -4  -2   4   28.69   37.70
  -4   2   5   11.55   24.47
  -4  -2   5   44.97   36.86
  -4  -2   6    2.99   37.11
  -4   2   6   20.56   24.71
  -4   2   7    5.97   24.41
  -4  -2   7    9.66   36.09
  -4   2   8   38.40   39.35
  -4  -2   8   13.78   32.28
  -4  -2   9   76.42   32.25
  -4   2   9   63.53   31.41
  -4   2  10   45.98   43.86
  -4  -2  10    8.22   32.55
  -4   2  11   26.12   45.64
  -4  -2  11   24.06   46.46
  -4  -2  12   12.97   47.38
  -4   2  12  -38.65   34.11
  -4   2  13   66.87   56.77
  -4  -2  13   23.60   58.31
  -4  -3   1  107.49   29.16
  -4   3   1   87.86   27.20
  -4  -3   2   54.13   39.74
  -4   3   2   74.20   26.57
  -4  -3   3   58.89   39.05
  -4   3   3   41.92   25.37
  -4   3   4   21.07   35.35
  -4  -3   4    2.65   38.48
  -4   3   5    0.36   24.91
  -4  -3   5   -2.14   38.20
  -4  -3   6   47.87   26.75
  -4   3   6   22.90   25.61
  -4   3   7   25.73   24.36
  -4  -3   7   31.91   37.47
  -4   3   8   17.56   43.32
  -4  -3   8   35.26   45.75
  -4   3   9   25.29   30.33
  -4  -3   9    2.54   46.03
  -4  -3  10   41.71   46.42
  -4   3  10   -6.00   44.60
  -4  -3  11   26.23   33.71
  -4   3  11   58.30   45.22
  -4  -3  12   22.65   57.38
  -4   3  12  -18.63   51.63
  -4   3  13   13.48   40.89
  -4  -3  13   64.27   41.09
  -4   4   1  -11.84   36.45
  -4  -4   1   -7.78   28.40
  -4   4   2   94.59   26.40
  -4  -4   2  115.94   40.89
  -4   4   3  130.52   36.64
  -4  -4   3   68.64   29.09
  -4  -4   4   33.68   28.13
  -4   4   4    7.40   35.87
  -4  -4   5   11.77   27.43
  -4   4   5  -25.44   36.11
  -4  -4   6  -17.26   39.20
  -4   4   6    5.79   25.17
  -4   4   7   59.95   30.59
  -4  -4   7   -4.87   46.90
  -4  -4   8   87.17   48.74
  -4   4   8  137.28   45.32
  -4  -4   9   14.73   46.28
  -4   4   9    5.72   31.43
  -4  -4  10   -8.53   47.54
  -4   4  10   44.91   45.54
  -4  -4  11   78.66   33.05
  -4   4  11   49.80   47.01
  -4   4  12  -34.63   56.96
  -4  -4  12  -10.06   57.06
  -4   4  13  -17.57   42.80
  -4  -5   1   40.34   39.74
  -4   5   1   20.39   35.80
  -4   5   2  109.36   36.74
  -4  -5   2  157.31   41.37
  -4  -5   3   50.70   39.33
  -4   5   3   44.72   35.42
  -4  -5   4   19.61   39.98
  -4   5   4   26.85   35.52
  -4  -5   5  395.88   32.07
  -4   5   5  378.35   40.65
  -4  -5   6    1.03   47.22
  -4   5   6   20.62   43.02
  -4   5   7   29.80   44.63
  -4  -5   7   85.62   46.84
  -4   5   8   42.10   46.66
  -4  -5   8   88.11   47.54
  -4   5   9   27.36   31.89
  -4  -5   9    9.65   47.50
  -4   5  10   36.30   47.77
  -4  -5  10   57.04   47.91
  -4  -5  11   16.18   33.88
  -4   5  11   14.83   52.79
  -4  -5  12   13.05   57.77
  -4   5  12  -32.37   58.83
  -4  -6   1   33.53   40.28
  -4   6   1    8.59   35.73
  -4  -6   2   -7.17   40.36
  -4   6   2    5.45   35.08
  -4  -6   3  178.82   41.23
  -4   6   3  156.00   36.56
  -4  -6   4   18.04   48.90
  -4   6   4   26.53   31.02
  -4  -6   5  194.93   35.07
  -4   6   5  189.84   46.61
  -4  -6   6   61.27   46.70
  -4   6   6  -17.17   44.22
  -4  -6   7   83.28   46.99
  -4   6   7   79.03   44.70
  -4   6   8    2.72   46.05
  -4  -6   8   42.60   45.73
  -4   6   9  -28.55   33.86
  -4  -6   9   39.66   46.77
  -4  -6  10   88.55   34.46
  -4   6  10   52.73   49.80
  -4   6  11   43.15   58.46
  -4  -6  11   -9.00   57.11
  -4  -7   1   29.33   49.10
  -4   7   1   20.63   30.05
  -4  -7   2   59.58   48.33
  -4   7   2   47.58   30.70
  -4   7   3  108.51   42.07
  -4  -7   3   76.46   48.40
  -4  -7   4   89.31   48.04
  -4   7   4   41.71   43.24
  -4  -7   5   42.87   34.18
  -4   7   5   87.37   44.02
  -4  -7   6   39.68   33.79
  -4   7   6   80.30   45.03
  -4   7   7  179.06   47.26
  -4  -7   7  157.56   34.39
  -4   7   8  134.59   48.02
  -4  -7   8   99.55   34.49
  -4   7   9    2.38   34.94
  -4  -7   9   58.80   33.46
  -4   7  10  -22.39   59.46
  -4  -7  10   15.80   56.55
  -4   7  11   41.01   59.93
  -4  -7  11   23.79   57.17
  -4  -8   1   52.45   49.23
  -4   8   1   92.10   42.08
  -4  -8   2   15.09   48.51
  -4   8   2   48.46   29.61
  -4  -8   3   41.32   48.13
  -4   8   3   40.64   30.40
  -4  -8   4   20.91   33.71
  -4   8   4  -28.99   44.14
  -4  -8   5  -38.39   47.49
  -4   8   5   11.32   43.32
  -4   8   6   62.62   33.17
  -4  -8   6   68.72   47.66
  -4   8   7    7.81   32.58
  -4  -8   7   -0.31   46.67
  -4   8   8   38.13   47.80
  -4  -8   8   25.12   46.55
  -4   8   9   17.43   41.26
  -4  -8   9   20.66   38.69
  -4  -8  10   32.61   55.99
  -4   8  10   23.41   61.18
  -4  -9   1   31.88   33.89
  -4   9   1   42.18   42.10
  -4  -9   2  -10.80   34.39
  -4   9   2    0.11   41.41
  -4   9   3   67.42   41.63
  -4  -9   3   37.83   47.65
  -4   9   4   31.58   43.49
  -4  -9   4   36.94   47.08
  -4  -9   5   29.05   46.78
  -4   9   5   15.98   31.27
  -4   9   6   52.52   32.15
  -4  -9   6   36.70   46.78
  -4  -9   7    1.61   54.91
  -4   9   7    4.11   39.90
  -4  -9   8   34.84   55.17
  -4   9   8   22.02   58.41
  -4  -9   9  -18.50   39.06
  -4   9   9   11.42   60.18
  -4  10   1    3.95   41.43
  -4 -10   1    6.49   33.68
  -4 -10   2  -18.14   33.70
  -4  10   2   17.49   29.33
  -4  10   3  -19.07   47.10
  -4 -10   3  -23.93   52.92
  -4 -10   4   36.88   56.73
  -4  10   4   33.31   37.32
  -4 -10   5   18.49   56.65
  -4  10   5   33.62   53.19
  -4 -10   6   -4.86   56.11
  -4  10   6   19.75   54.48
  -4  10   7   15.25   56.79
  -4 -10   7   -3.87   55.92
  -4 -11   1    9.53   39.82
  -4  11   1   -1.69   35.54
  -4 -11   2   14.39   40.44
  -4  11   2   47.31   49.50
  -4  11   3    6.18   51.36
  -4 -11   3   14.12   57.02
  -4  11   4   44.93   52.65
  -4 -11   4   17.81   41.19
  -3  14  -1  100.96   53.08
  -3 -14  -1   22.29   59.40
  -3 -14  -1   51.97   59.30
  -3  14   0   34.15   38.16
  -3 -14   0   26.88   58.78
  -3 -14   0   60.27   59.64
  -3 -13  -5   51.68   58.12
  -3  13  -5   65.21   55.74
  -3 -13  -5   72.83   56.42
  -3  13  -4  -39.82   54.67
  -3 -13  -4   40.65   56.38
  -3 -13  -4   13.54   56.23
  -3 -13  -3   23.56   55.94
  -3  13  -3   29.24   36.60
  -3 -13  -3   31.51   56.29
  -3 -13  -2   17.50   56.18
  -3 -13  -2    3.92   56.11
  -3  13  -2    6.07   36.48
  -3 -13  -1   -2.95   52.00
  -3 -13  -1   15.43   52.22
  -3  13  -1   -5.55   31.00
  -3  13   0   19.61   31.02
  -3 -13   0   30.08   33.82
  -3 -13   0   50.64   47.17
  -3 -12  -7   -7.39   67.84
  -3 -12  -7   17.31   61.88
  -3  12  -7   23.56   40.71
  -3 -12  -6   67.69   58.97
  -3  12  -6  103.99   39.39
  -3 -12  -6   59.72   57.00
  -3 -12  -5   23.99   55.71
  -3 -12  -5   14.10   56.35
  -3  12  -5   14.83   50.03
  -3  12  -4   -1.63   44.24
  -3 -12  -4   -1.34   46.07
  -3 -12  -4   20.39   45.29
  -3  12  -3   46.80   43.70
  -3 -12  -3   38.90   32.62
  -3 -12  -3   58.27   46.23
  -3  12  -2   22.11   30.74
  -3 -12  -2   34.62   46.84
  -3 -12  -2   78.59   46.86
  -3  12  -1   41.14   29.40
  -3 -12  -1   12.73   46.42
  -3 -12  -1   56.01   46.24
  -3 -12   0   18.30   46.08
  -3  12   0   -6.63   29.52
  -3 -11  -8   82.26   77.32
  -3  11  -8   73.32   41.20
  -3 -11  -8   60.61   65.19
  -3  11  -7   15.49   39.88
  -3 -11  -7    3.45   60.68
  -3 -11  -7   44.68   54.45
  -3  11  -6   12.68   45.43
  -3 -11  -6    4.38   48.57
  -3 -11  -6   -5.22   46.44
  -3  11  -5    4.21   31.20
  -3 -11  -5   12.92   46.05
  -3 -11  -5    8.94   46.27
  -3 -11  -4   33.83   45.84
  -3 -11  -4   47.34   32.23
  -3  11  -4   33.37   31.77
  -3 -11  -3   34.13   45.03
  -3 -11  -3   50.52   45.38
  -3  11  -3   -4.68   43.67
  -3  11  -2   18.13   28.99
  -3 -11  -2    1.65   45.08
  -3  11  -1   21.70   41.05
  -3 -11  -1    1.52   32.41
  -3  11   0  -11.35   40.74
  -3 -11   0   -8.57   46.11
  -3 -10  -9    9.29   85.18
  -3  10  -9   -3.29   56.93
  -3 -10  -9   -0.73   71.76
  -3  10  -8   95.65   48.22
  -3 -10  -8   43.66   62.48
  -3 -10  -8   78.71   54.84
  -3  10  -7   22.53   46.64
  -3 -10  -7   34.19   56.65
  -3 -10  -7   13.52   49.02
  -3 -10  -6   11.94   46.02
  -3  10  -6   33.81   45.55
  -3 -10  -6   16.16   47.07
  -3 -10  -5   32.89   45.28
  -3  10  -5   -7.06   44.70
  -3 -10  -5    2.44   46.42
  -3 -10  -4   59.72   45.60
  -3  10  -4   76.86   44.37
  -3 -10  -4   70.72   45.15
  -3 -10  -3   41.09   45.46
  -3  10  -3   26.64   42.43
  -3  10  -2   -0.53   24.34
  -3 -10  -2   42.90   37.08
  -3 -10  -1   75.78   37.95
  -3  10  -1   62.05   33.90
  -3  10   0  143.48   34.44
  -3 -10   0  120.26   38.87
  -3  -9  -9    2.75   73.44
  -3   9  -9   20.06   46.51
  -3  -9  -9    5.54   75.04
  -3  -9  -8   55.49   54.12
  -3  -9  -8   44.81   58.43
  -3   9  -8   62.29   47.00
  -3   9  -7  125.63   45.73
  -3  -9  -7   60.68   57.53
  -3  -9  -7   47.61   48.07
  -3   9  -6   -2.07   31.87
  -3  -9  -6   10.44   46.90
  -3  -9  -6   28.78   44.80
  -3   9  -5   28.22   40.67
  -3  -9  -5   24.27   45.65
  -3   9  -4  -32.58   35.32
  -3  -9  -4   16.80   26.34
  -3  -9  -3   16.44   36.67
  -3   9  -3  -11.82   34.60
  -3   9  -2   19.20   33.59
  -3  -9  -2   24.26   37.49
  -3   9  -1  421.45   28.50
  -3  -9  -1  471.15   42.10
  -3  -9   0   48.49   37.72
  -3   9   0   58.73   23.12
  -3   8  -9   -9.53   47.83
  -3  -8  -9   14.72  104.27
  -3   8  -8  179.38   48.03
  -3  -8  -8  151.08   58.63
  -3  -8  -8  130.78   57.94
  -3   8  -7  100.94   46.39
  -3  -8  -7   88.29   57.19
  -3  -8  -7   75.27   46.51
  -3  -8  -6    4.10   38.33
  -3   8  -6   -0.32   36.74
  -3   8  -5   10.98   25.32
  -3  -8  -5    2.22   37.76
  -3   8  -4    7.41   34.55
  -3  -8  -4   12.85   37.68
  -3  -8  -3  107.52   38.97
  -3   8  -3  109.48   35.12
  -3   8  -2   -1.66   32.89
  -3  -8  -2    2.98   37.41
  -3   8  -1   22.87   32.32
  -3  -8  -1   20.62   37.78
  -3   8   0   -0.10   22.95
  -3  -8   0   20.12   36.99
  -3   7 -10   59.38   47.15
  -3   7  -9  -20.71   47.37
  -3  -7  -8  103.93   65.98
  -3  -7  -8   78.85   64.88
  -3   7  -8  106.83   47.11
  -3  -7  -7   93.05   38.13
  -3  -7  -7  126.10   48.25
  -3   7  -7  141.85   39.02
  -3   7  -6   94.57   27.40
  -3  -7  -6   56.63   38.35
  -3   7  -5   -5.57   25.35
  -3  -7  -5   14.81   46.28
  -3  -7  -4    1.24   38.07
  -3   7  -4   18.04   34.09
  -3  -7  -3    0.01   38.24
  -3   7  -3    3.27   23.55
  -3   7  -2   10.39   33.37
  -3  -7  -2   -0.88   38.29
  -3  -7  -1   50.69   38.19
  -3   7  -1   35.85   32.33
  -3   7   0  182.88   24.62
  -3  -7   0  189.83   39.99
  -3   6 -10  149.31   48.53
  -3   6  -9  103.25   48.34
  -3  -6  -8   88.22   47.58
  -3  -6  -8  104.68   55.60
  -3   6  -8   78.82   39.11
  -3  -6  -7   12.90   43.81
  -3   6  -7   12.90   37.03
  -3  -6  -6   12.81   36.60
  -3   6  -6   15.54   36.78
  -3  -6  -5    3.49   37.43
  -3   6  -5   29.99   24.38
  -3  -6  -4   31.17   39.11
  -3   6  -4   52.31   24.62
  -3   6  -3   13.19   33.43
  -3  -6  -3    7.70   27.35
  -3  -6  -2   53.02   28.04
  -3   6  -2   49.14   24.06
  -3   6  -1   20.33   32.93
  -3  -6  -1   50.92   38.77
  -3  -6   0  113.58   39.10
  -3   6   0   83.04   33.11
  -3   5 -10   21.09   33.64
  -3   5  -9   22.74   45.70
  -3   5  -8   62.77   38.51
  -3  -5  -8   34.58   54.53
  -3   5  -7    4.49   36.88
  -3  -5  -7   20.75   44.93
  -3  -5  -6  203.25   39.27
  -3   5  -6  281.71   39.55
  -3   5  -5  433.01   40.75
  -3  -5  -5  333.57   42.26
  -3   5  -4  118.34   36.05
  -3  -5  -4   85.13   39.69
  -3   5  -3   54.07   34.29
  -3  -5  -3   44.32   39.66
  -3   5  -2  129.63   31.78
  -3  -5  -2  124.86   40.33
  -3   5  -1   36.02   26.74
  -3  -5  -1   33.37   31.86
  -3  -5   0   53.69   31.46
  -3   5   0   45.65   19.45
  -3   4 -10   28.48   47.20
  -3   4  -9   52.94   38.45
  -3  -4  -8    2.90   52.33
  -3   4  -8    6.20   36.96
  -3  -4  -7  276.88   51.10
  -3   4  -7  301.27   41.56
  -3   4  -6  253.18   39.21
  -3  -4  -6  180.68   38.96
  -3  -4  -5   56.56   37.59
  -3   4  -5   46.42   35.96
  -3  -4  -4  217.31   40.71
  -3   4  -4  264.40   37.76
  -3  -4  -3  209.58   33.85
  -3   4  -3  158.54   22.50
  -3  -4  -2  226.40   34.47
  -3   4  -2  185.96   22.32
  -3   4  -1  136.53   28.47
  -3  -4  -1  136.09   32.79
  -3   4   0  176.60   28.94
  -3  -4   0  200.87   32.86
  -3   3 -10   77.82   47.30
  -3  -3  -9  125.79   85.55
  -3   3  -9  140.91   40.40
  -3   3  -8   23.74   36.95
  -3  -3  -8    8.82   44.64
  -3  -3  -7   27.21   47.31
  -3   3  -7   45.03   36.46
  -3  -3  -6   32.52   45.55
  -3   3  -6   30.10   35.56
  -3  -3  -5   40.23   36.42
  -3   3  -5   37.60   35.89
  -3  -3  -4   44.73   30.00
  -3   3  -4   44.24   20.55
  -3   3  -3  166.11   29.92
  -3  -3  -3  130.70   32.43
  -3   3  -2   29.28   19.82
  -3  -3  -2   28.55   21.88
  -3   3  -1    4.93   26.73
  -3  -3  -1    7.57   30.85
  -3  -3   0   48.99   31.09
  -3   3   0   42.54   19.16
  -3   2 -10  136.52   41.10
  -3   2  -9   19.01   46.05
  -3  -2  -9   18.93   59.45
  -3  -2  -8   60.44   46.02
  -3   2  -8   56.50   46.01
  -3  -2  -7  321.15   43.65
  -3   2  -7  374.04   41.38
  -3  -2  -6  262.99   41.45
  -3   2  -6  296.84   39.60
  -3   2  -5   24.21   35.91
  -3  -2  -5    9.32   36.93
  -3   2  -4   15.02   28.40
  -3  -2  -4   26.68   29.58
  -3  -2  -3   25.72   29.93
  -3   2  -3   18.01   28.21
  -3   2  -2  187.56   30.31
  -3  -2  -2  160.79   32.15
  -3  -2  -1  233.64   33.65
  -3   2  -1  186.35   22.77
  -3  -2   0  116.41   31.69
  -3   2   0   84.40   28.86
  -3   1 -10  112.33   48.55
  -3  -1  -9  104.42   48.28
  -3   1  -9  104.45   40.02
  -3  -1  -8  197.54   48.18
  -3   1  -8  199.35   40.05
  -3  -1  -7   61.67   37.83
  -3   1  -7   83.31   44.85
  -3  -1  -6   48.01   37.77
  -3   1  -6   50.77   36.57
  -3  -1  -5   18.30   36.58
  -3   1  -5   18.53   32.77
  -3  -1  -4  336.63   33.99
  -3   1  -4  278.52   25.07
  -3   1  -3   86.76   29.04
  -3  -1  -3   54.24   29.90
  -3   1  -2  142.71   30.25
  -3  -1  -2  176.40   31.81
  -3  -1  -1   29.51   29.68
  -3   1  -1   17.18   20.46
  -3   1   0   24.95   28.02
  -3  -1   0   30.94   29.66
  -3   0 -10  198.46   51.93
  -3   0  -9    0.90   45.99
  -3   0  -8   43.72   37.83
  -3   0  -7   -2.23   44.38
  -3   0  -6   81.51   37.26
  -3   0  -5   -7.81   29.30
  -3   0  -4  117.14   30.76
  -3   0  -3    0.70   28.69
  -3   0  -2  509.15   29.46
  -3   0  -1    4.30   19.92
  -3   0   0  714.98   37.92
  -3   0   1   -9.47   19.94
  -3   0   2   90.97   29.25
  -3   0   3   18.52   27.62
  -3   0   4  158.96   21.53
  -3   0   5   -1.19   19.16
  -3   0   6  478.81   26.65
  -3   0   7    4.18   27.39
  -3   0   8  267.68   27.76
  -3   0   9    0.88   25.22
  -3   0  10   95.73   27.10
  -3   0  11  -18.78   37.76
  -3   0  12   15.19   27.45
  -3   0  13   -9.19   33.03
  -3   0  14   86.37   47.42
  -3   0  15  -31.91   47.88
  -3   0  16  139.71   42.32
  -3   1   1   19.70   27.90
  -3  -1   1   29.06   20.75
  -3  -1   2   45.81   29.19
  -3   1   2   36.30   28.28
  -3  -1   3  251.14   23.62
  -3   1   3  308.27   30.54
  -3  -1   4   14.93   28.13
  -3   1   4   26.36   27.58
  -3  -1   5   -5.64   27.94
  -3   1   5   14.12   19.09
  -3  -1   6    1.55   20.07
  -3   1   6    7.19   19.80
  -3   1   7    7.10   28.02
  -3  -1   7   -3.54   28.43
  -3  -1   8  142.38   37.41
  -3   1   8  148.32   26.83
  -3  -1   9   37.25   36.78
  -3   1   9   20.09   25.62
  -3  -1  10  379.26   40.01
  -3   1  10  259.15   29.06
  -3   1  11   34.86   26.31
  -3  -1  11   30.12   27.00
  -3  -1  12   19.05   27.97
  -3   1  12   12.90   38.52
  -3   1  13   82.09   47.86
  -3  -1  13  102.14   48.44
  -3   1  14  137.56   35.21
  -3  -1  14  127.21   49.85
  -3  -1  15  -21.15   34.32
  -3   1  15    7.64   33.39
  -3   1  16  103.13   58.45
  -3  -1  16  119.17   42.52
  -3   2   1    2.31   27.42
  -3  -2   1    5.44   20.99
  -3   2   2   64.59   20.14
  -3  -2   2   57.03   21.57
  -3   2   3   55.51   20.01
  -3  -2   3   84.37   29.98
  -3   2   4  206.47   21.86
  -3  -2   4  267.47   31.10
  -3  -2   5  160.82   29.56
  -3   2   5  117.82   28.82
  -3   2   6   64.87   28.33
  -3  -2   6   76.40   21.19
  -3   2   7   22.64   35.52
  -3  -2   7   34.95   26.14
  -3   2   8  185.18   27.22
  -3  -2   8  128.01   27.17
  -3   2   9    6.11   25.67
  -3  -2   9    5.23   25.70
  -3   2  10   22.00   37.38
  -3  -2  10   32.30   37.68
  -3   2  11    1.29   26.77
  -3  -2  11   -6.71   27.28
  -3  -2  12   15.16   27.52
  -3   2  12    5.54   38.07
  -3  -2  13   18.79   49.70
  -3   2  13   74.74   46.95
  -3   2  14  147.57   47.80
  -3  -2  14  104.39   35.99
  -3   2  15  105.42   47.93
  -3  -2  15   95.69   35.65
  -3   2  16    1.82   56.09
  -3  -2  16   -9.13   59.42
  -3   3   1   61.26   19.80
  -3  -3   1   76.44   30.85
  -3  -3   2  155.60   31.40
  -3   3   2  140.81   28.49
  -3   3   3   -9.27   26.97
  -3  -3   3    0.64   29.47
  -3  -3   4  202.63   31.14
  -3   3   4  161.89   29.48
  -3   3   5   83.17   20.65
  -3  -3   5   56.57   21.65
  -3  -3   6   70.40   29.51
  -3   3   6   53.88   20.70
  -3   3   7   40.78   25.53
  -3  -3   7   37.09   37.03
  -3  -3   8   54.44   36.65
  -3   3   8   40.82   36.66
  -3   3   9  247.21   39.50
  -3  -3   9  186.41   28.06
  -3   3  10    1.76   37.53
  -3  -3  10  -17.65   37.70
  -3   3  11   11.08   38.63
  -3  -3  11   49.44   38.63
  -3   3  12   18.13   26.98
  -3  -3  12   23.52   27.52
  -3   3  13  401.27   50.47
  -3  -3  13  463.47   37.92
  -3  -3  14   30.85   49.21
  -3   3  14   22.53   33.67
  -3   3  15   66.58   52.07
  -3  -3  15   41.90   55.49
  -3   3  16   69.18   55.54
  -3  -3  16   47.70   42.76
  -3   4   1   50.09   27.11
  -3  -4   1   57.58   30.62
  -3  -4   2   29.71   22.10
  -3   4   2   25.30   19.51
  -3  -4   3  399.44   34.33
  -3   4   3  346.95   31.52
  -3   4   4   61.36   20.08
  -3  -4   4   61.29   21.75
  -3   4   5    2.99   27.95
  -3  -4   5   17.85   29.46
  -3  -4   6   86.95   36.43
  -3   4   6   77.90   26.05
  -3   4   7  186.66   27.01
  -3  -4   7  173.86   37.69
  -3   4   8   86.76   37.23
  -3  -4   8   57.05   37.38
  -3   4   9   54.33   38.56
  -3  -4   9   46.66   26.97
  -3   4  10   25.06   39.16
  -3  -4  10   35.96   26.70
  -3  -4  11   -0.14   38.28
  -3   4  11   27.73   38.63
  -3  -4  12   59.79   47.41
  -3   4  12   78.59   48.56
  -3  -4  13   34.86   47.22
  -3   4  13   10.15   34.14
  -3  -4  14   57.23   34.31
  -3   4  14   41.96   47.72
  -3   4  15   32.08   56.32
  -3  -4  15   22.03   58.77
  -3   5   1    7.22   25.86
  -3  -5   1   17.65   30.33
  -3   5   2   15.30   18.95
  -3  -5   2    5.62   30.60
  -3   5   3  185.47   21.47
  -3  -5   3  234.21   32.67
  -3   5   4  562.82   27.74
  -3  -5   4  570.82   27.96
  -3   5   5   20.88   35.62
  -3  -5   5   56.94   36.71
  -3  -5   6  184.87   38.17
  -3   5   6  174.77   27.15
  -3  -5   7    5.70   26.07
  -3   5   7    5.97   26.42
  -3   5   8  332.43   41.84
  -3  -5   8  340.88   29.59
  -3  -5   9  202.99   38.41
  -3   5   9  220.05   40.88
  -3  -5  10   30.12   37.52
  -3   5  10   42.15   39.91
  -3  -5  11  216.54   40.48
  -3   5  11  258.90   42.45
  -3  -5  12   78.12   47.14
  -3   5  12   48.43   49.36
  -3  -5  13   32.60   46.83
  -3   5  13   16.87   47.88
  -3   5  14    8.53   33.73
  -3  -5  14  -19.89   34.00
  -3  -5  15   25.28   58.20
  -3   5  15    5.13   56.72
  -3   6   1  179.05   25.14
  -3  -6   1  184.17   39.44
  -3   6   2   71.72   33.63
  -3  -6   2   50.48   38.22
  -3  -6   3  683.58   43.30
  -3   6   3  683.38   40.10
  -3   6   4   74.90   24.88
  -3  -6   4   74.62   37.54
  -3  -6   5   83.60   26.08
  -3   6   5   89.53   36.10
  -3  -6   6  761.40   42.62
  -3   6   6  736.25   35.31
  -3  -6   7  239.33   38.78
  -3   6   7  266.47   29.35
  -3   6   8  119.97   28.99
  -3  -6   8  109.88   26.88
  -3   6   9    7.95   40.19
  -3  -6   9   32.75   36.54
  -3   6  10    8.38   29.12
  -3  -6  10    1.33   36.74
  -3   6  11  103.34   36.60
  -3  -6  11  168.57   46.14
  -3   6  12   79.42   35.61
  -3  -6  12   61.20   45.90
  -3  -6  13   14.65   46.22
  -3   6  13   20.17   49.15
  -3  -6  14   37.80   39.63
  -3   6  14   54.50   57.60
  -3  -7   1  323.54   40.23
  -3   7   1  324.34   34.96
  -3   7   2  -10.77   32.57
  -3  -7   2    7.50   26.21
  -3   7   3   20.14   33.26
  -3  -7   3    7.52   36.83
  -3   7   4   91.07   35.43
  -3  -7   4  109.24   26.39
  -3  -7   5   97.61   26.00
  -3   7   5   79.20   26.46
  -3   7   6  215.78   38.82
  -3  -7   6  239.34   37.72
  -3  -7   7   89.56   35.98
  -3   7   7   18.79   39.37
  -3  -7   8   97.17   36.71
  -3   7   8   90.34   28.89
  -3   7   9  107.33   40.85
  -3  -7   9  103.55   25.64
  -3   7  10   41.29   49.52
  -3  -7  10   39.18   31.07
  -3   7  11   87.93   50.74
  -3  -7  11   91.48   31.33
  -3   7  12   36.50   50.20
  -3  -7  12   43.06   32.41
  -3   7  13   -8.45   48.72
  -3  -7  13   23.51   45.39
  -3  -7  14   44.72   54.90
  -3   7  14   20.82   58.37
  -3   8   1  -20.27   32.19
  -3  -8   1   -9.52   37.14
  -3   8   2   46.37   33.17
  -3  -8   2   96.30   37.66
  -3  -8   3  134.26   37.57
  -3   8   3  111.68   34.13
  -3  -8   4  179.77   38.23
  -3   8   4  156.11   25.76
  -3  -8   5  378.76   39.39
  -3   8   5  307.22   40.13
  -3   8   6  126.45   38.37
  -3  -8   6  141.77   37.22
  -3  -8   7   72.76   26.47
  -3   8   7   97.30   28.50
  -3  -8   8   79.56   35.91
  -3   8   8   15.51   40.41
  -3  -8   9   24.25   42.31
  -3   8   9   -0.19   49.31
  -3   8  10   38.39   49.81
  -3  -8  10   33.00   43.16
  -3   8  11   38.60   36.14
  -3  -8  11   39.65   43.74
  -3   8  12   28.81   35.29
  -3  -8  12   14.82   43.72
  -3   8  13   37.68   58.69
  -3  -8  13   30.29   38.17
  -3   9   1   -6.20   32.43
  -3  -9   1    7.44   36.70
  -3  -9   2    7.18   36.88
  -3   9   2   35.92   32.89
  -3  -9   3  150.79   26.82
  -3   9   3  163.54   35.90
  -3   9   4   12.77   24.65
  -3  -9   4    0.46   25.42
  -3   9   5  118.76   37.34
  -3  -9   5  109.18   26.45
  -3  -9   6  141.42   36.52
  -3   9   6   88.94   38.82
  -3  -9   7   30.29   24.92
  -3   9   7    5.34   38.64
  -3   9   8  -16.40   47.71
  -3  -9   8   24.64   43.07
  -3  -9   9  -36.29   43.19
  -3   9   9   -8.20   35.01
  -3   9  10  -42.32   50.35
  -3  -9  10  -12.62   43.16
  -3  -9  11   10.52   43.55
  -3   9  11   27.31   50.26
  -3   9  12   13.66   59.78
  -3  -9  12    8.93   52.26
  -3  -9  13   50.74   37.35
  -3  10   1   64.69   32.46
  -3 -10   1   50.37   37.08
  -3  10   2   40.20   32.83
  -3 -10   2   18.69   26.70
  -3 -10   3    2.39   26.36
  -3  10   3  -11.89   34.29
  -3 -10   4    0.98   26.15
  -3  10   4   35.65   24.82
  -3  10   5  -13.79   40.78
  -3 -10   5   15.20   31.02
  -3 -10   6   -1.94   44.99
  -3  10   6   25.20   46.38
  -3  10   7    2.82   46.96
  -3 -10   7   11.04   30.21
  -3 -10   8   51.65   30.59
  -3  10   8   30.07   35.04
  -3  10   9   -8.87   49.62
  -3 -10   9    6.74   43.19
  -3 -10  10   45.25   43.39
  -3  10  10   31.30   35.38
  -3 -10  11  -31.72   37.72
  -3  10  11  -13.89   60.16
  -3  10  12  -48.23   60.68
  -3 -10  12   45.78   37.72
  -3  11   1   33.45   39.89
  -3 -11   1  -26.06   45.96
  -3 -11   2  -15.80   46.02
  -3  11   2   38.46   28.84
  -3  11   3   26.63   41.16
  -3 -11   3   12.36   45.04
  -3 -11   4    6.06   45.23
  -3  11   4  -11.23   30.46
  -3  11   5   25.35   44.47
  -3 -11   5   31.83   45.12
  -3  11   6    4.76   46.27
  -3 -11   6    9.44   32.02
  -3 -11   7   44.70   44.58
  -3  11   7   31.39   47.77
  -3  11   8  -17.67   35.07
  -3 -11   8   22.50   44.20
  -3 -11   9   35.38   48.55
  -3  11   9   -8.82   54.99
  -3  11  10   25.27   43.15
  -3 -11  10   39.38   52.95
  -3  12   1   10.42   29.92
  -3 -12   1  -11.23   46.66
  -3 -12   2  -11.85   33.15
  -3  12   2    8.65   41.31
  -3 -12   3   14.97   32.72
  -3  12   3   27.50   30.40
  -3 -12   4   46.08   32.72
  -3  12   4   21.20   44.27
  -3  12   5   55.92   45.21
  -3 -12   5   64.69   46.08
  -3 -12   6   20.65   32.07
  -3  12   6   26.73   45.93
  -3  12   7    0.10   53.27
  -3 -12   7   44.87   50.06
  -3 -12   8   36.68   37.29
  -3  12   8   13.69   41.55
  -3 -12   9   -1.57   38.66
  -3  12   9    9.58   59.88
  -3 -13   1   53.03   34.43
  -3  13   1   53.98   30.87
  -3 -13   1   63.58   48.95
  -3 -13   2   -6.70   33.90
  -3  13   2    0.95   43.49
  -3  13   3  -17.30   31.76
  -3 -13   3  -24.07   34.32
  -3 -13   4  -22.29   40.92
  -3  13   4   56.61   38.31
  -3 -13   5  -11.77   56.79
  -3  13   5  -44.44   40.00
  -3 -13   6    3.02   40.56
  -3  13   6   61.27   40.49
  -3  13   7   21.11   42.50
  -3 -13   7    3.57   56.65
  -3 -14   1   26.62   58.79
  -3  14   1    3.43   53.23
  -3 -14   1  -10.56   41.92
  -3 -14   2   18.88   60.24
  -3  14   2  -15.08   55.08
  -3 -14   2    6.02   42.71
  -3 -14   3   48.79   59.87
  -3  14   3    4.32   56.20
  -3 -14   3    7.29   42.37
  -2 -15  -5  -18.44   54.24
  -2 -15  -4    9.31   60.55
  -2 -15  -4  -41.40   54.27
  -2  15  -3   -7.69   51.96
  -2 -15  -3  -32.69   62.43
  -2 -15  -3   23.35   37.29
  -2 -15  -2   24.67   44.00
  -2 -15  -2  -28.41   54.59
  -2  15  -2   39.97   53.26
  -2  15  -1   -0.24   37.79
  -2 -15  -1   39.85   50.15
  -2 -15  -1   28.07   43.96
  -2 -15   0    1.67   51.62
  -2  15   0    8.38   31.86
  -2 -15   0   -4.16   44.45
  -2 -14  -7  -18.19   60.31
  -2 -14  -7    1.29   54.79
  -2 -14  -6    3.93   58.90
  -2 -14  -6   20.06   54.09
  -2 -14  -5   -2.54   54.42
  -2 -14  -5    2.67   44.39
  -2 -14  -4   14.36   44.71
  -2 -14  -4   21.93   49.72
  -2  14  -4   57.84   30.58
  -2  14  -3  -24.87   30.92
  -2 -14  -3  -10.32   44.66
  -2 -14  -3  -36.92   50.93
  -2  14  -2    4.60   30.42
  -2 -14  -2   30.88   44.55
  -2 -14  -2  -11.60   36.30
  -2 -14  -1   11.95   46.07
  -2  14  -1   88.00   43.77
  -2 -14  -1   36.84   36.01
  -2  14   0   16.63   44.53
  -2 -14   0   19.85   46.15
  -2 -14   0   12.30   35.57
  -2 -13  -9   -3.33   61.55
  -2 -13  -9    6.28   64.64
  -2 -13  -8   55.72   52.82
  -2 -13  -8    9.40   59.47
  -2 -13  -7   28.05   48.75
  -2 -13  -7   22.11   45.18
  -2 -13  -6   -4.27   44.75
  -2 -13  -6   22.05   48.39
  -2 -13  -5   14.58   48.45
  -2 -13  -5   -0.75   44.39
  -2  13  -5   84.23   40.82
  -2 -13  -4   54.63   48.87
  -2  13  -4   36.83   30.55
  -2 -13  -4   29.11   45.03
  -2 -13  -3   15.58   33.58
  -2  13  -3    8.92   41.76
  -2 -13  -3   11.84   44.12
  -2  13  -2   13.52   42.85
  -2 -13  -2   17.24   44.01
  -2 -13  -2   22.74   49.41
  -2  13  -1  110.04   42.79
  -2 -13  -1   74.25   46.12
  -2 -13  -1  103.71   49.61
  -2 -13   0   68.08   49.24
  -2 -13   0   44.92   45.83
  -2  13   0   49.96   43.42
  -2 -12 -10   34.16   66.11
  -2 -12 -10   20.94   90.19
  -2 -12  -9   11.89   69.12
  -2 -12  -9   10.07   61.33
  -2 -12  -8   -8.42   48.74
  -2 -12  -8   12.63   53.67
  -2 -12  -7   28.31   47.43
  -2 -12  -7   33.07   54.72
  -2  12  -6   11.03   29.31
  -2 -12  -6   -8.11   48.08
  -2 -12  -6    9.45   54.29
  -2 -12  -5   13.59   44.21
  -2 -12  -5    6.70   47.38
  -2  12  -5   21.04   41.91
  -2 -12  -4   53.28   44.28
  -2 -12  -4   92.81   41.05
  -2  12  -4   49.23   35.26
  -2 -12  -3  157.40   27.58
  -2  12  -3  118.76   36.34
  -2 -12  -3  152.08   40.86
  -2 -12  -2  133.25   29.90
  -2 -12  -2  162.03   38.12
  -2  12  -2  146.77   25.92
  -2  12  -1   45.76   24.89
  -2 -12  -1   70.82   37.11
  -2 -12  -1   35.77   40.31
  -2 -12   0   38.05   26.22
  -2 -12   0   22.68   39.51
  -2  12   0   30.28   35.19
  -2 -11 -10    1.23   71.79
  -2 -11 -10    1.58   64.05
  -2 -11  -9   16.40   54.09
  -2 -11  -9   12.10   49.12
  -2 -11  -8    3.44   54.03
  -2 -11  -8   13.32   57.57
  -2 -11  -7   11.12   46.62
  -2 -11  -7   19.37   54.04
  -2 -11  -6   50.65   37.59
  -2 -11  -6   23.68   37.52
  -2  11  -6   48.33   25.19
  -2 -11  -5  161.17   40.30
  -2 -11  -5  193.78   39.31
  -2  11  -5  196.31   26.83
  -2 -11  -4   17.01   38.22
  -2 -11  -4    1.54   36.69
  -2  11  -4   18.02   33.61
  -2 -11  -3   -0.36   36.61
  -2  11  -3   20.36   33.89
  -2 -11  -3   25.34   38.39
  -2 -11  -2   45.88   28.18
  -2 -11  -2   77.45   37.03
  -2  11  -2   74.90   34.42
  -2 -11  -1   20.63   39.54
  -2 -11  -1   37.38   36.87
  -2  11  -1   15.22   24.41
  -2 -11   0   29.52   38.09
  -2 -11   0   42.44   39.38
  -2  11   0   55.44   34.51
  -2 -10 -10   24.62   77.48
  -2 -10 -10   20.50   80.68
  -2 -10  -9   50.19   55.21
  -2 -10  -9   36.03   58.62
  -2 -10  -8   52.45   54.54
  -2 -10  -8   46.09   57.09
  -2  10  -7  117.97   35.59
  -2 -10  -7  115.68   46.48
  -2 -10  -7  119.07   47.15
  -2  10  -6   27.27   24.87
  -2 -10  -6   12.45   37.12
  -2 -10  -6   15.71   37.01
  -2 -10  -5   20.07   36.72
  -2 -10  -5   32.69   36.92
  -2  10  -5   33.69   24.28
  -2 -10  -4   82.97   37.96
  -2 -10  -4   56.19   37.07
  -2  10  -4   69.06   24.28
  -2 -10  -3  248.66   39.93
  -2  10  -3  278.76   26.16
  -2 -10  -3  277.72   39.16
  -2  10  -2  172.06   34.47
  -2 -10  -2  169.18   39.26
  -2 -10  -2  195.56   38.29
  -2 -10  -1   33.13   36.41
  -2 -10  -1   44.96   27.13
  -2  10  -1   31.02   33.34
  -2 -10   0   82.00   28.43
  -2  10   0  120.23   34.09
  -2  -9  -9   39.81   59.92
  -2  -9  -9   63.11   55.18
  -2  -9  -8   37.20   45.10
  -2  -9  -8   46.11   46.12
  -2   9  -7   86.13   35.54
  -2  -9  -7   50.67   37.84
  -2  -9  -7   80.68   46.18
  -2  -9  -6   24.74   37.71
  -2  -9  -6   56.00   37.84
  -2   9  -6   29.45   25.09
  -2  -9  -5  145.35   38.25
  -2   9  -5  161.06   35.73
  -2  -9  -5  206.41   38.81
  -2  -9  -4  184.60   38.12
  -2  -9  -4  175.62   39.07
  -2   9  -4  230.61   35.24
  -2  -9  -3  215.78   39.44
  -2   9  -3  196.13   34.72
  -2  -9  -3  237.67   38.32
  -2   9  -2    8.71   32.58
  -2  -9  -2    3.51   37.55
  -2  -9  -1   76.84   21.90
  -2   9  -1   62.57   26.62
  -2   9   0  267.71   28.90
  -2  -9   0  294.76   32.66
  -2  -8  -9  246.02   78.06
  -2  -8  -9  182.93   71.19
  -2   8  -8  173.82   27.43
  -2  -8  -8  111.63   47.30
  -2  -8  -8  143.01   54.06
  -2  -8  -7   32.41   37.21
  -2  -8  -7   24.87   45.42
  -2   8  -7   19.31   25.50
  -2  -8  -6  171.65   47.18
  -2  -8  -6  210.82   41.09
  -2   8  -6  198.84   26.92
  -2   8  -5   97.22   34.82
  -2  -8  -5   84.24   36.94
  -2  -8  -5   85.00   45.55
  -2  -8  -4   77.80   29.49
  -2  -8  -4   60.01   30.37
  -2   8  -4   92.73   27.80
  -2  -8  -3   16.44   29.18
  -2   8  -3    5.25   18.49
  -2   8  -2   37.08   18.49
  -2  -8  -2   18.35   29.63
  -2   8  -1   92.29   18.61
  -2  -8  -1  117.16   30.17
  -2   8   0  454.67   23.68
  -2  -8   0  485.90   34.31
  -2   7  -8  476.24   41.81
  -2  -7  -8  291.30   60.61
  -2  -7  -8  373.73   60.90
  -2   7  -7  297.87   38.11
  -2  -7  -7  198.68   49.02
  -2  -7  -7  282.27   52.03
  -2  -7  -6  449.02   52.30
  -2   7  -6  395.09   28.73
  -2  -7  -6  290.55   41.64
  -2  -7  -5  141.42   31.98
  -2  -7  -5  201.93   38.02
  -2   7  -5  189.99   29.20
  -2  -7  -4  107.58   30.48
  -2   7  -4  147.56   27.58
  -2  -7  -3   45.07   29.85
  -2   7  -3   33.71   18.74
  -2   7  -2   10.94   25.29
  -2  -7  -2    7.75   28.91
  -2   7  -1  103.83   18.89
  -2  -7  -1   99.57   22.36
  -2   7   0   82.97   26.47
  -2  -7   0  105.03   29.58
  -2   6  -8  323.71   40.02
  -2  -6  -8  209.24   86.10
  -2  -6  -8  263.06   86.12
  -2  -6  -7  286.40   53.48
  -2   6  -7  320.48   39.04
  -2  -6  -7  203.85   50.30
  -2  -6  -6  195.91   34.52
  -2   6  -6  317.86   31.31
  -2  -6  -6  326.89   42.28
  -2   6  -5   20.04   19.01
  -2  -6  -5   16.74   36.41
  -2   6  -4   12.42   26.16
  -2  -6  -4   21.74   29.59
  -2   6  -3  113.02   26.08
  -2  -6  -3   77.22   30.80
  -2  -6  -2   65.31   22.17
  -2   6  -2  113.05   25.73
  -2  -6  -1   66.19   30.12
  -2   6  -1   69.56   25.29
  -2   6   0  259.28   21.54
  -2  -6   0  283.52   32.61
  -2   5  -8   78.32   36.69
  -2   5  -7  417.89   34.13
  -2  -5  -7  275.75   50.36
  -2  -5  -7  388.29   55.30
  -2  -5  -6  412.86   41.76
  -2   5  -6  644.13   36.55
  -2   5  -5   44.98   18.98
  -2  -5  -5   25.75   30.94
  -2  -5  -4   85.93   31.87
  -2   5  -4  123.69   19.97
  -2  -5  -3   64.34   31.24
  -2   5  -3   87.14   25.82
  -2  -5  -2  424.98   29.94
  -2   5  -2  673.69   33.69
  -2   5  -1  416.52   30.47
  -2  -5  -1  291.07   26.52
  -2   5   0   92.20   27.14
  -2  -5   0   85.69   31.78
  -2   4  -8  170.03   31.63
  -2  -4  -7  236.82   61.38
  -2  -4  -7  178.99   53.50
  -2   4  -7  243.96   32.44
  -2  -4  -6   99.69   39.04
  -2   4  -6  135.44   28.83
  -2   4  -5   53.74   27.20
  -2  -4  -5   42.40   31.45
  -2  -4  -4 1031.72   52.69
  -2   4  -4 1181.92   37.40
  -2  -4  -3  360.49   38.61
  -2   4  -3  407.18   32.04
  -2  -4  -2 1160.48   50.95
  -2   4  -2 1305.87   43.41
  -2   4  -1  914.53   32.22
  -2  -4  -1 1095.08   47.52
  -2   4   0   96.44   20.48
  -2  -4   0  120.90   33.43
  -2   3  -8   97.69   30.75
  -2  -3  -7   -2.54   43.52
  -2   3  -7    4.90   19.69
  -2  -3  -6   75.00   37.70
  -2   3  -6   96.02   28.47
  -2  -3  -5  800.17   47.91
  -2   3  -5 1064.28   43.82
  -2  -3  -4  130.89   40.40
  -2   3  -4  144.79   28.91
  -2  -3  -3  784.36   48.25
  -2   3  -3  871.95   39.82
  -2   3  -2  403.28   33.82
  -2  -3  -2  362.17   39.88
  -2   3  -1 1047.94   41.10
  -2  -3  -1  654.70   36.62
  -2  -3   0   16.72   34.86
  -2   3   0   39.31   21.38
  -2   2  -8  180.18   39.31
  -2   2  -7  182.53   37.42
  -2  -2  -7  153.03   44.34
  -2  -2  -6   71.06   36.89
  -2   2  -6   77.11   27.85
  -2  -2  -5  479.13   45.43
  -2   2  -5  491.32   35.33
  -2  -2  -4  113.89   39.67
  -2   2  -4  122.45   29.71
  -2  -2  -3  306.55   30.69
  -2   2  -3  436.24   36.11
  -2   2  -2  681.72   39.84
  -2  -2  -2  613.14   45.09
  -2   2  -1  622.01   38.16
  -2  -2  -1  537.49   42.54
  -2   2   0  233.30   34.51
  -2  -2   0  236.76   38.72
  -2   1  -8  128.39   39.31
  -2   1  -7  128.89   31.06
  -2  -1  -7  126.26   42.28
  -2   1  -6  101.63   28.66
  -2  -1  -6  103.33   36.64
  -2   1  -5  110.31   29.12
  -2  -1  -5   96.36   30.77
  -2   1  -4  274.46   26.41
  -2  -1  -4  316.37   36.87
  -2  -1  -3  261.16   37.04
  -2   1  -3  301.01   35.58
  -2  -1  -2  185.90   36.56
  -2   1  -2  203.13   34.27
  -2   1  -1  101.75   24.61
  -2  -1  -1  105.88   26.56
  -2  -1   0  224.60   37.53
  -2   1   0  147.94   34.46
  -2   0  -8  487.75   50.76
  -2   0  -7   -4.55   34.14
  -2   0  -6  275.57   38.59
  -2   0  -5   -3.62   28.28
  -2   0  -4   73.07   31.37
  -2   0  -3   10.37   30.99
  -2   0  -2  317.60   37.36
  -2   0  -1    9.47   33.52
  -2   0   0  981.17   40.35
  -2   0   1   -3.63   34.48
  -2   0   2 3491.11   71.93
  -2   0   3   -8.85   33.14
  -2   0   4  217.16   34.57
  -2   0   5    4.57   30.40
  -2   0   6   97.60   22.57
  -2   0   7   -0.30   28.63
  -2   0   8  110.17   29.79
  -2   0   9   -4.23   29.33
  -2   0  10  277.32   33.03
  -2   0  11    9.47   26.66
  -2   0  12  419.34   32.47
  -2   0  13  -21.55   38.04
  -2   0  14  909.95   48.71
  -2   0  15   11.32   32.28
  -2   0  16   96.47   45.43
  -2   0  17   12.14   54.76
  -2   1   1   -5.13   33.30
  -2  -1   1   10.05   34.32
  -2   1   2  185.45   26.79
  -2  -1   2  210.72   27.77
  -2   1   3  113.72   34.21
  -2  -1   3  103.55   34.38
  -2   1   4 1590.65   48.52
  -2  -1   4 1292.96   38.84
  -2   1   5  691.17   30.78
  -2  -1   5  789.06   38.75
  -2  -1   6  444.20   26.65
  -2   1   6  410.85   27.26
  -2  -1   7  466.67   26.54
  -2   1   7  511.04   35.36
  -2  -1   8  182.73   30.46
  -2   1   8  159.89   23.55
  -2  -1   9    2.34   29.21
  -2   1   9   21.37   20.86
  -2  -1  10  103.46   30.94
  -2   1  10   90.22   30.91
  -2   1  11   89.05   27.89
  -2  -1  11  109.03   38.77
  -2  -1  12  425.27   42.35
  -2   1  12  420.60   42.22
  -2   1  13   59.99   38.60
  -2  -1  13   71.56   27.81
  -2   1  14  205.12   29.44
  -2  -1  14  250.59   41.73
  -2   1  15   22.56   45.80
  -2  -1  15   38.19   33.23
  -2   1  16   66.25   32.69
  -2  -1  16  102.76   47.76
  -2   1  17   20.93   53.75
  -2  -1  17    0.10   56.51
  -2  -2   1  892.35   38.10
  -2   2   1 1308.01   45.54
  -2  -2   2  307.94   28.79
  -2   2   2  362.13   35.22
  -2  -2   3  150.23   25.32
  -2   2   3  228.86   33.96
  -2  -2   4    4.56   22.61
  -2   2   4    0.30   31.02
  -2   2   5   90.45   31.48
  -2  -2   5  110.19   31.14
  -2   2   6   51.98   30.03
  -2  -2   6   89.35   29.76
  -2  -2   7  348.49   24.74
  -2   2   7  431.47   34.83
  -2   2   8  317.40   33.63
  -2  -2   8  372.03   32.46
  -2  -2   9  168.49   30.83
  -2   2   9  160.56   31.91
  -2   2  10  136.64   32.13
  -2  -2  10  132.99   23.30
  -2   2  11  626.54   36.33
  -2  -2  11  810.17   45.04
  -2  -2  12   85.00   38.70
  -2   2  12   44.71   38.92
  -2   2  13   77.44   38.69
  -2  -2  13   88.91   28.37
  -2   2  14  271.06   40.68
  -2  -2  14  370.86   42.81
  -2   2  15  133.47   44.76
  -2  -2  15  153.84   47.95
  -2   2  16   29.35   43.61
  -2  -2  16    6.76   48.20
  -2  -2  17    3.86   57.01
  -2   2  17   28.70   52.82
  -2  -3   1  154.06   35.17
  -2   3   1  156.01   31.59
  -2   3   2  230.44   24.53
  -2  -3   2  203.74   25.91
  -2   3   3  837.97   32.61
  -2  -3   3  760.01   32.80
  -2   3   4  796.95   38.91
  -2  -3   4  734.57   38.42
  -2   3   5  574.76   29.20
  -2  -3   5  685.46   37.03
  -2  -3   6  111.89   21.29
  -2   3   6  168.56   31.31
  -2   3   7  599.32   37.52
  -2  -3   7  658.31   35.06
  -2  -3   8  429.97   26.81
  -2   3   8  449.78   36.24
  -2  -3   9  329.81   25.29
  -2   3   9  290.74   34.73
  -2   3  10   17.09   21.81
  -2  -3  10   23.70   29.54
  -2   3  11  268.94   41.82
  -2  -3  11  286.86   40.10
  -2   3  12   73.34   39.28
  -2  -3  12   92.81   28.02
  -2  -3  13   28.00   38.09
  -2   3  13   18.51   37.74
  -2   3  14   38.08   38.01
  -2  -3  14   54.44   39.58
  -2  -3  15  129.95   48.12
  -2   3  15  102.95   44.69
  -2   3  16   65.45   44.56
  -2  -3  16   72.69   49.15
  -2   3  17   33.76   53.11
  -2  -3  17   37.94   58.54
  -2   4   1 1960.95   43.07
  -2  -4   1 1879.96   54.60
  -2  -4   2  776.41   40.43
  -2   4   2  682.38   29.35
  -2   4   3  705.66   29.98
  -2  -4   3  609.41   29.93
  -2   4   4  715.94   37.36
  -2  -4   4  460.92   27.70
  -2   4   5  155.21   22.10
  -2  -4   5  172.72   30.77
  -2  -4   6  330.65   24.12
  -2   4   6  467.64   35.74
  -2  -4   7  296.12   30.77
  -2   4   7  238.79   25.26
  -2  -4   8   95.11   29.07
  -2   4   8   89.18   31.63
  -2  -4   9  258.47   32.12
  -2   4   9  238.25   35.05
  -2   4  10   30.26   39.73
  -2  -4  10   61.71   26.51
  -2   4  11   72.67   39.28
  -2  -4  11   86.42   37.58
  -2   4  12  405.09   43.35
  -2  -4  12  451.17   31.63
  -2  -4  13   94.39   38.93
  -2   4  13   71.16   39.45
  -2   4  14  169.26   46.89
  -2  -4  14  224.17   47.85
  -2  -4  15   27.77   46.56
  -2   4  15   40.49   44.23
  -2   4  16   94.12   44.26
  -2  -4  16   51.65   49.08
  -2   4  17   -8.21   38.50
  -2  -4  17   41.41   57.18
  -2   5   1  359.75   30.19
  -2  -5   1  387.38   34.99
  -2  -5   2  354.25   26.01
  -2   5   2  413.83   31.33
  -2  -5   3   73.23   21.27
  -2   5   3  117.48   28.84
  -2   5   4  484.38   34.63
  -2  -5   4  472.74   34.10
  -2  -5   5    5.45   19.83
  -2   5   5    3.26   28.54
  -2   5   6   99.30   30.72
  -2  -5   6  106.58   28.45
  -2  -5   7   93.01   28.48
  -2   5   7   81.15   31.24
  -2   5   8  517.77   37.81
  -2  -5   8  467.76   33.05
  -2   5   9   96.99   24.04
  -2  -5   9   93.36   33.33
  -2  -5  10  149.80   26.95
  -2   5  10  180.40   40.51
  -2   5  11    7.51   39.22
  -2  -5  11  -15.88   36.49
  -2   5  12   -2.04   38.34
  -2  -5  12   15.71   36.68
  -2   5  13   36.54   38.60
  -2  -5  13   65.02   26.20
  -2   5  14   42.15   45.93
  -2  -5  14   40.23   46.41
  -2   5  15   17.44   44.84
  -2  -5  15   27.41   47.05
  -2   5  16   -4.33   54.60
  -2  -5  16   58.89   51.56
  -2  -5  17   54.06   41.81
  -2   5  17   87.17   55.45
  -2  -6   1  237.14   23.93
  -2   6   1  248.84   21.72
  -2  -6   2  407.87   33.32
  -2   6   2  298.40   22.86
  -2  -6   3   77.15   21.73
  -2   6   3   97.74   27.91
  -2  -6   4  157.07   29.25
  -2   6   4  131.03   28.90
  -2  -6   5  186.07   21.37
  -2   6   5  221.51   31.01
  -2   6   6   99.22   22.44
  -2  -6   6   73.51   20.21
  -2   6   7   19.24   30.87
  -2  -6   7   21.65   19.52
  -2   6   8   99.55   32.42
  -2  -6   8   68.66   20.40
  -2   6   9  186.20   30.36
  -2  -6   9  189.65   36.77
  -2  -6  10  233.13   37.58
  -2   6  10  213.75   42.36
  -2  -6  11  171.36   37.16
  -2   6  11  161.77   41.20
  -2  -6  12    3.56   25.79
  -2   6  12   19.25   38.74
  -2   6  13   22.15   32.50
  -2  -6  13   40.92   43.92
  -2   6  14   40.67   45.91
  -2  -6  14   71.33   45.28
  -2   6  15   52.28   44.92
  -2  -6  15   40.91   45.87
  -2   6  16    2.86   54.85
  -2  -6  16  -22.99   55.77
  -2   7   1   -2.35   17.32
  -2  -7   1   -7.55   20.59
  -2  -7   2  164.91   22.10
  -2   7   2  165.05   20.53
  -2   7   3   67.28   19.83
  -2  -7   3   77.85   29.25
  -2  -7   4  199.53   22.35
  -2   7   4  209.18   30.04
  -2   7   5  114.58   21.13
  -2  -7   5   81.73   20.78
  -2   7   6  245.28   32.13
  -2  -7   6  245.19   30.52
  -2   7   7   63.26   30.68
  -2  -7   7   34.86   19.73
  -2   7   8  230.58   41.06
  -2  -7   8  214.61   26.37
  -2  -7   9  215.51   36.23
  -2   7   9  204.93   41.19
  -2   7  10  123.55   40.68
  -2  -7  10  142.03   26.03
  -2  -7  11  -12.92   35.04
  -2   7  11  -12.01   27.08
  -2   7  12   31.87   28.24
  -2  -7  12   81.72   35.92
  -2  -7  13   49.31   32.26
  -2   7  13   68.15   46.66
  -2  -7  14   34.85   31.34
  -2   7  14   35.34   32.46
  -2  -7  15   22.66   33.16
  -2   7  15   36.05   45.70
  -2  -7  16   78.51   41.68
  -2   7  16   67.72   42.12
  -2   8   1  130.92   26.59
  -2  -8   1  127.92   21.98
  -2   8   2  190.52   20.98
  -2  -8   2  250.10   30.77
  -2  -8   3  154.90   30.51
  -2   8   3  127.34   28.42
  -2  -8   4   24.84   28.03
  -2   8   4   32.25   27.23
  -2  -8   5  179.52   29.81
  -2   8   5  158.79   22.76
  -2  -8   6   76.52   35.03
  -2   8   6   60.07   37.39
  -2  -8   7   93.13   35.10
  -2   8   7  103.95   38.19
  -2   8   8   41.17   38.22
  -2  -8   8    7.76   34.77
  -2  -8   9  184.59   26.17
  -2   8   9  162.75   28.98
  -2  -8  10  106.58   35.30
  -2   8  10   55.09   40.18
  -2  -8  11   45.53   25.06
  -2   8  11   33.15   38.93
  -2   8  12  125.23   48.31
  -2  -8  12  141.00   32.00
  -2   8  13   -1.78   46.42
  -2  -8  13   32.38   43.15
  -2  -8  14   34.98   44.96
  -2   8  14   -6.94   46.34
  -2  -8  15    4.27   54.57
  -2   8  15   -2.96   55.77
  -2  -9   1  130.80   30.46
  -2   9   1  104.20   27.41
  -2  -9   2   27.88   21.20
  -2   9   2   35.46   19.29
  -2  -9   3  200.68   37.85
  -2   9   3  171.36   25.60
  -2   9   4   26.00   34.55
  -2  -9   4   16.33   36.06
  -2   9   5   93.23   25.53
  -2  -9   5   93.13   25.50
  -2  -9   6  418.87   38.24
  -2   9   6  404.80   40.55
  -2  -9   7  -12.40   35.21
  -2   9   7   25.78   37.17
  -2  -9   8  -10.18   35.15
  -2   9   8    8.52   38.06
  -2  -9   9  174.91   26.76
  -2   9   9  166.90   29.79
  -2  -9  10   27.36   36.14
  -2   9  10   52.85   38.98
  -2   9  11   -3.67   47.27
  -2  -9  11   28.67   43.11
  -2   9  12   68.80   46.59
  -2  -9  12   55.47   30.69
  -2  -9  13  -19.19   45.16
  -2   9  13  -12.06   46.25
  -2   9  14   10.14   56.28
  -2  -9  14   35.21   53.94
  -2 -10   1  147.85   27.92
  -2  10   1  179.81   25.01
  -2  10   2  299.35   26.84
  -2 -10   2  318.73   39.83
  -2 -10   3  284.64   28.41
  -2  10   3  336.37   37.10
  -2  10   4  505.63   38.59
  -2 -10   4  488.75   40.74
  -2 -10   5   15.86   35.97
  -2  10   5   -8.79   35.86
  -2 -10   6  131.92   36.16
  -2  10   6   75.21   26.15
  -2  10   7   -4.64   26.64
  -2 -10   7   -1.77   25.51
  -2  10   8  163.11   39.33
  -2 -10   8  159.46   26.85
  -2 -10   9   24.55   36.51
  -2  10   9   33.35   38.66
  -2  10  10  -11.53   46.93
  -2 -10  10   37.08   30.18
  -2 -10  11   57.66   43.28
  -2  10  11   -1.62   46.58
  -2  10  12   31.18   46.30
  -2 -10  12   49.08   43.47
  -2 -10  13   -1.17   38.80
  -2  10  13    5.84   56.02
  -2  10  14   21.82   57.48
  -2 -10  14   20.66   40.22
  -2 -11   1    4.55   38.47
  -2 -11   1   -5.94   37.41
  -2  11   1   39.46   33.83
  -2 -11   2   38.64   38.41
  -2  11   2   54.64   35.29
  -2 -11   3   55.26   38.41
  -2  11   3   40.13   25.35
  -2 -11   4   10.23   37.89
  -2  11   4   46.58   35.58
  -2 -11   5   85.78   38.03
  -2  11   5   68.66   37.49
  -2 -11   6  200.25   38.29
  -2  11   6  168.57   27.86
  -2 -11   7   78.49   38.36
  -2  11   7   70.34   38.65
  -2 -11   8   57.73   31.96
  -2  11   8  110.04   45.63
  -2 -11   9    8.11   44.32
  -2  11   9   10.48   32.45
  -2 -11  10   29.26   43.72
  -2  11  10   37.16   45.50
  -2  11  11   -8.90   46.41
  -2 -11  11    0.65   45.23
  -2 -11  12   68.68   38.55
  -2  11  12  103.40   56.32
  -2 -11  13   87.37   55.47
  -2  11  13   21.84   40.46
  -2 -12   1   44.73   27.68
  -2 -12   1   27.45   27.08
  -2  12   1   28.31   24.82
  -2 -12   2  180.04   40.46
  -2 -12   2  196.48   40.06
  -2  12   2  159.57   27.33
  -2 -12   3    8.92   27.56
  -2  12   3  -18.71   36.53
  -2 -12   3   16.24   26.46
  -2 -12   4   59.37   38.24
  -2 -12   4   30.41   27.05
  -2  12   4   12.83   36.85
  -2 -12   5   21.20   38.39
  -2  12   5    6.91   27.30
  -2 -12   6   78.67   46.37
  -2  12   6  100.59   33.17
  -2  12   7   51.34   33.24
  -2 -12   7   35.73   46.36
  -2 -12   8   70.88   31.81
  -2  12   8   66.16   47.42
  -2 -12   9   38.89   44.92
  -2  12   9   19.99   32.80
  -2 -12  10   35.56   45.75
  -2  12  10   65.65   47.48
  -2  12  11  109.43   57.45
  -2 -12  11  127.06   55.47
  -2 -12  12   98.13   39.84
  -2  12  12   33.36   41.73
  -2 -13   1   67.05   46.53
  -2  13   1   63.91   30.99
  -2 -13   1   58.54   49.88
  -2 -13   2   40.58   32.54
  -2  13   2    3.57   44.40
  -2 -13   2   -4.77   49.00
  -2 -13   3   68.86   48.72
  -2  13   3   60.03   32.24
  -2 -13   3   59.22   47.38
  -2 -13   4   96.52   34.66
  -2 -13   4  136.82   47.75
  -2  13   4  109.91   46.75
  -2 -13   5   33.13   33.10
  -2 -13   5   19.86   46.68
  -2  13   5   12.06   46.15
  -2 -13   6   -4.25   33.20
  -2  13   6   49.64   46.56
  -2 -13   6  -17.71   33.84
  -2 -13   7  -39.70   34.27
  -2 -13   7  -30.09   33.30
  -2  13   7   -7.32   34.06
  -2  13   8   56.28   47.73
  -2 -13   8   30.20   47.60
  -2 -13   8   49.82   45.97
  -2 -13   9  -12.58   51.57
  -2 -13   9   -7.66   56.21
  -2  13   9   22.10   40.85
  -2 -13  10   34.31   39.51
  -2 -13  10  -51.26   57.45
  -2  13  10   29.67   58.54
  -2 -14   1   50.76   36.22
  -2  14   1   36.62   32.46
  -2 -14   1   18.15   47.18
  -2  14   2   31.24   44.85
  -2 -14   2   23.15   33.08
  -2 -14   2   61.81   49.73
  -2 -14   3   57.62   35.06
  -2  14   3   31.63   33.33
  -2 -14   3   38.55   34.18
  -2 -14   4  110.11   48.14
  -2  14   4   17.22   33.94
  -2 -14   4   22.07   33.75
  -2 -14   5  -18.21   49.11
  -2  14   5   48.20   33.53
  -2 -14   5   40.48   33.39
  -2 -14   6   57.36   47.56
  -2  14   6    7.50   34.13
  -2 -14   6   28.28   47.40
  -2  14   7   37.33   58.21
  -2 -14   7   -6.68   40.35
  -2 -14   7  -62.80   57.82
  -2 -14   8   13.87   40.50
  -2  14   8  -28.58   42.67
  -2 -14   8  -40.83   57.16
  -2 -14   9   38.91   40.29
  -2  15   1   85.74   46.93
  -2 -15   1  114.00   34.17
  -2 -15   1   88.69   37.66
  -2  15   2   68.07   52.30
  -2 -15   2   90.49   53.34
  -2 -15   2   35.07   57.96
  -2 -15   3   52.76   43.48
  -2 -15   3   75.79   40.26
  -2  15   3   33.28   41.20
  -2 -15   4   49.34   60.04
  -2 -15   4   43.60   40.73
  -2  15   4   30.24   40.75
  -2 -15   5   84.90   59.49
  -2  15   5   45.15   59.73
  -2 -15   5   34.48   40.89
  -2 -15   6  -17.42   59.82
  -2 -15   6   12.70   58.80
  -2  15   6   25.00   59.14
  -1 -16  -5   25.26   55.59
  -1 -16  -5   16.44   42.71
  -1 -16  -4    9.29   54.42
  -1 -16  -4    6.60   58.79
  -1 -16  -3   50.20   54.16
  -1 -16  -3   19.92   59.82
  -1 -16  -2  102.06   41.84
  -1 -16  -2  110.81   52.61
  -1 -16  -1   67.63   47.73
  -1 -16  -1   79.57   59.07
  -1 -16   0   45.02   41.27
  -1 -16   0   30.68   48.19
  -1 -15  -8  -12.05   40.51
  -1 -15  -7    0.06   56.54
  -1 -15  -7  -25.86   58.65
  -1 -15  -6   17.43   40.04
  -1 -15  -6   46.82   58.76
  -1 -15  -5   40.95   32.56
  -1 -15  -5    3.08   34.55
  -1 -15  -4    7.12   44.75
  -1 -15  -4    0.23   48.51
  -1 -15  -3   16.20   48.14
  -1 -15  -3   24.48   43.81
  -1 -15  -2   79.37   34.30
  -1 -15  -2   59.08   43.51
  -1 -15  -1   42.84   43.01
  -1 -15  -1   30.29   47.94
  -1 -15   0   29.82   33.93
  -1 -15   0   -6.30   30.88
  -1 -14  -9  -31.36   58.41
  -1 -14  -9   -8.11   67.46
  -1 -14  -8  -15.66   51.48
  -1 -14  -8   12.88   56.80
  -1 -14  -7   15.77   46.81
  -1 -14  -7    6.64   47.40
  -1 -14  -6    6.52   47.92
  -1 -14  -6   -5.87   46.23
  -1 -14  -5   82.07   49.06
  -1 -14  -5   80.89   45.25
  -1 -14  -4   20.51   47.57
  -1 -14  -4   21.02   44.38
  -1 -14  -3  146.13   48.62
  -1 -14  -3  137.83   43.83
  -1 -14  -2   99.22   34.30
  -1 -14  -2  100.82   43.88
  -1 -14  -1   28.00   48.10
  -1 -14  -1   53.59   30.40
  -1 -14   0   33.43   43.71
  -1 -14   0   15.77   33.37
  -1  14   0   -1.75   31.06
  -1 -13 -11   19.43   57.88
  -1 -13 -11   17.48   55.77
  -1 -13 -10   43.25   66.86
  -1 -13 -10   23.55   57.39
  -1 -13  -9   39.88   56.01
  -1 -13  -9   64.36   47.63
  -1 -13  -8    9.81   47.23
  -1 -13  -8   12.70   45.91
  -1 -13  -7    0.18   45.87
  -1 -13  -7   22.99   46.55
  -1 -13  -6  148.73   47.56
  -1 -13  -6  196.85   48.47
  -1 -13  -5   43.32   41.82
  -1 -13  -5   23.06   34.20
  -1 -13  -4   59.21   38.95
  -1 -13  -4   27.22   36.60
  -1 -13  -3   73.41   35.77
  -1 -13  -3   61.36   27.90
  -1 -13  -2   56.18   39.72
  -1 -13  -2   47.71   25.74
  -1 -13  -1   36.88   38.57
  -1  13  -1   22.98   34.54
  -1 -13  -1   46.66   35.32
  -1 -13   0   55.84   25.68
  -1 -13   0   91.83   38.91
  -1  13   0   74.46   35.83
  -1 -12 -12   96.22   77.10
  -1 -12 -12  129.31   75.25
  -1 -12 -11   -5.93   47.41
  -1 -12 -11   23.76   66.88
  -1 -12 -10   11.41   44.84
  -1 -12 -10    7.59   47.04
  -1 -12  -9   43.89   46.17
  -1 -12  -9   48.34   47.56
  -1 -12  -8   20.70   46.62
  -1 -12  -8   10.62   44.73
  -1 -12  -7   -6.49   38.03
  -1 -12  -7    2.24   38.81
  -1 -12  -6   -4.21   39.30
  -1 -12  -6    9.68   37.18
  -1 -12  -5    4.98   37.13
  -1 -12  -5   -2.95   39.29
  -1 -12  -4   63.64   27.91
  -1 -12  -4   57.54   36.65
  -1 -12  -3   73.10   39.50
  -1 -12  -3   86.77   26.11
  -1 -12  -2   40.96   39.35
  -1  12  -2   71.16   24.03
  -1 -12  -2   61.23   35.58
  -1 -12  -1   25.49   38.08
  -1 -12  -1   11.82   24.88
  -1  12  -1   16.25   24.36
  -1 -12   0   14.88   35.45
  -1  12   0   10.79   24.90
  -1 -12   0   27.59   26.93
  -1 -11 -12   14.29   63.84
  -1 -11 -12   10.33   71.53
  -1 -11 -11   16.98   57.34
  -1 -11 -11   19.74   58.90
  -1 -11 -10  116.75   48.53
  -1 -11 -10  119.79   49.34
  -1 -11  -9   -7.48   46.52
  -1 -11  -9   20.18   44.32
  -1 -11  -8  -11.30   38.34
  -1 -11  -8   14.68   36.58
  -1 -11  -7   82.92   39.21
  -1 -11  -7   74.96   38.55
  -1 -11  -6  154.69   39.33
  -1 -11  -6  157.36   40.63
  -1 -11  -5   89.70   37.75
  -1 -11  -5  116.84   39.04
  -1 -11  -4    3.00   36.21
  -1 -11  -4   12.59   38.71
  -1 -11  -3  317.59   41.28
  -1 -11  -3  274.92   38.38
  -1  11  -3  270.73   34.97
  -1 -11  -2   97.24   36.33
  -1 -11  -2   82.06   38.87
  -1  11  -2   82.57   24.15
  -1 -11  -1  122.28   28.42
  -1 -11  -1  190.80   36.68
  -1  11  -1  152.22   34.99
  -1  11   0   23.02   34.60
  -1 -11   0   37.92   37.68
  -1 -11   0   54.21   35.45
  -1 -10 -12   38.34   84.22
  -1 -10 -12   26.41   89.88
  -1 -10 -11   10.89   58.34
  -1 -10 -11   14.55   58.98
  -1 -10 -10   19.46   51.60
  -1 -10 -10   44.53   46.46
  -1 -10  -9   -4.43   36.97
  -1 -10  -9   11.03   46.15
  -1 -10  -8  193.93   40.15
  -1 -10  -8  200.83   40.41
  -1 -10  -7  159.35   38.92
  -1 -10  -7  112.93   38.99
  -1 -10  -6  583.61   44.79
  -1 -10  -6  491.48   43.50
  -1 -10  -5   12.90   37.65
  -1 -10  -5   -4.17   25.73
  -1 -10  -4  859.34   47.02
  -1 -10  -4  843.78   37.62
  -1  10  -4  944.85   32.10
  -1  10  -3  355.39   29.52
  -1 -10  -3  322.38   34.19
  -1 -10  -3  362.68   33.23
  -1  10  -2   40.89   26.16
  -1 -10  -2   31.82   21.47
  -1 -10  -2   14.48   28.07
  -1 -10  -1   47.39   27.86
  -1  10  -1   13.98   18.96
  -1 -10  -1   31.00   29.70
  -1  10   0   12.29   26.82
  -1 -10   0   10.70   27.53
  -1 -10   0   12.11   29.37
  -1  -9 -11   31.80   63.19
  -1  -9 -11   20.26   62.11
  -1  -9 -10   65.28   48.13
  -1  -9 -10   59.92   47.60
  -1  -9  -9   17.98   37.48
  -1  -9  -9   15.34   36.80
  -1  -9  -8  368.46   50.46
  -1  -9  -8  275.23   41.67
  -1  -9  -7   21.57   37.81
  -1  -9  -7   18.40   44.09
  -1  -9  -6  269.57   40.77
  -1  -9  -6  343.70   41.02
  -1  -9  -5  166.25   32.08
  -1  -9  -5  184.69   31.64
  -1  -9  -4  405.84   34.83
  -1   9  -4  433.49   30.22
  -1  -9  -4  431.32   34.72
  -1  -9  -3  333.13   25.59
  -1  -9  -3  353.73   34.28
  -1   9  -3  350.06   23.18
  -1   9  -2  179.82   21.03
  -1  -9  -2  174.38   31.13
  -1  -9  -2  197.20   29.84
  -1  -9  -1   22.24   20.98
  -1  -9  -1   17.41   27.59
  -1   9  -1    2.56   26.60
  -1   9   0    8.89   26.53
  -1  -9   0    9.22   27.74
  -1  -9   0   19.96   20.28
  -1  -8 -10   44.45   54.72
  -1  -8 -10   44.76   54.57
  -1  -8  -9  355.56   52.80
  -1  -8  -9  306.07   51.19
  -1  -8  -8  706.88   57.12
  -1  -8  -8  629.02   55.18
  -1  -8  -7   69.86   35.80
  -1  -8  -7   73.98   29.99
  -1  -8  -6    7.62   28.06
  -1  -8  -6  -11.24   29.33
  -1  -8  -5  381.34   35.19
  -1   8  -5  436.37   24.60
  -1  -8  -5  511.23   37.11
  -1   8  -4  382.79   30.09
  -1  -8  -4  370.14   34.47
  -1  -8  -4  300.86   33.71
  -1   8  -3  623.69   26.30
  -1  -8  -3  583.70   37.33
  -1  -8  -3  714.07   38.35
  -1   8  -2  278.57   28.82
  -1  -8  -2  293.48   31.46
  -1  -8  -2  235.29   24.03
  -1   8  -1   -5.25   25.61
  -1  -8  -1    3.24   20.50
  -1  -8  -1   12.22   27.78
  -1  -8   0   50.60   20.81
  -1   8   0   37.82   26.86
  -1  -8   0   62.31   27.93
  -1  -7  -9  315.36   60.96
  -1  -7  -9  264.96   58.56
  -1  -7  -8   78.11   37.73
  -1  -7  -8   67.47   37.10
  -1  -7  -7   61.36   28.84
  -1  -7  -7   44.82   29.71
  -1  -7  -6  135.80   36.12
  -1  -7  -6   88.96   31.13
  -1   7  -5   52.58   26.87
  -1  -7  -5   36.19   29.36
  -1  -7  -5   53.75   29.26
  -1  -7  -4  242.55   33.05
  -1  -7  -4  306.05   33.70
  -1   7  -4  267.52   29.69
  -1  -7  -3  173.86   31.41
  -1  -7  -3  136.10   23.67
  -1   7  -3  203.74   28.51
  -1  -7  -2  159.50   30.61
  -1   7  -2  159.36   20.35
  -1  -7  -2  151.64   31.25
  -1  -7  -1  218.17   32.79
  -1   7  -1  248.09   22.93
  -1  -7  -1  292.33   31.84
  -1   7   0   80.20   28.14
  -1  -7   0   96.84   31.50
  -1  -6  -8  272.55   44.36
  -1  -6  -8  236.56   48.97
  -1  -6  -7   31.98   34.77
  -1  -6  -7   27.94   36.20
  -1  -6  -6  146.29   31.31
  -1  -6  -6  118.52   31.55
  -1  -6  -5   54.33   29.52
  -1  -6  -5   55.83   29.97
  -1   6  -5   53.54   20.04
  -1  -6  -4  247.60   34.60
  -1   6  -4  269.31   30.14
  -1  -6  -4  183.76   33.38
  -1  -6  -3  813.30   43.52
  -1  -6  -3 1003.26   46.05
  -1   6  -3  858.10   32.26
  -1  -6  -2  782.35   35.89
  -1   6  -2 1193.76   41.79
  -1  -6  -2 1163.44   46.54
  -1  -6  -1  432.14   37.72
  -1   6  -1  431.53   34.02
  -1   6   0  570.83   36.02
  -1  -6   0  610.05   40.48
  -1  -5  -7   22.20   42.78
  -1  -5  -7   28.74   45.89
  -1  -5  -6  266.17   41.05
  -1  -5  -6  233.44   43.16
  -1   5  -5  152.46   30.37
  -1  -5  -5   84.86   33.35
  -1  -5  -5  112.17   39.75
  -1  -5  -4   64.84   40.35
  -1  -5  -4   57.88   33.87
  -1   5  -4   85.35   30.03
  -1  -5  -3  197.89   36.65
  -1  -5  -3  146.38   36.70
  -1   5  -3  198.30   24.19
  -1   5  -2  124.35   23.47
  -1  -5  -2   84.87   26.60
  -1   5  -1 1501.53   40.66
  -1  -5  -1 1497.22   52.79
  -1   5   0 1042.43   41.21
  -1  -5   0  971.20   45.64
  -1  -4  -6  270.33   56.60
  -1  -4  -6  219.88   60.49
  -1  -4  -5 1223.00   73.15
  -1   4  -5 1851.09   56.23
  -1  -4  -5 1558.92   76.52
  -1  -4  -4  404.18   52.62
  -1   4  -4  464.42   29.98
  -1  -4  -4  486.23   52.20
  -1   4  -3  837.75   34.07
  -1  -4  -3  801.76   51.23
  -1   4  -2 2692.39   60.27
  -1  -4  -2 2197.32   68.37
  -1   4  -1  298.73   24.69
  -1  -4  -1  345.20   39.31
  -1   4   0  523.67   35.63
  -1  -4   0  415.95   31.12
  -1  -3  -5  462.67   77.35
  -1  -3  -5  618.05   74.63
  -1   3  -5  772.30   44.40
  -1   3  -4  495.72   38.90
  -1  -3  -4  312.96   54.46
  -1  -3  -3 1256.00   63.52
  -1   3  -3 1855.70   54.23
  -1   3  -2 1417.00   47.61
  -1  -3  -2 1370.46   66.25
  -1  -3  -1  757.99   44.72
  -1   3  -1  832.69   32.95
  -1  -3   0 3769.16   84.88
  -1   3   0 3933.83   75.79
  -1   2  -5   89.81   35.40
  -1  -2  -4  636.91   71.23
  -1   2  -4 1022.59   48.24
  -1   2  -3 5076.84   98.80
  -1  -2  -3 3415.28  119.49
  -1   2  -2  788.15   39.46
  -1  -2  -2  495.46   43.70
  -1  -2  -1 1003.33   53.36
  -1   2  -1  907.15   37.95
  -1   2   0 2132.79   56.65
  -1  -2   0 1783.06   57.89
  -1   1  -5  103.86   36.41
  -1  -1  -5   94.83   59.05
  -1   1  -4 1098.24   53.11
  -1  -1  -4  884.70   72.01
  -1  -1  -3  912.44   60.27
  -1   1  -3 1100.86   49.19
  -1  -1  -2 1182.90   64.37
  -1   1  -2 1089.61   46.68
  -1  -1  -1 8469.19  167.84
  -1   1  -1 7606.78  135.40
  -1   1   0  860.56   46.46
  -1  -1   0  945.04   52.22
  -1   0  -5    0.99   33.94
  -1   0  -4 2882.85   93.04
  -1   0  -3   -5.56   25.25
  -1   0  -2 3059.00   90.65
  -1   0  -1   -8.12   32.06
  -1   0   0  272.58   40.41
  -1   0   1    3.40   34.95
  -1   0   2 9931.25  165.03
  -1   0   3    3.79   29.45
  -1   0   4  277.78   25.67
  -1   0   5    2.03   33.21
  -1   0   6 3630.76   76.76
  -1   0   7   10.52   34.23
  -1   0   8  775.51   35.60
  -1   0   9   -3.23   21.41
  -1   0  10  134.94   32.15
  -1   0  11   11.91   29.83
  -1   0  12   41.59   37.13
  -1   0  13   -8.67   37.52
  -1   0  14  527.52   44.12
  -1   0  15   -3.87   36.55
  -1   0  16  106.58   45.07
  -1   0  17  -30.85   45.18
  -1   0  18   95.82   57.80
  -1   1   1  340.73   30.62
  -1  -1   1  249.22   29.61
  -1   1   2 4773.63   92.71
  -1  -1   2 7063.12  122.12
  -1   1   3 3720.88   80.88
  -1  -1   3 4941.59   93.87
  -1  -1   4  867.20   37.69
  -1   1   4  875.13   40.55
  -1  -1   5  125.51   33.83
  -1   1   5  112.13   36.88
  -1   1   6  158.42   28.53
  -1  -1   6  166.50   26.36
  -1  -1   7   41.28   34.11
  -1   1   7   56.15   35.91
  -1  -1   8  133.88   23.77
  -1   1   8  121.50   33.81
  -1  -1   9   99.08   31.16
  -1   1   9  111.52   32.13
  -1  -1  10   92.82   31.18
  -1   1  10   87.75   31.40
  -1  -1  11  201.31   32.39
  -1   1  11  135.03   23.68
  -1  -1  12  771.86   46.53
  -1   1  12  739.44   46.49
  -1  -1  13   21.50   37.78
  -1   1  13   38.68   37.20
  -1   1  14   58.96   36.66
  -1  -1  14   73.41   38.08
  -1   1  15   76.75   36.62
  -1  -1  15   84.78   38.37
  -1   1  16  122.61   43.78
  -1  -1  16   84.13   46.75
  -1   1  17  -11.03   45.43
  -1  -1  17   45.62   46.32
  -1   1  18  147.33   58.30
  -1  -1  18  124.84   59.25
  -1   2   1 6423.83  109.20
  -1  -2   1 6592.81  116.81
  -1  -2   2  517.74   32.09
  -1   2   2  722.20   40.49
  -1   2   3 5071.01   98.11
  -1  -2   3 4759.25   87.76
  -1   2   4  140.02   26.62
  -1  -2   4  130.61   25.22
  -1  -2   5 2016.81   50.74
  -1   2   5 2235.47   67.15
  -1  -2   6 1215.81   41.45
  -1   2   6 1220.09   54.25
  -1   2   7  135.51   38.01
  -1  -2   7  170.23   33.73
  -1   2   8  254.58   36.71
  -1  -2   8  298.90   33.78
  -1   2   9  526.74   40.10
  -1  -2   9  613.74   37.12
  -1   2  10   74.51   22.63
  -1  -2  10   75.51   30.28
  -1   2  11  285.93   34.48
  -1  -2  11  346.83   33.76
  -1   2  12  907.76   50.05
  -1  -2  12 1074.48   48.70
  -1   2  13  788.15   48.42
  -1  -2  13  774.57   37.15
  -1   2  14  103.74   36.66
  -1  -2  14  115.79   39.15
  -1   2  15   -3.21   35.44
  -1  -2  15   -6.50   26.95
  -1   2  16   12.31   43.77
  -1  -2  16   15.33   46.63
  -1   2  17   23.75   45.19
  -1  -2  17   -2.52   48.26
  -1   2  18   25.78   72.01
  -1  -2  18   27.59   58.76
  -1  -3   1 1136.84   47.11
  -1   3   1 1120.83   42.63
  -1  -3   2  289.93   32.50
  -1   3   2  288.60   30.20
  -1  -3   3  647.81   41.98
  -1   3   3  537.50   32.21
  -1  -3   4 1479.59   50.70
  -1   3   4 1302.78   51.58
  -1   3   5  161.93   38.49
  -1  -3   5  197.62   36.54
  -1   3   6  330.54   40.97
  -1  -3   6  366.05   29.33
  -1   3   7  338.76   38.60
  -1  -3   7  332.03   27.48
  -1  -3   8   60.42   21.48
  -1   3   8   54.46   32.43
  -1   3   9   93.06   32.93
  -1  -3   9  104.72   22.01
  -1   3  10    5.05   30.25
  -1  -3  10   -2.73   28.86
  -1   3  11  180.63   33.06
  -1  -3  11  196.30   31.24
  -1   3  12  290.28   41.42
  -1  -3  12  320.37   30.11
  -1   3  13  437.51   42.50
  -1  -3  13  507.15   41.93
  -1   3  14  157.90   37.65
  -1  -3  14  181.10   28.52
  -1  -3  15  112.61   43.14
  -1   3  15  113.67   40.85
  -1   3  16   26.88   44.63
  -1  -3  16   36.18   46.08
  -1   3  17   97.49   47.79
  -1  -3  17   99.55   48.32
  -1  -3  18   18.77   59.35
  -1   3  18   61.43   60.55
  -1   4   1   90.05   22.01
  -1  -4   1   59.69   24.27
  -1  -4   2  142.29   34.75
  -1   4   2  154.14   32.69
  -1  -4   3  413.99   29.64
  -1   4   3  618.64   40.02
  -1  -4   4  360.97   38.69
  -1   4   4  281.96   29.01
  -1  -4   5 1972.13   54.58
  -1   4   5 1786.26   58.99
  -1   4   6 1149.33   44.75
  -1  -4   6 1381.79   47.63
  -1  -4   7  421.62   34.34
  -1   4   7  352.43   37.20
  -1  -4   8 1071.92   41.96
  -1   4   8  909.10   47.92
  -1  -4   9  397.23   25.97
  -1   4   9  344.81   36.72
  -1   4  10   64.73   31.05
  -1  -4  10   86.35   29.09
  -1  -4  11   68.12   29.34
  -1   4  11   36.84   30.38
  -1   4  12   33.25   37.67
  -1  -4  12   49.45   26.27
  -1   4  13   46.40   36.93
  -1  -4  13   58.14   37.13
  -1  -4  14   39.59   36.86
  -1   4  14   32.65   36.19
  -1  -4  15  115.50   32.85
  -1   4  15   90.99   46.12
  -1   4  16   17.14   56.75
  -1  -4  16   18.94   45.97
  -1   4  17   32.56   49.41
  -1  -4  17   -8.10   47.38
  -1   4  18   48.23   79.55
  -1  -4  18   64.98   59.63
  -1   5   1   75.53   22.60
  -1  -5   1   78.13   34.74
  -1   5   2 1862.30   47.19
  -1  -5   2 2094.96   55.39
  -1   5   3  137.33   34.26
  -1  -5   3  142.23   25.50
  -1   5   4  738.05   41.58
  -1  -5   4  526.01   30.42
  -1  -5   5  365.72   35.60
  -1   5   5  298.73   36.82
  -1  -5   6  221.23   23.92
  -1   5   6  257.38   34.88
  -1  -5   7  147.23   21.79
  -1   5   7  123.23   24.24
  -1  -5   8  290.40   31.33
  -1   5   8  252.98   34.47
  -1   5   9   29.99   29.77
  -1  -5   9   12.59   27.97
  -1  -5  10   12.83   20.41
  -1   5  10   17.78   29.49
  -1   5  11   26.47   37.71
  -1  -5  11   44.00   36.05
  -1   5  12   84.06   38.57
  -1  -5  12  103.69   27.25
  -1   5  13   76.32   38.39
  -1  -5  13   80.02   37.40
  -1   5  14    6.31   37.82
  -1  -5  14   24.39   36.34
  -1  -5  15  137.32   33.69
  -1   5  15  133.98   47.84
  -1  -5  16  -22.28   45.37
  -1   5  16   11.59   48.40
  -1  -5  17   20.83   56.58
  -1   5  17   10.03   60.88
  -1   6   1  577.53   35.94
  -1  -6   1  482.09   29.70
  -1  -6   2  619.50   39.46
  -1   6   2  553.43   36.70
  -1  -6   3  467.51   36.01
  -1   6   3  401.47   34.85
  -1   6   4 1357.21   46.66
  -1  -6   4 1453.42   44.05
  -1   6   5   54.22   20.99
  -1  -6   5   61.25   28.51
  -1   6   6  493.38   29.32
  -1  -6   6  599.29   35.07
  -1  -6   7   65.57   27.83
  -1   6   7   43.83   29.46
  -1  -6   8   88.43   20.64
  -1   6   8   83.03   30.45
  -1  -6   9  208.62   30.12
  -1   6   9  147.79   31.94
  -1   6  10  157.48   38.90
  -1  -6  10  181.97   37.23
  -1  -6  11   92.18   26.52
  -1   6  11   84.77   38.13
  -1   6  12   77.95   38.01
  -1  -6  12   98.99   36.33
  -1  -6  13   79.95   26.21
  -1   6  13   69.39   38.25
  -1  -6  14   76.05   44.28
  -1   6  14   50.11   46.98
  -1   6  15   36.64   47.20
  -1  -6  15   48.83   44.06
  -1   6  16   90.71   52.20
  -1  -6  16  164.99   46.21
  -1   6  17   86.55   77.63
  -1  -6  17   10.43   57.30
  -1  -7   1  196.61   32.23
  -1   7   1  203.67   30.06
  -1   7   2   77.12   28.56
  -1  -7   2   72.75   29.86
  -1   7   3  102.61   28.55
  -1  -7   3   88.71   21.46
  -1  -7   4   12.92   20.02
  -1   7   4   11.73   26.96
  -1   7   5  192.02   29.96
  -1  -7   5  232.94   29.88
  -1   7   6   73.06   28.46
  -1  -7   6   55.88   20.22
  -1   7   7  139.02   22.84
  -1  -7   7  161.43   21.61
  -1  -7   8  303.22   31.30
  -1   7   8  296.21   33.32
  -1  -7   9   95.49   29.67
  -1   7   9   88.48   22.30
  -1  -7  10   68.21   26.23
  -1   7  10   60.28   37.18
  -1   7  11   97.63   38.48
  -1  -7  11  139.47   37.30
  -1  -7  12   30.12   36.79
  -1   7  12   26.14   37.33
  -1  -7  13  179.80   38.16
  -1   7  13  100.19   39.62
  -1  -7  14   52.54   31.68
  -1   7  14   24.00   47.09
  -1  -7  15   10.30   45.15
  -1   7  15    8.80   48.50
  -1   7  16   16.87   61.03
  -1  -7  16   16.37   54.62
  -1   8   1  129.49   27.52
  -1  -8   1   96.12   20.80
  -1  -8   1  101.83   29.77
  -1  -8   2  128.79   28.90
  -1   8   2   83.38   19.94
  -1  -8   3  227.99   30.24
  -1   8   3  222.95   28.71
  -1   8   4    3.95   26.97
  -1  -8   4    9.76   19.30
  -1  -8   5  392.51   24.60
  -1   8   5  485.84   32.76
  -1   8   6   13.04   19.39
  -1  -8   6    0.39   19.82
  -1   8   7  267.32   31.90
  -1  -8   7  241.53   22.94
  -1   8   8    5.77   28.28
  -1  -8   8   -5.32   20.16
  -1  -8   9   -3.16   35.82
  -1   8   9   30.25   35.48
  -1  -8  10   84.47   36.90
  -1   8  10   87.01   37.50
  -1  -8  11   55.52   26.97
  -1   8  11   63.38   37.30
  -1   8  12   -3.40   37.09
  -1  -8  12   14.89   36.72
  -1   8  13  -14.95   46.10
  -1  -8  13    5.87   32.08
  -1  -8  14  114.34   45.90
  -1   8  14   95.06   48.38
  -1   8  15   54.05   48.76
  -1  -8  15   46.71   45.78
  -1  -8  15   54.17   47.89
  -1  -8  16   36.65   41.39
  -1  -8  16    6.95   56.64
  -1   8  16   -7.74   62.09
  -1  -9   1   63.82   28.37
  -1   9   1   66.43   27.25
  -1  -9   1   73.51   29.03
  -1   9   2  333.06   23.05
  -1  -9   2  456.29   32.96
  -1  -9   2  415.26   31.63
  -1  -9   3  317.97   31.64
  -1   9   3  255.34   22.58
  -1  -9   3  339.13   31.38
  -1  -9   4   98.11   21.02
  -1  -9   4  107.16   20.88
  -1   9   4   83.33   20.98
  -1   9   5  561.86   34.77
  -1  -9   5  612.60   34.04
  -1  -9   6  109.42   29.06
  -1   9   6  111.29   21.50
  -1   9   7   24.97   35.98
  -1  -9   7   67.83   35.48
  -1   9   8   56.45   26.49
  -1  -9   8   81.20   36.85
  -1   9   9  153.71   37.94
  -1  -9   9  203.46   38.35
  -1  -9  10   65.48   26.44
  -1   9  10   43.42   36.72
  -1  -9  11   94.47   37.31
  -1   9  11   40.28   36.62
  -1  -9  12  183.11   47.54
  -1   9  12  215.29   46.42
  -1  -9  12  245.99   34.75
  -1  -9  13    6.53   32.67
  -1   9  13    8.68   46.08
  -1  -9  13   59.25   33.59
  -1  -9  14    6.18   47.39
  -1   9  14   36.11   47.89
  -1  -9  14   40.66   34.05
  -1  -9  15    1.96   58.75
  -1   9  15  -21.01   60.40
  -1  -9  15  -17.13   40.34
  -1 -10   1  101.25   22.09
  -1 -10   1  153.99   29.69
  -1  10   1  144.71   28.78
  -1  10   2  258.85   30.65
  -1 -10   2  277.72   30.50
  -1 -10   2  260.57   23.54
  -1 -10   3   -3.28   28.11
  -1 -10   3   -7.79   28.74
  -1  10   3   15.50   27.60
  -1 -10   4  311.65   31.39
  -1 -10   4  291.76   23.49
  -1  10   4  266.28   23.34
  -1 -10   5   -7.59   36.25
  -1  10   5   33.20   35.98
  -1 -10   5   -2.48   26.24
  -1 -10   6  106.05   36.82
  -1  10   6  118.47   36.76
  -1 -10   6  114.25   26.90
  -1  10   7  202.62   38.53
  -1 -10   7  191.76   38.49
  -1 -10   7  213.26   38.23
  -1  10   8   73.12   36.91
  -1 -10   8  113.60   37.13
  -1 -10   8  101.91   36.84
  -1 -10   9  128.67   38.39
  -1 -10   9  132.51   37.96
  -1  10   9  115.35   37.80
  -1 -10  10  574.56   42.75
  -1 -10  10  540.47   32.49
  -1  10  10  431.13   42.53
  -1  10  11   69.16   32.38
  -1 -10  11   75.61   32.51
  -1 -10  11   84.15   47.62
  -1 -10  12   57.57   47.23
  -1  10  12   39.06   46.53
  -1 -10  12   79.81   33.93
  -1 -10  13   -5.76   49.72
  -1 -10  13   50.59   46.29
  -1  10  13   28.99   47.51
  -1  10  14   -6.59   60.81
  -1 -10  14   17.98   40.57
  -1 -10  14   45.30   59.28
  -1  10  15   22.52   61.71
  -1  11   1  161.03   35.99
  -1 -11   1  158.69   38.19
  -1 -11   1  178.31   36.22
  -1  11   2  261.40   37.15
  -1 -11   2  323.32   37.06
  -1 -11   2  211.06   28.18
  -1 -11   3  170.66   26.30
  -1 -11   3  141.77   38.27
  -1  11   3  154.61   26.49
  -1  11   4   19.81   35.96
  -1 -11   4    1.57   25.27
  -1 -11   4   10.66   36.67
  -1  11   5   58.53   36.62
  -1 -11   5   61.70   36.63
  -1 -11   5   52.63   25.93
  -1  11   6   24.61   37.23
  -1 -11   6   69.85   26.17
  -1 -11   6   52.52   26.25
  -1  11   7   68.74   36.85
  -1 -11   7   59.16   36.45
  -1 -11   7   56.46   25.93
  -1 -11   8   10.12   38.19
  -1  11   8   23.98   37.07
  -1 -11   8   46.99   37.27
  -1  11   9    4.11   37.56
  -1 -11   9   -1.26   37.89
  -1 -11   9   25.22   37.46
  -1  11  10  463.61   50.22
  -1 -11  10  478.97   50.05
  -1 -11  10  481.73   49.37
  -1 -11  11   54.36   32.78
  -1 -11  11   23.42   32.76
  -1  11  11   50.31   45.94
  -1 -11  12  128.33   34.85
  -1  11  12  134.95   48.90
  -1 -11  12  142.50   48.70
  -1 -11  13    7.43   58.79
  -1  11  13   43.73   58.85
  -1 -11  13   84.79   58.85
  -1 -11  14  -30.16   58.89
  -1  11  14   18.53   60.85
  -1 -11  14  -22.11   42.96
  -1 -12   1   93.80   27.01
  -1 -12   1  100.83   36.19
  -1  12   1   85.77   36.04
  -1 -12   2  653.78   41.78
  -1 -12   2  609.40   32.22
  -1  12   2  747.95   41.84
  -1 -12   3  315.89   39.73
  -1  12   3  304.92   38.19
  -1 -12   3  267.06   28.02
  -1 -12   4  611.63   43.02
  -1  12   4  615.33   32.32
  -1 -12   4  654.07   32.11
  -1 -12   5   95.63   26.78
  -1 -12   5   72.30   26.92
  -1  12   5   74.26   27.03
  -1 -12   6   -8.16   37.84
  -1  12   6   23.48   26.32
  -1 -12   6   -3.78   26.08
  -1 -12   7  107.11   37.46
  -1 -12   7   54.67   38.09
  -1  12   7   78.47   38.35
  -1 -12   8   18.50   41.47
  -1 -12   8   24.06   40.90
  -1  12   8   32.24   41.83
  -1 -12   9    7.36   45.87
  -1  12   9    0.05   46.25
  -1 -12   9  -24.09   32.80
  -1  12  10   30.84   47.66
  -1 -12  10  118.97   46.64
  -1 -12  10   10.65   34.38
  -1 -12  11   83.28   47.88
  -1 -12  11  112.05   48.08
  -1  12  11  104.50   48.59
  -1 -12  12   99.23   57.35
  -1  12  12   18.50   60.84
  -1 -12  12   80.03   59.16
  -1 -12  13  -15.49   59.74
  -1  12  13   -8.22   61.54
  -1 -12  13  -37.06   43.62
  -1  13   1  257.20   27.85
  -1 -13   1  296.67   40.29
  -1 -13   1  242.43   27.15
  -1 -13   2   33.41   38.55
  -1 -13   2   51.75   36.01
  -1  13   2   65.69   36.48
  -1  13   3  145.08   37.87
  -1 -13   3  157.69   39.20
  -1 -13   3  128.06   27.28
  -1 -13   4   50.03   27.37
  -1  13   4   91.92   26.85
  -1 -13   4   69.87   36.56
  -1 -13   5   86.58   36.80
  -1  13   5   56.87   27.53
  -1 -13   5   49.56   26.72
  -1 -13   6   22.35   32.22
  -1 -13   6   93.14   45.94
  -1  13   6   87.31   45.27
  -1 -13   7  153.59   45.96
  -1  13   7  153.08   47.59
  -1 -13   7  172.49   46.74
  -1 -13   8   82.78   32.15
  -1  13   8  123.24   45.48
  -1 -13   8   59.28   32.76
  -1 -13   9   37.63   32.91
  -1  13   9    1.59   47.64
  -1 -13   9   30.91   32.78
  -1 -13  10  -34.68   34.13
  -1  13  10   17.37   47.85
  -1 -13  10   17.79   47.18
  -1 -13  11   68.04   57.69
  -1  13  11   78.54   59.39
  -1 -13  11   65.03   58.92
  -1  14   1   91.76   45.28
  -1 -14   1  121.18   44.01
  -1 -14   1   97.93   34.11
  -1 -14   2   -9.59   31.38
  -1 -14   2   15.54   33.48
  -1  14   2   18.04   44.62
  -1  14   3   17.71   32.38
  -1 -14   3   22.88   43.76
  -1 -14   3   12.17   32.63
  -1 -14   4   52.02   32.93
  -1 -14   4   21.98   44.65
  -1  14   4   51.91   32.72
  -1 -14   5   18.06   45.02
  -1 -14   5   34.90   45.67
  -1  14   5   -7.41   46.88
  -1  14   6   61.32   47.04
  -1 -14   6  113.71   33.06
  -1 -14   6  119.94   45.63
  -1 -14   7   58.18   46.71
  -1  14   7   15.74   33.57
  -1 -14   7   70.60   45.63
  -1  14   8   52.93   48.17
  -1 -14   8   51.92   33.11
  -1 -14   8   51.38   33.45
  -1 -14   9   52.07   56.29
  -1  14   9   92.87   57.86
  -1 -14   9   42.34   40.30
  -1  14  10   44.66   59.09
  -1 -14  10   39.65   57.81
  -1 -14  10   32.93   57.20
  -1 -15   1   72.57   43.38
  -1 -15   1   35.91   48.24
  -1  15   2   54.99   45.76
  -1 -15   2  116.37   47.98
  -1 -15   2   64.34   44.70
  -1  15   3   49.20   45.76
  -1 -15   3   24.15   44.16
  -1 -15   3   19.00   47.53
  -1  15   4   -9.50   33.12
  -1 -15   4  -29.44   31.70
  -1 -15   4  -33.67   46.63
  -1 -15   5    7.92   32.55
  -1 -15   5  -14.78   32.96
  -1  15   5   -1.25   33.06
  -1  15   6    1.07   47.52
  -1 -15   6   16.48   45.30
  -1 -15   6  -25.14   47.05
  -1  15   7   17.31   41.39
  -1 -15   7   13.30   39.54
  -1 -15   7  -10.26   56.48
  -1  15   8   30.26   40.69
  -1 -15   8   55.76   55.17
  -1 -15   8   11.80   56.43
  -1 -16   1   26.53   54.05
  -1 -16   1   52.06   48.65
  -1 -16   2   63.34   38.04
  -1 -16   2  127.12   57.80
  -1 -16   3   34.90   53.91
  -1 -16   3   67.05   56.16
  -1 -16   4  113.26   54.44
  -1 -16   4   48.42   57.98
  -1 -16   5  -21.85   55.79
  -1  16   5    3.32   41.11
  -1 -16   5  -30.85   57.41
  -1 -16   6   22.76   40.38
  -1  16   6   17.38   58.21
  -1 -16   6    3.76   39.42
   0 -17  -2   70.45   40.03
   0 -17  -2  -11.89   55.44
   0 -17  -1   66.60   54.83
   0 -17  -1   14.38   38.17
   0 -17   0    7.71   55.17
   0 -17   0   36.17   37.59
   0 -16  -6   40.87   58.16
   0 -16  -6    2.40   56.85
   0 -16  -5   78.32   40.37
   0 -16  -5    0.14   57.09
   0 -16  -4   51.91   38.88
   0 -16  -4   10.62   38.91
   0 -16  -3   17.57   45.15
   0 -16  -3    6.50   45.61
   0 -16  -2    2.54   32.40
   0 -16  -2   -0.56   44.14
   0 -16  -1   22.01   31.76
   0 -16  -1   19.24   43.98
   0 -16   0   16.40   44.12
   0 -16   0   18.31   42.42
   0 -15  -9   17.61   56.77
   0 -15  -8   80.73   57.08
   0 -15  -8   69.25   57.50
   0 -15  -7   14.58   52.43
   0 -15  -7   40.53   56.23
   0 -15  -6  105.96   47.25
   0 -15  -6   77.91   46.27
   0 -15  -5   25.20   32.95
   0 -15  -5    4.98   46.17
   0 -15  -4    0.10   47.00
   0 -15  -4   69.20   32.52
   0 -15  -3    8.21   31.90
   0 -15  -3   11.77   44.99
   0 -15  -2   28.68   43.53
   0 -15  -2   11.68   31.86
   0 -15  -1   43.47   30.58
   0 -15  -1   46.80   30.58
   0 -15   0  -15.06   31.44
   0 -15   0   51.77   29.95
   0 -14 -10   33.88   55.50
   0 -14 -10   48.96   57.52
   0 -14  -9  102.51   47.10
   0 -14  -9  143.88   52.76
   0 -14  -8   14.53   46.26
   0 -14  -8   30.40   46.31
   0 -14  -7   -7.80   46.39
   0 -14  -7   -6.89   32.78
   0 -14  -6   -7.55   32.45
   0 -14  -6    4.78   45.99
   0 -14  -5   31.78   45.32
   0 -14  -5   44.89   32.92
   0 -14  -4   89.75   45.56
   0 -14  -4  124.62   45.10
   0 -14  -3   37.08   40.90
   0 -14  -3   30.04   41.24
   0 -14  -2   43.27   25.70
   0 -14  -2   50.40   36.63
   0 -14  -1  617.32   41.13
   0 -14  -1  662.49   41.87
   0 -14   0  -18.45   34.51
   0 -14   0  -10.80   35.61
   0 -13 -12   17.11   59.16
   0 -13 -12   28.66   56.39
   0 -13 -11   17.89   55.31
   0 -13 -11   11.58   68.41
   0 -13 -10   53.91   45.76
   0 -13 -10   46.43   47.76
   0 -13  -9   47.08   46.63
   0 -13  -9   45.63   46.66
   0 -13  -8   64.30   45.49
   0 -13  -8   33.86   46.75
   0 -13  -7    5.73   45.91
   0 -13  -7   -8.24   45.44
   0 -13  -6  100.05   38.00
   0 -13  -6   91.58   38.30
   0 -13  -5  134.27   38.22
   0 -13  -5  109.99   27.51
   0 -13  -4   25.85   36.83
   0 -13  -4   14.35   36.75
   0 -13  -3  116.85   37.22
   0 -13  -3   91.39   36.75
   0 -13  -2  405.27   38.63
   0 -13  -2  377.01   39.86
   0 -13  -1  100.88   25.68
   0 -13  -1  124.54   36.51
   0 -13   0   47.59   33.64
   0 -13   0   18.68   25.08
   0 -12 -13    5.01   66.94
   0 -12 -13   33.68   73.51
   0 -12 -12   26.64   57.13
   0 -12 -12   -6.62   56.39
   0 -12 -11   22.48   47.34
   0 -12 -11   14.48   46.70
   0 -12 -10   17.35   45.33
   0 -12 -10   23.05   45.88
   0 -12  -9    5.11   44.99
   0 -12  -9   39.77   45.60
   0 -12  -8   66.21   37.54
   0 -12  -8   65.17   38.58
   0 -12  -7  174.70   28.09
   0 -12  -7  175.11   38.38
   0 -12  -6   88.36   38.39
   0 -12  -6   66.70   37.73
   0 -12  -5  150.34   27.98
   0 -12  -5  142.31   39.39
   0 -12  -4  315.11   39.34
   0 -12  -4  314.57   29.31
   0 -12  -3  354.71   39.00
   0 -12  -3  306.01   39.06
   0 -12  -2  359.34   38.31
   0 -12  -2  336.28   37.83
   0 -12  -1   60.05   34.16
   0 -12  -1   53.69   35.41
   0 -12   0   23.36   23.01
   0 -12   0    1.10   34.84
   0 -11 -14   -1.41   65.77
   0 -11 -14   18.87   75.25
   0 -11 -13   -2.07   63.24
   0 -11 -13    0.78   54.97
   0 -11 -12   13.31   46.87
   0 -11 -12   11.41   49.09
   0 -11 -11  124.49   59.30
   0 -11 -11  138.39   47.56
   0 -11 -10    2.42   46.18
   0 -11 -10   -3.88   46.73
   0 -11  -9    9.40   37.78
   0 -11  -9   29.86   36.09
   0 -11  -8  312.19   40.74
   0 -11  -8  321.47   41.14
   0 -11  -7  182.82   39.12
   0 -11  -7  191.56   38.83
   0 -11  -6   19.60   37.09
   0 -11  -6    5.72   36.06
   0 -11  -5  206.24   38.00
   0 -11  -5  174.36   38.97
   0 -11  -4  237.95   37.99
   0 -11  -4  223.05   38.78
   0 -11  -3    1.79   36.54
   0 -11  -3   26.79   35.62
   0 -11  -2  194.01   34.00
   0 -11  -2  177.17   21.68
   0 -11  -1   -3.70   19.87
   0 -11  -1   24.55   18.99
   0 -11   0  110.75   29.18
   0 -11   0  115.37   27.79
   0 -10 -14    4.84   65.01
   0 -10 -14  -12.09   72.49
   0 -10 -13   -6.92   56.74
   0 -10 -13   30.86   59.11
   0 -10 -12   12.16   45.77
   0 -10 -12   21.35   58.86
   0 -10 -11  130.61   45.31
   0  10 -11  137.64   33.65
   0 -10 -11  151.15   55.54
   0  10 -10  516.79   42.75
   0 -10 -10  513.52   46.38
   0 -10 -10  558.33   53.94
   0  10  -9  269.40   40.64
   0 -10  -9  295.55   40.81
   0 -10  -9  342.07   41.26
   0  10  -8   55.63   36.87
   0 -10  -8   67.05   36.92
   0 -10  -8   90.37   38.19
   0 -10  -7  194.27   37.47
   0 -10  -7  227.86   39.36
   0  10  -7  213.95   26.62
   0 -10  -6   89.95   35.90
   0 -10  -6   83.19   26.12
   0 -10  -5  287.81   31.76
   0 -10  -5  287.02   32.55
   0 -10  -4    5.04   19.60
   0 -10  -4   11.24   28.69
   0 -10  -3   86.55   21.17
   0 -10  -3   66.11   28.48
   0 -10  -2   85.64   20.57
   0 -10  -2   86.03   28.86
   0 -10  -1  195.26   28.38
   0 -10  -1  150.21   29.46
   0 -10   0  229.10   22.38
   0 -10   0  247.29   29.44
   0  -9 -15    2.59   99.87
   0  -9 -15   11.02   74.07
   0  -9 -14   50.36   55.76
   0   9 -14   33.43   33.83
   0  -9 -14   30.91   59.23
   0   9 -13   16.40   33.44
   0  -9 -13   15.78   57.42
   0  -9 -13   26.16   56.84
   0  -9 -12   42.71   57.06
   0   9 -12   37.75   45.94
   0  -9 -12   46.61   55.31
   0   9 -11  128.56   38.28
   0  -9 -11  110.89   39.92
   0  -9 -11   87.62   40.89
   0  -9 -10  133.56   39.59
   0  -9 -10  133.01   40.02
   0   9 -10  160.09   38.15
   0  -9  -9  151.05   38.72
   0  -9  -9  124.94   38.68
   0   9  -9  139.76   27.08
   0  -9  -8  154.97   39.22
   0  -9  -8  163.25   38.08
   0   9  -8  143.28   36.93
   0  -9  -7  534.75   36.60
   0  -9  -7  499.37   36.13
   0   9  -7  588.54   33.46
   0  -9  -6  233.56   31.30
   0  -9  -6  239.81   24.18
   0   9  -6  253.56   30.58
   0   9  -5   91.26   27.67
   0  -9  -5   67.48   27.95
   0  -9  -5   59.32   21.56
   0  -9  -4   38.01   19.80
   0  -9  -4   34.46   29.03
   0  -9  -3  118.90   28.50
   0  -9  -3  125.18   29.68
   0  -9  -2  336.47   32.01
   0  -9  -2  262.79   23.24
   0  -9  -1  374.26   31.51
   0  -9  -1  414.43   31.77
   0  -9   0   52.90   27.89
   0  -9   0   30.95   27.31
   0  -8 -15    3.14   74.65
   0  -8 -15   15.72   61.67
   0   8 -15   35.01   46.43
   0  -8 -14   70.36   57.91
   0   8 -14   23.81   34.92
   0  -8 -14   80.41   65.00
   0   8 -13   25.86   46.15
   0  -8 -13   39.63   45.15
   0  -8 -13   74.03   56.43
   0   8 -12   80.76   27.68
   0  -8 -12   65.59   39.52
   0  -8 -12   72.25   39.40
   0   8 -11   49.51   38.42
   0  -8 -11   98.43   47.35
   0  -8 -11   76.36   48.96
   0  -8 -10  325.04   43.74
   0  -8 -10  376.44   42.28
   0   8 -10  403.48   29.98
   0  -8  -9   46.82   37.57
   0   8  -9   54.76   26.25
   0  -8  -9   38.06   37.52
   0  -8  -8  164.82   31.10
   0  -8  -8  143.84   38.13
   0   8  -8  131.48   22.13
   0  -8  -7  186.60   31.81
   0   8  -7  165.07   30.07
   0  -8  -7  174.85   30.59
   0  -8  -6   69.76   29.74
   0   8  -6   57.88   20.34
   0  -8  -6   57.43   27.88
   0  -8  -5  131.06   29.07
   0   8  -5  165.91   21.24
   0  -8  -5  192.75   30.47
   0  -8  -4   25.44   29.19
   0  -8  -4   24.48   27.06
   0   8  -4   26.61   27.60
   0   8  -3 1042.23   32.29
   0  -8  -3  888.71   33.30
   0  -8  -3 1023.03   41.14
   0  -8  -2  620.51   35.19
   0  -8  -2  585.57   35.75
   0  -8  -1  110.16   29.49
   0  -8  -1   95.70   29.23
   0  -8   0   60.25   28.57
   0  -8   0   44.70   20.29
   0   7 -16  -49.08   57.18
   0  -7 -15   18.81   77.57
   0   7 -15   55.88   45.86
   0  -7 -15   27.28   89.94
   0  -7 -14   35.93   56.07
   0   7 -14   24.19   33.02
   0  -7 -14   29.23   58.35
   0   7 -13   66.17   39.26
   0  -7 -13  107.07   46.36
   0  -7 -13  111.37   48.15
   0  -7 -12   13.01   45.39
   0   7 -12    8.98   26.08
   0  -7 -12    1.82   44.88
   0  -7 -11  127.08   48.62
   0   7 -11  141.90   38.43
   0   7 -10  376.59   40.26
   0  -7 -10  321.03   43.73
   0  -7  -9  229.30   34.20
   0   7  -9  230.34   31.76
   0   7  -8   36.09   28.85
   0  -7  -8   49.91   29.15
   0   7  -7   23.61   27.71
   0  -7  -7   11.77   27.83
   0  -7  -7    8.10   28.66
   0  -7  -6  149.94   29.33
   0  -7  -6  169.82   31.02
   0   7  -6  165.58   30.10
   0  -7  -5  486.55   35.81
   0  -7  -5  421.29   27.42
   0   7  -5  495.25   33.63
   0   7  -4  702.69   35.93
   0  -7  -4  634.04   37.18
   0  -7  -4  650.89   37.91
   0  -7  -3  296.48   34.17
   0  -7  -3  244.93   33.58
   0   7  -3  317.04   32.71
   0  -7  -2  496.39   29.69
   0  -7  -2  552.15   36.55
   0   7  -2  560.42   29.33
   0  -7  -1   80.47   23.24
   0  -7  -1   95.16   32.96
   0  -7   0  637.99   30.53
   0  -7   0  809.84   39.87
   0   6 -17   44.08   57.45
   0   6 -16   14.14   46.49
   0  -6 -15   27.89   71.22
   0   6 -15   -8.77   46.76
   0  -6 -15    9.54   78.02
   0   6 -14   49.18   32.55
   0  -6 -14   33.95   68.57
   0   6 -13   56.82   38.15
   0  -6 -13   57.98   46.96
   0   6 -12  153.68   38.97
   0  -6 -12  149.80   46.64
   0  -6 -11   42.07   46.03
   0   6 -11   53.96   37.42
   0   6 -10   43.38   21.78
   0  -6 -10   46.54   38.22
   0   6  -9  125.12   30.90
   0  -6  -9  147.03   39.30
   0  -6  -8  230.05   33.82
   0   6  -8  259.20   31.57
   0  -6  -7   91.29   29.54
   0   6  -7   72.37   21.33
   0  -6  -6  167.81   30.79
   0   6  -6  171.81   31.13
   0   6  -5  460.74   34.97
   0  -6  -5  365.60   27.74
   0  -6  -4  222.19   33.35
   0  -6  -4  242.14   35.38
   0   6  -4  224.36   25.22
   0  -6  -3  534.06   32.65
   0   6  -3  548.68   30.24
   0  -6  -3  500.90   30.61
   0   6  -2  993.99   42.56
   0  -6  -2  875.45   42.55
   0  -6  -2  821.99   36.02
   0  -6  -1  815.66   42.83
   0  -6  -1  900.49   42.60
   0  -6   0 2327.12   52.35
   0  -6   0 2932.93   64.10
   0   5 -17   20.28   57.22
   0   5 -16  104.30   47.87
   0  -5 -15   35.99   80.04
   0   5 -15   35.55   46.29
   0   5 -14    1.76   26.20
   0  -5 -14   11.11   54.52
   0  -5 -13  123.89   56.06
   0   5 -13  125.04   38.99
   0  -5 -12  214.28   56.31
   0   5 -12  251.96   39.75
   0   5 -11  202.43   38.20
   0  -5 -11  156.45   48.49
   0  -5 -10   98.43   32.27
   0   5 -10  109.44   30.71
   0  -5  -9   41.29   38.09
   0   5  -9   44.50   20.80
   0  -5  -8  775.77   45.51
   0   5  -8  895.62   40.81
   0  -5  -7  441.24   38.10
   0   5  -7  417.65   28.12
   0  -5  -6  618.75   41.33
   0   5  -6  715.93   39.65
   0  -5  -5  590.76   41.14
   0   5  -5  659.28   39.99
   0  -5  -4  154.66   33.96
   0   5  -4  154.87   25.92
   0   5  -3  658.32   31.79
   0  -5  -3  631.64   39.40
   0  -5  -3  627.52   35.16
   0  -5  -2   38.16   23.08
   0   5  -2   40.12   23.49
   0  -5  -2   36.22   31.12
   0   5  -1  352.88   36.61
   0  -5  -1  281.45   28.32
   0  -5  -1  333.81   36.24
   0  -5   0 1045.55   39.28
   0  -5   0 1242.37   47.46
   0   4 -17  -12.88   48.31
   0  -4 -16  124.66   89.08
   0   4 -16  145.79   48.53
   0  -4 -15    7.02   71.08
   0   4 -15   23.50   45.51
   0  -4 -14   87.42   48.10
   0   4 -14  126.33   38.83
   0   4 -13  439.21   42.21
   0  -4 -13  362.95   53.54
   0  -4 -12  210.05   50.53
   0   4 -12  268.17   40.00
   0   4 -11  116.09   31.21
   0  -4 -11  119.28   39.24
   0   4 -10  458.38   36.02
   0  -4 -10  447.92   45.99
   0   4  -9  232.64   32.35
   0  -4  -9  184.18   34.70
   0   4  -8   51.15   29.57
   0  -4  -8   39.97   31.81
   0   4  -7  440.05   36.63
   0  -4  -7  449.06   47.14
   0  -4  -6  281.20   38.35
   0   4  -6  334.72   37.29
   0   4  -5  490.81   39.57
   0  -4  -5  436.38   40.99
   0  -4  -4  528.88   41.41
   0   4  -4  620.08   40.61
   0   4  -3  625.45   41.03
   0  -4  -3  571.23   40.28
   0   4  -2  675.30   38.04
   0  -4  -2  591.74   36.76
   0   4  -1 2310.65   57.53
   0  -4  -1 2551.44   67.03
   0  -4  -1 2613.72   67.27
   0  -4   0 1400.78   54.49
   0  -4   0 1331.19   52.29
   0   3 -18   70.71   59.91
   0  -3 -17   29.80   83.33
   0   3 -17   32.09   47.67
   0   3 -16   56.71   46.36
   0  -3 -16   32.90   73.16
   0   3 -15  332.12   42.89
   0  -3 -15  276.98   55.17
   0  -3 -14   27.95   51.71
   0   3 -14   38.19   36.90
   0   3 -13   14.79   36.56
   0  -3 -13   10.33   44.64
   0   3 -12    5.62   26.15
   0  -3 -12   17.90   45.39
   0   3 -11  375.49   34.68
   0  -3 -11  352.26   44.43
   0  -3 -10  367.92   45.48
   0   3 -10  356.92   34.33
   0  -3  -9   14.10   37.49
   0   3  -9   11.64   28.52
   0  -3  -8  156.21   35.75
   0   3  -8  158.61   32.21
   0   3  -7 1885.72   60.62
   0  -3  -7 1801.30   75.15
   0   3  -6  133.21   34.55
   0  -3  -6   97.59   37.65
   0  -3  -5  510.45   48.89
   0   3  -5  517.29   32.45
   0  -3  -4  191.88   35.79
   0   3  -4  201.43   36.03
   0   3  -3  969.59   39.42
   0  -3  -3 1004.03   49.84
   0  -3  -2  245.62   34.52
   0   3  -2  278.23   37.20
   0  -3  -1  144.68   37.11
   0  -3  -1  157.54   36.90
   0   3  -1  139.09   28.19
   0  -3   0 1463.28   53.75
   0  -3   0 1624.84   62.20
   0   2 -18   78.96   59.03
   0  -2 -17    4.86   64.55
   0   2 -17    8.09   58.04
   0  -2 -16    9.28   57.13
   0   2 -16    9.79   47.00
   0  -2 -15  128.52   48.35
   0   2 -15  123.47   48.10
   0  -2 -14  440.48   53.12
   0   2 -14  481.46   44.92
   0  -2 -13    6.67   42.99
   0   2 -13   11.29   36.04
   0  -2 -12   61.33   44.65
   0   2 -12   92.18   36.69
   0   2 -11   49.14   29.32
   0  -2 -11   41.59   36.70
   0   2 -10   11.20   28.50
   0  -2 -10   23.06   30.32
   0  -2  -9  323.60   45.41
   0   2  -9  324.00   34.62
   0  -2  -8    4.53   33.65
   0   2  -8   -7.64   29.61
   0  -2  -7 1393.31   71.86
   0   2  -7 1171.45   46.50
   0  -2  -6  995.86   64.68
   0   2  -6 1082.94   52.04
   0  -2  -5 1651.94   72.47
   0   2  -5 2032.58   60.05
   0  -2  -4  923.92   58.88
   0   2  -4 1077.03   49.86
   0  -2  -3  355.22   41.97
   0   2  -3  398.72   40.20
   0   2  -2 1528.48   58.89
   0  -2  -2 1597.18   71.44
   0  -2  -1  464.45   48.47
   0   2  -1  525.01   50.37
   0  -2   0  605.07   52.32
   0  -2   0  630.33   53.66
   0   1 -18   26.35   70.76
   0  -1 -18   30.14   77.04
   0   1 -17  167.64   61.17
   0  -1 -17  167.08   60.92
   0  -1 -16   64.41   58.03
   0   1 -16   57.45   47.59
   0   1 -15   77.24   47.30
   0  -1 -15   71.22   39.31
   0   1 -14  164.25   47.88
   0  -1 -14  127.05   47.15
   0  -1 -13  157.23   38.67
   0   1 -13  198.19   46.80
   0  -1 -12    6.91   43.09
   0   1 -12   -3.77   36.01
   0  -1 -11    7.93   34.25
   0   1 -11    1.11   27.93
   0   1 -10  118.96   30.03
   0  -1 -10  121.05   38.68
   0   1  -9  453.37   37.08
   0  -1  -9  432.67   40.54
   0   1  -8  444.76   39.69
   0  -1  -8  434.26   43.61
   0  -1  -7  240.54   43.55
   0   1  -7  234.45   38.58
   0  -1  -6  822.57   57.83
   0   1  -6 1070.12   55.09
   0   1  -5  630.61   47.37
   0  -1  -5  535.69   50.11
   0  -1  -4  258.85   41.44
   0   1  -4  355.05   40.21
   0   1  -3 8294.87  167.67
   0  -1  -3 6651.57  180.69
   0   1  -2  479.09   51.31
   0  -1  -2  355.10   53.38
   0  -1  -1  242.72   48.55
   0   1  -1  242.42   39.33
   0   0 -18  104.65   70.62
   0   0 -17    2.63   58.22
   0   0 -16  323.11   62.51
   0   0 -15   -1.91   46.15
   0   0 -14   39.08   45.68
   0   0 -13    8.26   35.23
   0   0 -12   38.38   32.62
   0   0 -11    5.23   33.59
   0   0 -10  573.12   39.84
   0   0  -9   -2.97   29.02
   0   0  -8   53.58   32.44
   0   0  -7    1.32   35.17
   0   0  -6  437.27   46.37
   0   0  -5  -14.19   44.21
   0   0  -4  757.41   60.92
   0   0  -3    1.78   40.43
   0   0  -2   60.25   45.04
   0   0   2   58.45   39.08
   0   0   3    0.76   36.35
   0   0   4  653.98   56.42
   0   0   5    0.30   33.88
   0   0   6  330.01   41.96
   0   0   7   -3.67   35.44
   0   0   8   30.94   33.40
   0   0   9   -6.99   29.84
   0   0  10  519.57   39.53
   0   0  11    8.69   29.12
   0   0  12   58.14   39.78
   0   0  13    7.76   35.85
   0   0  14   43.93   44.51
   0   0  15    0.06   44.07
   0   0  16  254.60   60.56
   0   0  16  333.62   61.91
   0   0  17    1.98   59.55
   0   0  17    7.10   57.32
   0   0  18   69.64   70.56
   0   0  18  107.89   79.88
   0  -1   1  255.01   43.99
   0  -1   2  497.51   49.67
   0   1   2  360.87   54.79
   0   1   3 7338.54  194.09
   0  -1   3 9651.47  179.16
   0  -1   4  341.64   39.88
   0   1   4  268.90   44.42
   0  -1   5  674.74   49.06
   0   1   5  510.38   51.03
   0  -1   6 1143.34   55.11
   0   1   6 1040.55   66.46
   0  -1   7  311.17   40.99
   0   1   7  237.83   43.55
   0  -1   8  446.12   40.15
   0   1   8  442.58   44.52
   0  -1   9  470.14   38.65
   0   1   9  400.95   40.46
   0  -1  10  125.49   31.23
   0   1  10  116.99   32.43
   0  -1  11   10.84   28.41
   0   1  11    0.88   29.19
   0   1  12    0.56   41.55
   0  -1  12    2.57   44.51
   0   1  13  166.28   45.98
   0  -1  13  167.20   37.97
   0   1  14  121.10   45.60
   0  -1  14  122.28   38.68
   0   1  15   65.15   45.81
   0  -1  15   94.63   45.89
   0  -1  15   63.88   38.64
   0  -1  16   41.75   47.79
   0   1  16   41.83   58.13
   0   1  16   58.59   46.58
   0  -1  16   38.32   47.10
   0   1  17  142.09   74.67
   0  -1  17  167.87   60.93
   0   1  17  150.15   60.35
   0  -1  17  135.64   62.02
   0  -1  18   62.01   77.05
   0   1  18   33.99   91.53
   0   1  18   36.22   77.23
   0  -1  18   17.24   71.31
   0   2   0  607.92   52.27
   0   2   0  587.26   52.49
   0  -2   1  524.88   49.89
   0  -2   1  420.47   38.35
   0   2   1  486.42   48.73
   0   2   2 1482.54   72.46
   0  -2   2 1697.25   65.75
   0  -2   3  410.51   32.31
   0   2   3  333.55   44.33
   0   2   4 1024.51   64.72
   0  -2   4 1133.40   49.53
   0   2   5 1938.27   78.67
   0  -2   5 2369.12   68.87
   0   2   6 1015.14   60.98
   0  -2   6 1245.49   53.72
   0  -2   7 1683.42   58.91
   0   2   7 1406.86   72.18
   0  -2   8    9.36   31.17
   0   2   8    1.62   32.86
   0   2   9  326.41   44.84
   0  -2   9  310.84   34.73
   0   2  10   19.07   29.59
   0  -2  10   25.83   29.29
   0  -2  11   64.24   29.84
   0   2  11   40.42   29.83
   0   2  12   66.79   45.17
   0  -2  12   68.82   37.57
   0   2  13   -1.94   43.82
   0  -2  13    1.80   44.11
   0   2  14  432.01   55.25
   0  -2  14  511.66   44.42
   0  -2  14  505.84   51.68
   0   2  15  113.06   57.63
   0  -2  15  117.52   47.77
   0  -2  15  126.76   39.74
   0   2  16   14.80   70.42
   0  -2  16    5.66   47.01
   0  -2  16  -10.44   56.85
   0   2  17    3.96   64.69
   0   2  17  -13.62   74.49
   0  -2  17   14.12   57.50
   0  -2  17   -6.83   49.23
   0   2  18   58.73   91.51
   0   2  18   79.06  109.54
   0  -2  18   78.68   58.76
   0  -2  18   70.25   79.05
   0   3   0 1470.15   54.59
   0   3   0 1530.38   55.75
   0  -3   1  139.74   36.64
   0  -3   1  142.16   28.37
   0   3   1  152.68   37.30
   0  -3   2  296.77   36.88
   0  -3   2  225.55   26.88
   0   3   2  266.43   37.24
   0  -3   3  897.31   38.24
   0   3   3  884.89   48.53
   0  -3   4  224.15   34.23
   0   3   4  177.73   36.19
   0   3   5  487.08   44.46
   0  -3   5  573.24   39.95
   0   3   6   98.43   37.12
   0  -3   6  125.27   34.69
   0   3   7 1774.59   71.27
   0  -3   7 2264.93   62.96
   0   3   8  181.16   41.27
   0  -3   8  197.83   32.28
   0  -3   9   25.95   29.02
   0   3   9   14.02   29.57
   0  -3  10  376.53   27.34
   0   3  10  385.16   44.75
   0  -3  11  461.57   36.19
   0   3  11  355.26   44.40
   0  -3  12   27.31   35.97
   0   3  12   21.78   45.11
   0   3  13   19.80   45.60
   0  -3  13    4.79   36.63
   0  -3  13   -3.45   36.90
   0   3  14   33.94   54.71
   0  -3  14   21.25   36.48
   0  -3  14   32.07   37.80
   0   3  15  309.83   57.01
   0  -3  15  326.52   46.64
   0  -3  15  333.04   53.10
   0   3  16   32.10   77.52
   0  -3  16   22.45   46.10
   0  -3  16   39.14   46.65
   0  -3  17   24.19   47.33
   0   3  17   16.68   93.32
   0   3  17    1.84   89.43
   0  -3  17   41.31   48.29
   0  -3  18   59.63   59.20
   0  -3  18  -23.61   65.15
   0   4   0 1383.69   54.59
   0  -4   1 2395.20   57.66
   0  -4   1 2324.17   57.43
   0   4   1 2499.81   67.23
   0  -4   2  690.68   37.88
   0  -4   2  662.09   31.66
   0   4   2  667.13   39.92
   0  -4   3  641.80   40.68
   0   4   3  546.00   41.29
   0  -4   3  622.75   32.37
   0  -4   4  547.38   31.48
   0  -4   4  622.80   40.72
   0   4   4  530.55   41.69
   0  -4   5  513.21   38.99
   0   4   5  451.12   47.80
   0  -4   6  340.76   28.59
   0   4   6  293.96   45.53
   0   4   7  404.89   45.20
   0  -4   7  446.70   36.99
   0   4   8   43.47   29.40
   0  -4   8   59.23   29.31
   0   4   9  211.72   39.79
   0  -4   9  282.71   32.17
   0  -4  10  507.97   35.35
   0   4  10  436.53   44.94
   0  -4  11  147.64   30.64
   0   4  11  122.78   38.06
   0  -4  11  147.86   31.01
   0  -4  12  272.29   39.26
   0   4  12  240.03   49.41
   0  -4  12  267.80   39.83
   0  -4  13  460.62   42.23
   0   4  13  397.78   61.75
   0  -4  13  458.39   42.78
   0  -4  14  132.94   37.32
   0  -4  14  115.03   27.67
   0   4  14  102.68   56.07
   0   4  15   18.72   71.07
   0  -4  15  -10.06   45.59
   0  -4  15  -11.71   44.64
   0  -4  16  116.22   48.19
   0  -4  16  101.89   47.51
   0   4  16  131.17   86.84
   0  -4  17   -6.59   47.68
   0  -4  17   22.00   52.80
   0   5   0 1225.24   47.32
   0  -5   1  340.52   35.79
   0  -5   1  342.26   36.59
   0   5   1  289.65   28.10
   0  -5   2   42.91   22.86
   0  -5   2   23.10   31.84
   0   5   2   32.08   23.40
   0   5   3  576.18   33.97
   0  -5   3  666.55   32.57
   0  -5   3  621.62   30.84
   0  -5   4  159.74   25.03
   0   5   4  150.51   35.31
   0  -5   4  171.26   26.14
   0  -5   5  676.65   40.29
   0  -5   5  590.47   31.62
   0   5   5  580.77   41.87
   0  -5   6  682.84   32.37
   0   5   6  592.34   41.14
   0  -5   6  712.66   40.18
   0  -5   7  429.08   27.96
   0   5   7  423.33   36.96
   0  -5   7  454.19   27.86
   0   5   8  834.01   50.42
   0  -5   8  904.33   34.82
   0  -5   8  975.79   41.12
   0   5   9   40.32   34.09
   0  -5   9   51.30   20.80
   0  -5   9   52.10   20.94
   0   5  10  105.99   36.20
   0  -5  10  128.34   30.65
   0  -5  10  132.75   30.50
   0  -5  11  183.94   38.34
   0   5  11  155.08   38.33
   0  -5  11  173.83   38.90
   0  -5  12  286.01   40.33
   0   5  12  218.81   47.92
   0  -5  12  243.60   39.87
   0   5  13  121.31   53.89
   0  -5  13  141.97   27.39
   0  -5  13  157.56   37.98
   0  -5  14   -2.45   36.51
   0   5  14    9.03   51.20
   0  -5  14    2.30   37.39
   0  -5  15   44.15   46.03
   0  -5  15    7.92   44.91
   0   5  15   23.70   71.63
   0  -5  16  101.26   48.16
   0  -5  16   96.00   46.59
   0  -5  17   23.29   56.11
   0  -5  17    1.35   57.59
   0   6   0 3334.22   67.76
   0  -6   1  778.83   41.25
   0   6   1  776.80   42.63
   0  -6   1  797.36   41.05
   0  -6   2  709.00   32.64
   0   6   2  811.99   36.25
   0  -6   2  964.65   42.76
   0  -6   3  547.02   30.69
   0   6   3  492.52   31.79
   0  -6   3  598.20   38.08
   0  -6   4  233.65   24.46
   0   6   4  212.64   35.12
   0  -6   4  245.17   25.48
   0  -6   5  489.26   34.48
   0   6   5  435.29   36.95
   0  -6   5  443.51   35.58
   0  -6   6  167.46   29.79
   0   6   6  147.61   31.52
   0  -6   6  201.99   31.10
   0  -6   7   88.44   21.00
   0   6   7   69.09   29.67
   0  -6   7   92.00   21.09
   0  -6   8  262.33   31.50
   0   6   8  244.85   32.73
   0  -6   8  266.73   32.00
   0   6   9  140.84   30.51
   0  -6   9  162.17   30.63
   0  -6   9  159.27   22.80
   0   6  10   51.13   29.52
   0  -6  10   47.91   29.84
   0  -6  10   66.15   29.71
   0   6  11   37.71   44.63
   0  -6  11   55.43   36.79
   0  -6  11   33.77   37.48
   0  -6  12  195.88   28.21
   0   6  12  153.86   48.08
   0  -6  12  177.49   38.74
   0  -6  13   77.05   38.52
   0   6  13   69.42   53.82
   0  -6  13   88.97   38.20
   0  -6  14   26.45   45.29
   0   6  14   51.56   55.12
   0  -6  14   11.97   45.47
   0  -6  15   20.35   32.27
   0  -6  15   36.64   45.31
   0   6  15   16.56   70.79
   0  -6  16   26.16   44.72
   0  -6  16    0.78   46.58
   0  -6  17  -39.44   57.46
   0  -6  17   18.96   57.85
   0  -7   1  119.20   31.48
   0  -7   1   95.70   31.87
   0   7   1  102.17   32.53
   0  -7   2  574.47   28.92
   0  -7   2  600.28   36.18
   0   7   2  657.53   38.67
   0   7   3  273.24   34.42
   0  -7   3  322.59   32.65
   0  -7   3  286.79   32.30
   0  -7   4  682.18   36.04
   0  -7   4  696.41   35.75
   0   7   4  531.17   31.11
   0  -7   5  453.91   25.25
   0   7   5  424.99   35.00
   0  -7   5  506.05   34.19
   0  -7   6  155.21   28.79
   0  -7   6  204.13   29.44
   0   7   6  171.70   30.91
   0  -7   7   19.19   27.22
   0   7   7   23.92   28.39
   0  -7   7   16.78   28.02
   0  -7   8   46.67   28.91
   0  -7   8   26.32   20.18
   0   7   8   40.84   28.94
   0   7   9  219.79   33.20
   0  -7   9  268.94   31.51
   0  -7   9  266.55   32.42
   0   7  10  351.40   49.70
   0  -7  10  362.20   40.04
   0  -7  10  424.91   40.80
   0   7  11  135.30   38.76
   0  -7  11  138.97   38.35
   0  -7  11  147.16   28.43
   0  -7  12   -4.02   25.99
   0   7  12   15.41   45.39
   0  -7  12   -7.39   38.58
   0  -7  13  107.06   29.05
   0  -7  13  133.34   27.61
   0   7  13  105.26   47.64
   0  -7  14   11.44   47.07
   0   7  14   23.45   55.94
   0  -7  14   16.14   45.46
   0  -7  15   27.93   32.56
   0  -7  15   42.54   45.89
   0  -7  16   53.95   55.46
   0  -7  16  -12.31   56.17
   0  -8   1   94.68   29.07
   0   8   1   90.20   29.30
   0  -8   1  103.48   29.01
   0   8   2  584.00   35.37
   0  -8   2  488.61   26.23
   0  -8   2  569.65   26.75
   0  -8   3  975.44   30.84
   0   8   3  913.13   33.99
   0  -8   3  905.11   30.15
   0  -8   4   21.29   26.43
   0   8   4   15.58   29.14
   0  -8   4   45.07   27.39
   0  -8   5  188.77   27.95
   0  -8   5  156.39   21.61
   0   8   5  156.20   31.00
   0  -8   6   55.55   27.41
   0  -8   6   51.01   20.51
   0   8   6   68.04   29.44
   0  -8   7  165.42   29.29
   0  -8   7  179.79   30.24
   0   8   7  171.24   31.65
   0   8   8  150.97   31.35
   0  -8   8  155.23   21.84
   0  -8   8  155.51   29.48
   0  -8   9   55.45   26.07
   0  -8   9   57.52   25.89
   0   8   9   30.57   37.62
   0   8  10  396.30   51.19
   0  -8  10  393.78   31.57
   0  -8  10  376.59   29.96
   0  -8  11   66.88   37.77
   0   8  11  111.21   46.81
   0  -8  11  102.96   38.95
   0  -8  12   97.43   37.90
   0   8  12   74.69   39.00
   0  -8  12   74.34   39.79
   0  -8  13   57.84   47.85
   0  -8  13   33.19   32.85
   0   8  13   69.45   55.41
   0  -8  14   84.24   48.03
   0  -8  14   49.68   33.48
   0   8  14   69.04   65.06
   0  -8  15   -2.52   47.73
   0  -8  15   34.75   46.19
   0  -8  16   55.13   41.56
   0  -8  16   22.51   57.49
   0  -9   1  409.73   31.11
   0  -9   1  397.85   30.57
   0   9   2  327.77   31.34
   0  -9   2  281.90   22.71
   0  -9   2  304.56   22.74
   0  -9   3   79.48   20.08
   0   9   3   99.92   29.66
   0  -9   3  103.40   27.46
   0  -9   4   41.76   18.95
   0   9   4   36.72   29.06
   0  -9   4   37.06   27.35
   0  -9   5   62.23   27.16
   0  -9   5   69.26   28.27
   0   9   5   60.90   29.41
   0  -9   6  266.24   29.78
   0  -9   6  279.29   30.32
   0   9   6  280.82   32.70
   0  -9   7  507.86   32.92
   0  -9   7  506.86   32.97
   0   9   7  509.11   36.29
   0   9   8  149.11   38.54
   0  -9   8  143.14   37.22
   0  -9   8  177.65   27.02
   0  -9   9  152.81   27.93
   0  -9   9  158.53   37.59
   0   9   9  121.36   39.00
   0  -9  10  166.40   27.84
   0   9  10  129.08   38.79
   0  -9  10  146.65   37.60
   0  -9  11  121.41   37.71
   0   9  11  124.18   47.79
   0  -9  11  106.03   28.86
   0  -9  12   62.07   45.70
   0   9  12   59.31   45.78
   0  -9  12   56.55   34.05
   0   9  13   37.72   56.05
   0  -9  13   50.13   32.44
   0  -9  13   28.41   48.96
   0  -9  14   -8.79   49.85
   0  -9  14   34.46   33.20
   0  -9  15   25.42   59.34
   0  -9  15  -20.39   40.28
   0 -10   1  142.21   20.87
   0 -10   1  173.06   28.29
   0 -10   2   80.75   19.52
   0 -10   2   94.01   19.81
   0 -10   3  109.71   27.53
   0  10   3   63.31   21.31
   0 -10   3   71.15   27.59
   0 -10   4    3.30   26.31
   0 -10   4    9.06   18.88
   0  10   4   17.42   28.49
   0 -10   5  273.47   22.07
   0 -10   5  337.95   30.19
   0  10   5  297.65   33.06
   0 -10   6   83.60   34.31
   0 -10   6   76.22   35.58
   0  10   6  100.55   37.55
   0  10   7  203.04   39.45
   0 -10   7  184.39   26.72
   0 -10   7  212.17   26.27
   0 -10   8   94.02   36.07
   0 -10   8   90.05   35.79
   0  10   8   74.12   38.75
   0  10   9  302.23   41.57
   0 -10   9  330.68   38.98
   0 -10   9  346.66   38.88
   0 -10  10  553.47   43.30
   0 -10  10  523.83   41.86
   0  10  10  514.33   45.44
   0 -10  11  146.25   33.52
   0 -10  11  147.60   29.54
   0  10  11  137.71   44.43
   0 -10  12   63.53   44.63
   0  10  12   -2.52   45.53
   0 -10  12    5.26   34.38
   0 -10  13   43.53   32.33
   0 -10  13   46.88   34.64
   0 -10  14  -12.05   43.00
   0 -10  14    0.05   40.21
   0 -10  15   35.68   40.05
   0 -11   1    1.38   18.72
   0 -11   1  -15.67   27.45
   0 -11   2  167.85   24.95
   0 -11   2  217.45   31.91
   0 -11   3   17.84   33.70
   0 -11   3   37.59   33.31
   0 -11   4  223.90   34.93
   0 -11   4  198.21   25.64
   0 -11   5  174.99   34.41
   0 -11   5  183.49   35.42
   0  11   6   -2.05   37.55
   0 -11   6   27.69   23.57
   0 -11   6   13.37   24.05
   0 -11   7  162.15   37.27
   0 -11   7  176.06   35.89
   0  11   7  188.00   38.96
   0  11   8  347.05   40.47
   0 -11   8  322.21   38.18
   0 -11   8  353.13   28.53
   0 -11   9  -39.31   36.91
   0 -11   9   35.52   35.88
   0  11   9    0.69   37.18
   0 -11  10    5.42   33.23
   0 -11  10   57.79   44.58
   0 -11  11  165.02   33.01
   0 -11  11  154.87   48.39
   0 -11  12   38.91   46.11
   0 -11  12   -7.66   49.36
   0 -11  13    4.28   39.21
   0 -11  13    3.28   55.14
   0 -11  14   35.99   61.68
   0 -11  14  -34.69   57.52
   0 -12   1   22.66   33.63
   0 -12   1   61.64   34.70
   0 -12   2  317.67   26.20
   0 -12   2  325.48   36.99
   0 -12   3  337.99   36.34
   0 -12   3  355.65   35.56
   0 -12   4  314.01   35.93
   0 -12   4  318.86   26.66
   0 -12   5  178.28   34.59
   0 -12   5  149.88   25.65
   0 -12   6   91.26   34.24
   0 -12   6   74.64   25.52
   0 -12   7  121.86   36.04
   0 -12   7  156.48   36.38
   0 -12   8   73.80   25.32
   0 -12   8   66.56   25.77
   0 -12   9   22.90   43.71
   0 -12   9    5.95   43.94
   0 -12  10   -2.03   44.77
   0 -12  10   42.70   31.35
   0 -12  11   31.01   32.02
   0 -12  11   38.77   47.15
   0 -12  12   40.30   55.48
   0 -12  12   24.26   41.54
   0 -12  13   14.60   40.16
   0 -12  13  -70.72   60.99
   0 -13   1   80.77   34.27
   0 -13   1   64.43   35.92
   0 -13   2  374.25   37.64
   0 -13   2  396.55   36.48
   0 -13   3  120.69   34.72
   0 -13   3   78.62   24.13
   0 -13   4   -5.68   34.15
   0 -13   4    6.52   23.84
   0 -13   5  108.64   24.84
   0 -13   5  100.69   25.14
   0 -13   6   95.04   25.38
   0 -13   6   92.18   24.67
   0 -13   7   21.23   29.77
   0 -13   7  -16.17   42.72
   0 -13   8   70.99   42.64
   0 -13   8   78.16   30.76
   0 -13   9   66.61   44.13
   0 -13   9   41.63   31.84
   0 -13  10   31.62   45.56
   0 -13  10   47.51   32.77
   0 -13  11    6.12   39.37
   0 -13  11  -19.83   56.40
   0 -13  12    1.76   42.34
   0 -14   1  602.87   40.81
   0 -14   1  641.45   39.35
   0 -14   2   30.09   24.88
   0 -14   2   31.00   33.62
   0 -14   3   52.44   38.23
   0 -14   3   75.31   23.37
   0 -14   4  100.38   42.03
   0 -14   4   94.34   29.21
   0 -14   5   57.06   29.38
   0 -14   5   62.21   29.66
   0 -14   6   12.74   29.29
   0 -14   6  -14.91   29.91
   0 -14   7   -0.72   42.21
   0 -14   7   -1.32   29.77
   0 -14   8  -19.74   30.33
   0 -14   8   10.76   30.63
   0 -14   9  124.46   32.63
   0 -14   9  151.52   38.44
   0 -14  10   33.56   55.51
   0 -14  10   10.59   55.11
   0 -15   1   30.84   30.03
   0 -15   1   20.83   43.70
   0 -15   2   45.25   42.12
   0 -15   2   25.45   40.74
   0 -15   3   14.72   29.58
   0 -15   3    4.15   29.02
   0 -15   4   90.03   42.94
   0 -15   4   72.73   29.31
   0 -15   5    3.36   30.45
   0 -15   5  -11.04   29.96
   0 -15   6   33.41   30.36
   0 -15   6   81.48   30.55
   0 -15   7   50.76   46.36
   0 -15   7  -65.20   48.53
   0 -15   8   -0.38   38.89
   0 -15   8  100.73   51.65
   0 -16   1   29.27   30.90
   0 -16   1   31.31   42.07
   0 -16   2   14.94   30.72
   0 -16   2   12.50   29.89
   0 -16   3   -3.70   42.77
   0 -16   3   23.25   28.87
   0 -16   4   12.50   51.27
   0 -16   4   26.96   49.96
   0 -16   5   53.84   51.93
   0 -16   5   70.15   51.10
   0 -16   6   10.20   37.06
   0 -16   6  -18.63   37.56
   0 -17   1  112.14   54.00
   0 -17   1   99.52   51.19
   0 -17   2   59.26   54.32
   0 -17   2   45.82   37.25
   1 -16  -6  -25.70   59.11
   1 -16  -5  -16.53   41.09
   1 -16  -5  -63.72   58.23
   1 -16  -4  101.38   57.18
   1 -16  -4   57.71   40.72
   1 -16  -3   18.43   56.50
   1 -16  -3   14.71   55.78
   1 -16  -2   84.81   56.13
   1 -16  -2   65.10   54.16
   1 -16  -1   24.75   49.70
   1 -16  -1   59.91   50.01
   1 -15  -8   -3.36   56.42
   1 -15  -8   -1.77   40.93
   1 -15  -7   29.04   56.23
   1 -15  -7    0.76   57.94
   1 -15  -6  -14.28   33.17
   1 -15  -6   17.62   47.48
   1 -15  -5   13.31   32.68
   1 -15  -5   -2.15   32.71
   1 -15  -4  -41.57   46.13
   1 -15  -4    2.94   32.87
   1 -15  -3   30.51   45.79
   1 -15  -3   13.71   32.64
   1 -15  -2   73.89   32.08
   1 -15  -2   50.66   45.01
   1 -15  -1   61.20   32.14
   1 -15  -1   72.21   44.20
   1 -14 -10   41.80   59.41
   1 -14 -10   45.89   39.95
   1  14 -10   13.26   58.14
   1 -14  -9   53.06   58.50
   1 -14  -9   31.79   40.23
   1  14  -9   69.47   57.07
   1 -14  -8   86.85   47.85
   1 -14  -8   32.37   33.50
   1  14  -8   76.43   33.06
   1 -14  -7   16.42   34.46
   1 -14  -7   76.12   45.13
   1  14  -7   64.99   46.70
   1  14  -6  211.37   45.38
   1 -14  -6   88.57   33.06
   1 -14  -6  117.03   47.61
   1 -14  -5   43.32   31.80
   1 -14  -5   74.66   46.35
   1  14  -5    0.33   45.48
   1 -14  -4   17.28   33.60
   1 -14  -4   55.17   31.72
   1 -14  -3   47.45   44.14
   1 -14  -3   19.06   31.67
   1 -14  -2   -8.00   43.74
   1 -14  -2   14.44   44.04
   1 -14  -1  133.41   44.43
   1 -14  -1   51.14   44.44
   1 -13 -11   30.37   57.98
   1 -13 -11   71.06   59.68
   1  13 -11   28.07   59.46
   1 -13 -10   35.83   32.06
   1  13 -10   16.54   34.00
   1 -13 -10   37.90   48.10
   1 -13  -9   37.76   44.66
   1 -13  -9   41.92   47.79
   1  13  -9   40.87   32.99
   1 -13  -8   45.83   45.18
   1 -13  -8   77.44   47.08
   1  13  -8   57.18   33.06
   1 -13  -7  136.11   45.18
   1 -13  -7  178.70   47.77
   1  13  -7  136.82   46.87
   1  13  -6   34.21   32.16
   1 -13  -6   29.40   44.13
   1 -13  -6   35.81   46.37
   1  13  -5   87.68   36.97
   1 -13  -5   45.81   26.47
   1 -13  -5   69.97   38.32
   1 -13  -4   54.09   36.90
   1  13  -4   75.99   36.56
   1 -13  -4   81.05   26.92
   1 -13  -3  206.14   37.60
   1  13  -3  171.20   26.99
   1 -13  -3  145.83   26.89
   1 -13  -2   49.75   35.85
   1 -13  -2   65.76   36.77
   1 -13  -1  257.20   27.61
   1 -13  -1  308.11   28.16
   1 -12 -13   20.30   61.33
   1 -12 -13    9.35   60.32
   1  12 -13  -32.72   60.96
   1  12 -12   68.90   41.05
   1 -12 -12   81.94   60.33
   1 -12 -12   57.07   58.26
   1 -12 -11   85.25   34.54
   1  12 -11  112.37   48.28
   1 -12 -11  120.62   49.36
   1 -12 -10   55.60   46.65
   1  12 -10   60.26   47.09
   1 -12 -10   77.93   47.55
   1 -12  -9   -6.60   44.07
   1  12  -9   19.25   45.99
   1 -12  -9    7.90   46.57
   1  12  -8    3.18   45.71
   1 -12  -8   -2.63   39.64
   1 -12  -8   26.85   42.18
   1  12  -7   84.95   37.47
   1 -12  -7   55.11   36.68
   1 -12  -7   87.67   38.94
   1  12  -6   11.25   25.47
   1 -12  -6    3.16   26.96
   1 -12  -6   11.84   35.46
   1 -12  -5   64.80   26.63
   1  12  -5   91.80   26.80
   1 -12  -5   96.69   27.43
   1 -12  -4  656.35   32.94
   1 -12  -4  610.34   31.28
   1  12  -4  630.36   40.96
   1  12  -3  279.52   27.68
   1 -12  -3  278.93   37.25
   1 -12  -3  334.80   38.61
   1 -12  -2  577.61   30.80
   1  12  -2  727.62   41.45
   1 -12  -2  804.65   41.82
   1 -12  -1   86.99   36.21
   1 -12  -1   77.30   35.46
   1  12  -1   59.82   36.52
   1  11 -14   44.96   41.69
   1 -11 -14  -21.87   61.05
   1  11 -13   42.36   42.53
   1 -11 -13   14.75   60.41
   1  11 -12  129.90   49.99
   1 -11 -12  122.02   50.39
   1 -11 -11   16.31   33.01
   1  11 -11   -0.18   33.89
   1 -11 -10  399.34   38.19
   1  11 -10  471.47   49.87
   1 -11  -9   40.60   36.57
   1  11  -9   58.97   37.94
   1 -11  -8   16.79   35.87
   1  11  -8   59.15   37.44
   1 -11  -7   66.66   34.76
   1  11  -7   59.27   37.28
   1 -11  -6   95.22   34.62
   1  11  -6   46.80   26.59
   1 -11  -5   40.77   34.76
   1  11  -5   59.95   36.50
   1  11  -4   38.26   35.03
   1 -11  -4   -7.63   24.53
   1 -11  -4    7.12   36.38
   1  11  -3  134.63   26.86
   1 -11  -3  147.33   27.08
   1 -11  -3  149.87   25.80
   1 -11  -2  293.61   37.63
   1 -11  -2  266.33   26.17
   1  11  -2  269.05   37.82
   1  11  -1  152.10   36.87
   1 -11  -1  103.61   25.46
   1 -11  -1  152.74   35.87
   1  10 -14   24.43   59.43
   1 -10 -14   24.60   59.59
   1  10 -13   68.01   48.58
   1 -10 -13   24.73   49.16
   1  10 -12   40.52   48.23
   1 -10 -12   52.44   49.02
   1  10 -11   73.57   33.48
   1 -10 -11   55.03   48.28
   1  10 -10  513.16   42.31
   1 -10 -10  456.44   44.02
   1  10  -9  116.49   38.65
   1 -10  -9  111.63   37.91
   1  10  -8  103.64   37.72
   1 -10  -8   79.71   35.57
   1  10  -7  206.41   38.15
   1 -10  -7  202.77   27.02
   1 -10  -6  136.08   34.63
   1  10  -6  148.99   25.99
   1 -10  -5    7.46   33.85
   1  10  -5   28.18   35.41
   1 -10  -4  261.15   22.51
   1  10  -4  253.99   31.59
   1 -10  -3    5.03   26.63
   1  10  -3   10.12   27.93
   1  10  -2  284.58   30.68
   1 -10  -2  220.13   21.65
   1 -10  -2  282.59   30.82
   1  10  -1  140.71   20.74
   1 -10  -1  132.23   20.29
   1 -10  -1  150.25   28.74
   1  -9 -15  -40.95   70.77
   1   9 -15  -10.02   41.37
   1  -9 -14   23.21   48.36
   1   9 -14   23.03   34.51
   1   9 -13   65.06   33.53
   1  -9 -13    5.19   49.48
   1   9 -12  220.63   35.41
   1  -9 -12  220.22   50.02
   1   9 -11   79.27   38.14
   1  -9 -11   51.19   39.88
   1  -9 -10   39.14   38.47
   1   9 -10   64.49   38.38
   1  -9  -9  190.33   38.66
   1   9  -9  142.20   38.96
   1  -9  -8   59.52   36.12
   1   9  -8   71.55   26.61
   1  -9  -7   40.71   24.45
   1   9  -7   43.52   25.50
   1  -9  -6  111.26   28.15
   1   9  -6  125.56   29.38
   1   9  -5  498.12   25.92
   1  -9  -5  494.65   26.55
   1   9  -4   92.59   20.75
   1  -9  -4   90.90   19.54
   1   9  -3  256.70   22.68
   1  -9  -3  318.87   29.84
   1  -9  -2  362.06   30.38
   1   9  -2  373.93   31.38
   1  -9  -1   84.86   26.70
   1   9  -1   55.38   28.38
   1  -8 -16   33.31   58.59
   1   8 -16   39.93   41.30
   1   8 -15   31.59   48.77
   1  -8 -15   47.26   57.38
   1   8 -14  122.12   34.45
   1  -8 -14   83.48   48.29
   1   8 -13    1.16   34.02
   1  -8 -13    5.20   47.86
   1   8 -12   11.43   27.11
   1  -8 -12   -4.34   39.76
   1   8 -11   66.58   27.32
   1  -8 -11   59.44   40.34
   1   8 -10   74.40   38.30
   1  -8 -10  106.02   39.41
   1  -8  -9   -2.10   37.15
   1   8  -9   12.27   25.75
   1  -8  -8  -16.33   32.10
   1   8  -8  -15.21   32.87
   1  -8  -7  233.79   30.75
   1   8  -7  238.55   31.13
   1  -8  -6    2.59   26.48
   1   8  -6   -3.54   20.35
   1  -8  -5  365.82   24.32
   1   8  -5  448.80   32.81
   1  -8  -4    5.42   25.64
   1   8  -4   11.63   19.43
   1  -8  -3  211.82   28.16
   1   8  -3  233.95   30.53
   1   8  -2   81.78   21.49
   1  -8  -2  101.40   26.92
   1   8  -1  104.40   21.23
   1  -8  -1  117.84   27.50
   1   7 -16   20.08   58.33
   1  -7 -16   39.76   56.87
   1   7 -15   43.62   47.42
   1  -7 -15   28.31   45.53
   1   7 -14   75.50   46.51
   1  -7 -14   36.46   45.56
   1   7 -13  156.06   28.90
   1  -7 -13  134.26   40.01
   1   7 -12   24.42   38.71
   1  -7 -12   19.69   39.44
   1   7 -11  166.62   38.74
   1  -7 -11  121.07   40.93
   1   7 -10   65.40   27.33
   1  -7 -10   81.71   39.45
   1   7  -9  114.20   34.08
   1  -7  -9  118.91   31.01
   1  -7  -8  330.40   33.48
   1   7  -8  309.21   25.00
   1  -7  -7  163.71   29.53
   1   7  -7  191.53   29.94
   1  -7  -6   77.88   19.66
   1   7  -6   70.46   28.32
   1  -7  -5  188.74   21.46
   1   7  -5  176.29   22.31
   1  -7  -4   16.96   18.39
   1   7  -4   -3.09   28.07
   1  -7  -3  102.25   27.59
   1   7  -3  111.47   21.71
   1  -7  -2   76.31   27.43
   1   7  -2   79.24   29.69
   1  -7  -1  188.98   29.81
   1   7  -1  171.15   31.46
   1  -6 -17   52.98   61.02
   1   6 -17   57.41   57.52
   1  -6 -16  131.16   48.92
   1   6 -16   86.08   48.79
   1   6 -15    8.72   33.28
   1  -6 -15   34.83   55.67
   1  -6 -14   79.16   55.60
   1   6 -14   77.95   47.28
   1  -6 -13   49.31   38.59
   1   6 -13  103.55   38.32
   1  -6 -12   90.15   39.17
   1   6 -12   56.54   39.03
   1  -6 -11   65.42   40.28
   1   6 -11   66.12   38.61
   1  -6 -10  163.81   40.92
   1   6 -10  146.83   28.08
   1   6  -9  154.45   30.88
   1  -6  -9  180.31   24.07
   1  -6  -8   99.36   30.36
   1   6  -8   94.25   29.97
   1   6  -7   43.80   29.25
   1  -6  -7   67.29   28.14
   1   6  -6  478.93   26.33
   1  -6  -6  521.70   28.33
   1   6  -5   27.29   29.48
   1  -6  -5   57.03   27.58
   1   6  -4 1285.90   36.56
   1  -6  -4 1387.53   45.36
   1  -6  -3  474.84   34.56
   1   6  -3  426.25   27.20
   1  -6  -2  544.03   28.01
   1   6  -2  608.80   37.85
   1  -6  -1  567.77   36.00
   1   6  -1  550.88   37.93
   1   5 -17  -21.52   56.27
   1  -5 -17   11.18   59.79
   1  -5 -16   29.49   47.73
   1   5 -16   24.07   33.04
   1  -5 -15  127.99   57.89
   1   5 -15  138.14   34.13
   1  -5 -14   29.29   37.12
   1   5 -14   20.73   26.94
   1  -5 -13  106.91   38.08
   1   5 -13  100.98   38.50
   1   5 -12  123.00   38.13
   1  -5 -12   89.86   39.09
   1   5 -11   42.36   37.39
   1  -5 -11   49.36   38.43
   1   5 -10    8.29   21.28
   1  -5 -10   17.50   30.34
   1   5  -9   24.25   20.64
   1  -5  -9   12.85   29.78
   1   5  -8  243.50   24.41
   1  -5  -8  264.02   24.96
   1  -5  -7  150.30   30.07
   1   5  -7  144.69   30.37
   1  -5  -6  265.15   32.23
   1   5  -6  234.78   24.21
   1  -5  -5  340.67   33.47
   1   5  -5  286.78   26.28
   1  -5  -4  667.78   31.39
   1   5  -4  535.52   29.80
   1   5  -3  142.75   25.62
   1  -5  -3  160.81   32.59
   1   5  -2 1676.77   44.17
   1  -5  -2 2389.72   55.89
   1   5  -1   81.38   23.65
   1  -5  -1   65.99   32.10
   1   4 -18   47.09   40.98
   1   4 -17   22.74   51.71
   1  -4 -17   28.70   64.70
   1   4 -16    6.76   32.67
   1  -4 -16   16.47   47.44
   1  -4 -15  120.58   47.14
   1   4 -15   69.32   46.48
   1   4 -14   41.99   37.42
   1  -4 -14    9.63   38.19
   1   4 -13   52.76   37.73
   1  -4 -13   43.33   37.92
   1   4 -12   31.52   38.07
   1  -4 -12   60.58   38.37
   1   4 -11   38.85   21.79
   1  -4 -11   42.25   30.91
   1   4 -10   62.17   30.22
   1  -4 -10   74.47   31.05
   1   4  -9  313.98   27.05
   1  -4  -9  371.87   34.83
   1   4  -8  894.30   35.57
   1  -4  -8 1036.08   43.60
   1   4  -7  327.00   27.23
   1  -4  -7  373.14   34.92
   1   4  -6 1035.55   38.18
   1  -4  -6 1199.33   40.83
   1  -4  -5 1691.33   47.48
   1   4  -5 1820.53   54.04
   1  -4  -4  294.50   27.39
   1   4  -4  355.83   38.59
   1  -4  -3  482.47   29.24
   1   4  -3  567.64   32.12
   1  -4  -2  176.57   33.05
   1   4  -2  152.57   34.84
   1  -4  -1   77.66   22.42
   1   4  -1   57.81   24.64
   1  -3 -18   40.59   60.77
   1   3 -18   56.44   57.07
   1  -3 -17  123.34   60.26
   1   3 -17   98.89   46.89
   1  -3 -16   25.31   58.16
   1   3 -16    0.61   33.14
   1  -3 -15  103.37   44.33
   1   3 -15   92.13   41.95
   1  -3 -14  168.38   40.95
   1   3 -14  169.17   28.78
   1  -3 -13  397.39   43.19
   1   3 -13  476.96   42.74
   1  -3 -12  260.01   41.89
   1   3 -12  305.78   41.41
   1   3 -11  169.11   32.71
   1  -3 -11  187.56   33.03
   1  -3 -10   13.27   21.46
   1   3 -10    6.73   30.18
   1  -3  -9   87.95   31.49
   1   3  -9   87.31   31.73
   1   3  -8   67.70   22.18
   1  -3  -8   45.60   30.90
   1   3  -7  337.90   36.97
   1  -3  -7  326.67   35.87
   1   3  -6  354.48   39.08
   1  -3  -6  300.60   28.36
   1   3  -5  160.56   38.36
   1  -3  -5  154.06   26.10
   1  -3  -4 1231.18   41.43
   1   3  -4 1284.32   49.24
   1  -3  -3  645.51   39.90
   1   3  -3  709.41   43.34
   1  -3  -2  320.22   36.21
   1   3  -2  349.88   40.24
   1  -3  -1 1162.65   42.68
   1   3  -1 1202.41   47.64
   1  -2 -18   47.03   59.01
   1   2 -18   62.27   56.58
   1   2 -17   34.39   46.03
   1  -2 -17   55.50   57.79
   1   2 -16   46.70   45.12
   1  -2 -16   11.01   46.74
   1   2 -15   30.15   36.25
   1  -2 -15  -10.60   38.20
   1   2 -14  120.45   27.83
   1  -2 -14  132.23   40.20
   1  -2 -13  866.75   50.11
   1   2 -13  798.72   48.27
   1  -2 -12 1024.88   52.58
   1   2 -12 1056.26   52.38
   1  -2 -11  334.52   36.14
   1   2 -11  277.20   35.32
   1  -2 -10   81.36   31.61
   1   2 -10   95.10   23.44
   1  -2  -9  567.67   38.26
   1   2  -9  563.23   39.25
   1   2  -8  275.64   36.06
   1  -2  -8  289.33   34.59
   1  -2  -7  159.49   34.33
   1   2  -7  160.57   36.46
   1  -2  -6 1115.56   41.78
   1   2  -6 1286.48   51.86
   1   2  -5 2257.53   61.39
   1  -2  -5 2216.33   61.38
   1   2  -4  179.98   37.71
   1  -2  -4  166.43   34.68
   1  -2  -3 5364.59   98.20
   1   2  -3 4403.03   81.19
   1  -2  -2  716.03   39.98
   1   2  -2  506.23   32.60
   1   2  -1 7049.00  121.18
   1  -2  -1 6014.48  100.22
   1  -1 -18  141.07   73.14
   1   1 -18  106.57   58.81
   1   1 -17    4.61   45.43
   1  -1 -17    3.09   47.36
   1   1 -16   67.76   46.07
   1  -1 -16  103.41   47.33
   1   1 -15   85.29   38.73
   1  -1 -15   73.53   39.44
   1   1 -14   66.37   38.32
   1  -1 -14   66.52   39.81
   1   1 -13   12.28   39.57
   1  -1 -13   24.58   39.81
   1  -1 -12  761.13   48.98
   1   1 -12  761.61   48.46
   1  -1 -11  181.70   34.10
   1   1 -11  166.02   33.80
   1  -1 -10  120.98   32.24
   1   1 -10  108.42   23.72
   1  -1  -9  102.43   32.58
   1   1  -9   90.31   24.20
   1   1  -8  123.48   34.61
   1  -1  -8  135.79   24.67
   1   1  -7   54.05   35.57
   1  -1  -7   61.21   34.46
   1   1  -6  167.65   37.97
   1  -1  -6  152.76   27.43
   1   1  -5  108.12   26.13
   1  -1  -5  108.59   35.36
   1   1  -4 1001.63   46.95
   1  -1  -4  830.89   37.98
   1   1  -3 4620.66   89.97
   1  -1  -3 4983.80   95.16
   1   1  -2 4697.41   91.84
   1  -1  -2 5881.08  104.94
   1   1  -1  360.68   39.94
   1  -1  -1  353.97   31.08
   1   0 -18   89.47   58.26
   1   0 -17   11.14   45.09
   1   0 -16   92.44   46.86
   1   0 -15  -14.90   37.99
   1   0 -14  569.22   45.96
   1   0 -13   -6.93   39.16
   1   0 -12    9.19   39.98
   1   0 -11   -2.23   31.65
   1   0 -10  156.17   32.92
   1   0  -9    3.08   22.06
   1   0  -8  906.34   44.92
   1   0  -7    6.85   33.78
   1   0  -6 3678.29   75.49
   1   0  -5    7.98   32.87
   1   0  -4  308.97   38.98
   1   0  -3   11.28   29.55
   1   0  -2 8696.51  146.71
   1   0  -1   -0.22   25.17
   1   0   0  214.75   31.85
   1   0   1    9.18   35.90
   1   0   2 3426.01  105.37
   1   0   3    4.63   35.25
   1   0   4 2934.29  104.12
   1   0   5   -0.96   42.57
   1   0   5   -0.19   40.87
   1   0   6 1464.57   78.45
   1   0   6 1680.78   79.59
   1   0   7    6.94   37.52
   1   0   7    2.50   42.66
   1   0   8  196.43   49.53
   1   0   8  188.34   46.23
   1   0   9    3.61   40.13
   1   0   9    1.73   38.70
   1   0  10  106.01   43.49
   1   0  10  108.90   47.46
   1   0  11   -1.65   44.64
   1   0  11    1.17   44.29
   1   0  12   13.63   63.57
   1   0  12   11.72   57.04
   1   0  13   -6.92   73.64
   1   0  13   -3.85   75.68
   1  -1   0 1041.29   50.34
   1   1   0  682.61   40.41
   1  -1   1 8136.88  142.03
   1   1   1 6717.03  145.01
   1  -1   2 1116.75   48.23
   1   1   2 1049.82   61.26
   1  -1   3 1148.71   54.15
   1   1   3  932.85   71.34
   1  -1   4  994.21   53.63
   1   1   4  785.14   80.42
   1  -1   5   91.87   42.28
   1   1   5   65.59   67.55
   1   1   5  111.07   64.34
   1  -1   5  111.58   42.49
   1  -1   6   86.04   34.48
   1  -1   6  121.65   43.31
   1  -1   7  438.90   44.85
   1  -1   7  344.68   38.59
   1  -1   8  210.01   39.99
   1  -1   8  222.54   40.71
   1  -1   9   18.18   34.14
   1  -1   9   30.23   35.59
   1  -1  10  190.56   40.33
   1  -1  10  163.92   32.78
   1  -1  11   60.87   37.39
   1  -1  11   72.40   36.29
   1  -1  12   84.20   45.48
   1  -1  12   80.18   45.48
   1  -1  13    3.64   44.35
   1  -1  13   11.83   44.75
   1  -1  14   25.78   45.11
   1  -1  14   29.10   47.21
   1  -1  15   39.67   64.91
   1  -1  15   43.82   68.31
   1  -1  16   41.38   97.47
   1  -1  16   43.81   86.57
   1   2   0 2531.11   72.22
   1  -2   0 2804.37   67.22
   1   2   1  964.60   51.34
   1  -2   1  913.15   38.45
   1   2   2  616.93   46.98
   1  -2   2  836.88   42.13
   1  -2   3 4923.52   97.23
   1   2   3 4002.34  121.01
   1  -2   4  925.64   46.42
   1   2   4  687.03   69.54
   1  -2   5   66.44   34.19
   1  -2   5   79.11   33.88
   1  -2   6  389.20   40.62
   1  -2   6  327.99   37.96
   1  -2   7  146.65   32.52
   1  -2   7  149.19   32.60
   1  -2   8  926.72   48.90
   1  -2   8 1029.40   52.96
   1  -2   9   80.73   36.36
   1  -2   9   82.55   29.67
   1  -2  10   64.33   36.13
   1  -2  10   47.43   29.34
   1  -2  11  212.81   40.27
   1  -2  11  211.30   40.20
   1  -2  12  366.47   42.65
   1  -2  12  423.86   51.18
   1  -2  13  280.60   41.47
   1  -2  13  309.04   49.66
   1  -2  14   33.96   46.74
   1  -2  14   27.65   44.92
   1  -2  15   -2.92   43.62
   1  -2  15   -0.23   58.05
   1  -2  16    1.21   54.54
   1  -2  16    6.28   63.19
   1  -2  17   23.48   67.66
   1  -2  17   22.34   91.12
   1  -3   0 4092.56   77.18
   1   3   0 3250.02   73.28
   1  -3   1  743.78   32.80
   1   3   1  767.57   43.71
   1  -3   2 1235.35   41.61
   1   3   2 1148.46   54.79
   1   3   3 1224.34   58.69
   1  -3   3 1722.51   53.50
   1   3   4  380.04   51.43
   1  -3   4  455.90   38.77
   1  -3   4  536.85   38.28
   1  -3   5  737.58   36.20
   1  -3   5  703.52   43.12
   1  -3   6 1767.93   59.78
   1  -3   6 1710.88   56.25
   1  -3   7   57.41   30.34
   1  -3   7   42.85   21.27
   1  -3   8   49.53   28.98
   1  -3   8   48.17   29.68
   1  -3   9  498.29   37.92
   1  -3   9  507.84   39.55
   1  -3  10   -5.66   29.23
   1  -3  10   12.82   28.10
   1  -3  11   68.28   45.38
   1  -3  11   65.97   36.93
   1  -3  12   32.21   37.22
   1  -3  12   44.10   36.54
   1  -3  13   31.83   45.71
   1  -3  13   52.26   45.10
   1  -3  14   53.85   46.49
   1  -3  14   76.31   36.85
   1  -3  15  150.13   49.19
   1  -3  15  162.35   55.47
   1  -3  16   94.29   46.07
   1  -3  16  127.09   62.62
   1  -3  17    8.57   64.19
   1  -3  17   40.86   78.12
   1   4   0  476.27   39.66
   1  -4   0  524.25   36.66
   1   4   1  349.45   37.31
   1  -4   1  300.13   26.08
   1  -4   2 2411.55   53.40
   1   4   2 2103.93   64.20
   1  -4   3  830.13   35.40
   1   4   3  743.17   46.18
   1   4   4  482.99   52.04
   1  -4   4  412.05   30.03
   1  -4   4  493.36   29.77
   1  -4   5 1828.21   54.76
   1  -4   5 1907.00   55.96
   1  -4   6  351.58   35.09
   1  -4   6  344.90   35.58
   1  -4   7   38.03   21.50
   1  -4   7   25.39   29.08
   1  -4   8  128.04   29.66
   1  -4   8  106.55   22.45
   1  -4   9  202.92   31.78
   1  -4   9  202.87   32.88
   1  -4  10   12.91   29.05
   1  -4  10   20.35   29.64
   1  -4  11  265.15   40.97
   1  -4  11  286.05   40.32
   1  -4  12   60.82   37.23
   1  -4  12   52.53   37.79
   1  -4  13   65.12   45.79
   1  -4  13   70.97   37.23
   1  -4  14   14.40   41.17
   1  -4  14   32.51   50.55
   1  -4  15   15.68   45.83
   1  -4  15   10.61   54.05
   1  -4  16   57.24   60.15
   1  -4  16   63.06   54.82
   1  -4  17   19.27   52.13
   1  -4  17   -7.04   76.26
   1   5   0  916.40   43.04
   1  -5   0  900.72   33.21
   1  -5   1 1492.79   41.00
   1   5   1 1559.47   52.19
   1   5   2  126.18   34.40
   1  -5   2  149.44   33.97
   1  -5   3  208.76   24.33
   1  -5   3  181.59   25.48
   1   5   3  160.61   35.56
   1   5   4   56.78   33.35
   1  -5   4   67.72   32.21
   1  -5   4   62.82   29.50
   1  -5   5  106.73   32.27
   1  -5   5  138.66   29.39
   1  -5   6  311.28   25.45
   1  -5   6  357.73   33.95
   1  -5   7   20.32   28.26
   1  -5   7   23.41   29.78
   1  -5   8   59.97   30.47
   1  -5   8   65.69   29.14
   1  -5   9  171.55   30.85
   1  -5   9  154.81   23.87
   1  -5  10   22.27   36.50
   1  -5  10   12.22   25.81
   1  -5  11  180.64   39.25
   1  -5  11  215.37   39.42
   1  -5  12    8.00   37.31
   1  -5  12   18.34   37.53
   1  -5  13   13.74   36.46
   1  -5  13   -0.49   37.86
   1  -5  14   58.66   55.46
   1  -5  14   37.32   44.67
   1  -5  15   20.79   45.53
   1  -5  15   17.82   43.60
   1  -5  16   88.20   54.00
   1  -5  16   92.13   50.69
   1  -6   0  594.71   36.32
   1   6   0  459.54   29.44
   1   6   1  377.22   36.25
   1  -6   1  390.36   27.19
   1  -6   2 1122.65   42.43
   1   6   2  848.34   35.90
   1   6   3  875.50   43.76
   1  -6   3  856.74   32.65
   1  -6   3  956.48   31.87
   1  -6   4  265.31   29.97
   1  -6   4  233.29   32.49
   1  -6   5   64.37   28.96
   1  -6   5   58.26   19.56
   1  -6   6  173.71   29.39
   1  -6   6  192.74   31.12
   1  -6   7   55.65   29.31
   1  -6   7   30.37   27.69
   1  -6   8  331.27   34.44
   1  -6   8  325.90   26.09
   1  -6   9  826.70   40.48
   1  -6   9  701.11   32.67
   1  -6  10   12.04   36.76
   1  -6  10    5.53   26.45
   1  -6  11  366.55   42.17
   1  -6  11  328.79   41.18
   1  -6  12  162.11   38.76
   1  -6  12  159.16   39.77
   1  -6  13    4.08   36.13
   1  -6  13   24.83   38.77
   1  -6  14   26.85   44.24
   1  -6  14   40.51   46.35
   1  -6  15   17.87   46.86
   1  -6  15    8.60   45.22
   1  -6  16   36.10   57.21
   1  -6  16   18.01   54.96
   1   7   0   67.32   21.55
   1  -7   0   78.47   20.76
   1  -7   1  249.06   30.07
   1   7   1  252.20   32.36
   1  -7   2  154.76   20.65
   1   7   2  167.30   31.25
   1  -7   2  123.85   22.47
   1   7   3  184.89   31.94
   1  -7   3  198.42   30.67
   1  -7   3  216.87   28.53
   1  -7   4  297.22   29.05
   1  -7   4  318.48   31.70
   1  -7   5   60.64   26.60
   1  -7   5   52.18   28.60
   1  -7   6  130.73   28.37
   1  -7   6  142.04   29.99
   1  -7   7   51.28   29.15
   1  -7   7   69.21   27.89
   1  -7   8   85.00   30.05
   1  -7   8   86.57   20.78
   1  -7   9  350.59   40.01
   1  -7   9  367.68   41.10
   1  -7  10  200.24   39.08
   1  -7  10  188.04   38.69
   1  -7  11  343.99   42.11
   1  -7  11  327.72   40.75
   1  -7  12  116.18   29.87
   1  -7  12  103.76   38.75
   1  -7  13  193.56   46.64
   1  -7  13  228.28   49.40
   1  -7  14  -27.16   45.15
   1  -7  14  -12.56   47.53
   1  -7  15    9.24   47.96
   1  -7  15   16.69   45.52
   1  -7  16   23.09   41.35
   1  -7  16    2.07   56.07
   1  -8   0   40.30   19.74
   1   8   0   42.24   28.25
   1   8   1    8.37   27.79
   1  -8   1   -1.63   19.16
   1  -8   1    5.69   25.65
   1  -8   2  284.24   28.99
   1   8   2  294.02   31.49
   1  -8   2  261.30   29.85
   1   8   3  608.17   30.06
   1  -8   3  622.41   25.80
   1  -8   3  648.19   34.62
   1  -8   4  402.29   31.86
   1  -8   4  410.75   30.08
   1  -8   5  463.61   24.34
   1  -8   5  399.86   24.98
   1  -8   6   -1.27   26.18
   1  -8   6   14.81   19.95
   1  -8   7   78.87   21.34
   1  -8   7   84.11   27.96
   1  -8   8  795.20   44.57
   1  -8   8  719.02   34.16
   1  -8   9  407.80   31.20
   1  -8   9  359.09   30.70
   1  -8  10   36.04   37.45
   1  -8  10   48.70   26.68
   1  -8  11   92.61   39.59
   1  -8  11  141.68   37.45
   1  -8  12    1.95   48.00
   1  -8  12   12.45   45.13
   1  -8  13    4.26   44.55
   1  -8  13  -17.37   48.83
   1  -8  14   23.27   44.48
   1  -8  14   14.19   34.49
   1  -8  15   25.08   54.98
   1  -8  15   -5.05   59.81
   1   9   0    7.19   19.17
   1  -9   0   15.13   26.48
   1  -9   0    4.01   26.29
   1  -9   1   28.93   26.54
   1  -9   1   20.40   18.77
   1   9   1   15.07   19.85
   1  -9   2  187.42   27.47
   1  -9   2  179.95   28.62
   1   9   2  187.87   30.48
   1  -9   3  353.86   31.08
   1  -9   3  340.32   22.87
   1  -9   4  469.61   30.40
   1  -9   4  417.20   24.24
   1  -9   5  156.82   29.42
   1  -9   5  166.58   27.91
   1  -9   6  352.50   35.93
   1  -9   6  339.60   38.84
   1  -9   7   -3.32   35.28
   1  -9   7   17.89   23.66
   1  -9   8  330.06   29.46
   1  -9   8  369.04   37.81
   1  -9   9   28.49   24.68
   1  -9   9   -0.91   25.96
   1  -9  10   69.58   36.47
   1  -9  10   35.90   37.39
   1  -9  11   31.49   42.79
   1  -9  11   38.84   26.34
   1  -9  12    7.73   33.25
   1  -9  12    2.71   44.65
   1  -9  13   82.90   32.07
   1  -9  13   70.19   49.32
   1  -9  14    7.63   54.24
   1  -9  14   26.50   59.95
   1  -9  15   61.46   40.21
   1 -10   0   11.94   26.45
   1  10   0   -5.89   27.77
   1 -10   0   -7.74   26.91
   1 -10   1   13.97   19.06
   1 -10   1   28.56   18.73
   1  10   1   28.76   28.15
   1 -10   2   36.22   26.45
   1 -10   2    6.64   19.65
   1 -10   3  309.74   22.68
   1 -10   3  370.27   29.32
   1 -10   4  937.77   32.27
   1 -10   4  987.83   42.49
   1 -10   5    9.97   22.81
   1 -10   5   13.93   34.82
   1 -10   6  617.01   40.72
   1 -10   6  586.32   29.17
   1 -10   7  167.32   36.66
   1 -10   7  161.93   25.38
   1 -10   8  190.75   35.85
   1 -10   8  236.25   27.19
   1 -10   9    7.64   34.96
   1 -10   9    6.49   35.89
   1 -10  10   72.53   36.55
   1 -10  10   36.46   40.87
   1 -10  11   16.73   32.44
   1 -10  11    5.28   44.79
   1 -10  12   62.59   47.80
   1 -10  12   16.56   45.05
   1 -10  13   22.20   44.57
   1 -10  13   12.96   34.83
   1 -10  14   17.44   55.46
   1 -10  14  -22.73   61.31
   1 -11   0   33.66   34.79
   1 -11   0   15.77   34.35
   1  11   0   16.18   35.42
   1 -11   1  158.11   35.15
   1 -11   1  180.65   34.89
   1 -11   2   91.84   34.67
   1 -11   2   86.37   24.25
   1 -11   3  290.43   35.31
   1 -11   3  286.39   26.67
   1 -11   4    5.95   23.16
   1 -11   4    7.44   34.36
   1 -11   5   98.80   33.41
   1 -11   5  105.92   35.59
   1 -11   6  163.60   36.78
   1 -11   6  188.60   34.20
   1 -11   7   79.23   36.22
   1 -11   7  110.92   24.28
   1 -11   8   -4.56   24.03
   1 -11   8    3.40   24.92
   1 -11   9   10.60   29.35
   1 -11   9  -13.96   43.36
   1 -11  10  129.54   32.97
   1 -11  10  137.81   45.10
   1 -11  11    0.76   45.56
   1 -11  11   32.45   30.79
   1 -11  12   -5.29   47.69
   1 -11  12   29.15   44.79
   1 -11  13  -50.52   56.14
   1 -11  13   22.14   59.49
   1 -12   0   39.67   24.16
   1 -12   0   25.75   24.75
   1 -12   1   22.88   23.96
   1 -12   1   16.41   24.07
   1 -12   2  105.44   24.15
   1 -12   2   45.36   34.73
   1 -12   3   70.25   34.36
   1 -12   3   84.37   34.64
   1 -12   4   77.09   33.10
   1 -12   4   78.34   34.78
   1 -12   5    7.16   34.86
   1 -12   5  -18.58   23.76
   1 -12   6   24.98   34.84
   1 -12   6    5.28   32.86
   1 -12   7   -3.34   35.69
   1 -12   7   18.20   23.34
   1 -12   8   20.80   28.81
   1 -12   8   -0.27   31.10
   1 -12   9   32.36   42.39
   1 -12   9   63.34   32.24
   1 -12  10    7.16   43.33
   1 -12  10    6.62   44.55
   1 -12  11   -1.11   50.83
   1 -12  11   -1.39   38.71
   1 -12  12  189.80   57.08
   1 -12  12  139.27   56.48
   1 -13   0   83.37   34.67
   1 -13   0   75.24   35.89
   1 -13   1   51.27   34.71
   1 -13   1    0.29   24.85
   1 -13   2   62.46   35.71
   1 -13   2   51.23   24.58
   1 -13   3   45.38   34.21
   1 -13   3   45.88   34.54
   1 -13   4   13.32   34.47
   1 -13   4   43.03   33.56
   1 -13   5   26.42   39.20
   1 -13   5   42.07   36.62
   1 -13   6  163.15   43.02
   1 -13   6  199.55   29.32
   1 -13   7    0.41   40.00
   1 -13   7   66.24   42.35
   1 -13   8   14.22   29.06
   1 -13   8   49.50   43.23
   1 -13   9   79.09   41.91
   1 -13   9   43.01   32.19
   1 -13  10   38.82   52.78
   1 -13  10   21.81   38.46
   1 -13  11   27.27   39.34
   1 -13  11   18.13   38.25
   1 -14   0   37.15   30.70
   1 -14   0   13.71   43.29
   1 -14   1   48.17   43.05
   1 -14   1   -1.94   42.25
   1 -14   2  113.42   42.62
   1 -14   2  101.84   29.93
   1 -14   3  116.38   42.63
   1 -14   3   84.25   30.25
   1 -14   4    9.15   42.15
   1 -14   4   22.24   29.18
   1 -14   5   91.78   42.54
   1 -14   5   60.43   29.74
   1 -14   6   -2.11   42.74
   1 -14   6   64.40   39.48
   1 -14   7   16.92   40.89
   1 -14   7   48.50   30.52
   1 -14   8  -18.89   35.62
   1 -14   8   29.74   49.03
   1 -14   9   34.26   50.77
   1 -14   9  -34.11   53.96
   1 -15   0   35.57   44.21
   1 -15   0   20.59   42.96
   1 -15   1   15.20   42.77
   1 -15   1   24.46   30.54
   1 -15   2   65.62   30.25
   1 -15   2   82.09   43.29
   1 -15   3   11.45   41.36
   1 -15   3   18.54   29.77
   1 -15   4   10.45   41.48
   1 -15   4    7.66   29.50
   1 -15   5   30.36   42.21
   1 -15   5  -17.99   29.75
   1 -15   6   26.34   34.43
   1 -15   6   36.38   36.32
   1 -15   7   19.85   34.87
   1 -15   7   -4.50   52.49
   1 -15   8   -1.62   36.14
   1 -16   0   80.74   48.09
   1 -16   0   24.35   49.56
   1 -16   1   74.75   48.11
   1 -16   1   97.14   37.44
   1 -16   2   97.51   52.80
   1 -16   2  124.59   52.86
   1 -16   3   65.11   36.85
   1 -16   3   56.83   36.66
   1 -16   4  -17.09   36.77
   1 -16   4   31.73   50.61
   1 -16   5   30.67   50.43
   1 -16   5   27.33   36.83
   2 -15  -6   46.29   54.66
   2 -15  -6   39.64   59.60
   2  15  -6   22.10   58.49
   2 -15  -5   -9.80   59.87
   2 -15  -5   28.72   38.46
   2  15  -5   48.00   41.30
   2 -15  -4   -5.65   53.87
   2 -15  -4   21.37   58.23
   2  15  -4  -35.27   41.30
   2  15  -3   70.15   41.51
   2 -15  -3    2.83   53.87
   2 -15  -3   46.58   56.96
   2 -15  -2   53.75   49.71
   2  15  -2   37.61   58.99
   2 -15  -2   50.54   53.32
   2  15  -1  108.35   53.73
   2 -15  -1   86.00   51.89
   2 -15  -1   72.19   49.95
   2 -14  -8   33.57   54.46
   2  14  -8   34.52   56.94
   2 -14  -7  -71.07   54.63
   2  14  -7   27.87   39.78
   2 -14  -6  -31.52   31.79
   2  14  -6    7.23   47.44
   2 -14  -5   31.67   43.87
   2 -14  -5   40.33   34.12
   2  14  -5   10.00   34.26
   2 -14  -4   14.45   43.55
   2 -14  -4   33.56   33.85
   2  14  -4   17.88   47.70
   2  14  -3   19.90   34.23
   2 -14  -3  -25.90   44.90
   2 -14  -3   39.13   33.66
   2 -14  -2   11.57   45.43
   2 -14  -2  -12.69   43.54
   2  14  -2    1.21   33.55
   2 -14  -1   26.53   44.50
   2  14  -1   81.98   46.40
   2 -14  -1   38.32   31.32
   2  13 -10   -8.63   57.52
   2 -13 -10   -6.22   40.27
   2  13  -9    6.73   56.03
   2 -13  -9   73.31   53.38
   2  13  -8   52.52   46.52
   2 -13  -8   -8.99   44.54
   2 -13  -7   -5.19   43.20
   2  13  -7    5.62   32.66
   2 -13  -6   -4.77   42.91
   2  13  -6   10.18   32.70
   2 -13  -5   41.98   42.22
   2  13  -5   11.23   46.60
   2 -13  -4  108.30   30.10
   2  13  -4  113.85   47.13
   2 -13  -3   87.37   42.79
   2  13  -3   77.13   47.11
   2 -13  -2    4.44   42.57
   2  13  -2   36.55   33.25
   2 -13  -2   42.04   44.05
   2  13  -1   74.56   46.14
   2 -13  -1   72.54   31.27
   2 -13  -1  -10.94   43.91
   2 -12 -12   87.17   42.43
   2  12 -11   92.84   40.18
   2 -12 -11   36.81   41.19
   2 -12 -10   45.56   45.84
   2  12 -10   22.38   46.60
   2 -12  -9    7.91   31.47
   2  12  -9  -24.98   46.68
   2 -12  -8   25.84   43.73
   2  12  -8   39.10   45.79
   2 -12  -7   49.73   42.46
   2  12  -7   53.39   45.34
   2 -12  -6   73.54   42.17
   2  12  -6   92.26   32.56
   2  12  -5   28.89   37.34
   2 -12  -5   15.95   34.27
   2  12  -4   -8.09   27.29
   2 -12  -4    7.77   34.24
   2  12  -3   15.57   26.32
   2 -12  -3   26.40   23.90
   2 -12  -2  147.87   26.01
   2  12  -2  156.06   39.54
   2 -12  -1   47.00   34.84
   2  12  -1   51.13   26.92
   2  11 -13   37.67   59.93
   2 -11 -13   38.20   61.00
   2  11 -12   74.33   58.12
   2 -11 -12   82.56   59.66
   2  11 -11  -22.19   33.24
   2 -11 -11   -1.38   46.76
   2 -11 -10   28.14   31.56
   2  11 -10  -22.42   45.56
   2 -11  -9  -13.32   44.70
   2  11  -9   16.85   31.45
   2 -11  -8   81.11   30.63
   2  11  -8   87.37   32.12
   2 -11  -7   83.12   35.16
   2  11  -7  116.65   26.55
   2 -11  -6  153.77   34.71
   2  11  -6  133.14   38.42
   2 -11  -5   97.81   33.46
   2  11  -5  106.98   37.16
   2 -11  -4   10.57   33.22
   2  11  -4   16.54   36.92
   2 -11  -3   66.37   23.23
   2  11  -3   72.16   37.70
   2  11  -2   16.79   38.44
   2 -11  -2   20.26   34.13
   2  11  -1    7.63   36.59
   2 -11  -1   10.25   24.00
   2 -10 -14    1.39   62.00
   2  10 -13   42.84   58.18
   2 -10 -13   -8.82   43.27
   2  10 -12  -14.77   47.57
   2 -10 -12  -31.85   49.16
   2  10 -11    8.24   45.13
   2 -10 -11  -21.53   47.89
   2  10 -10    6.39   31.52
   2 -10 -10    8.55   32.04
   2 -10  -9   43.14   36.25
   2  10  -9   58.78   36.36
   2 -10  -8  158.68   35.90
   2  10  -8  172.27   37.22
   2 -10  -7   20.97   33.51
   2  10  -7  -34.22   35.92
   2 -10  -6   75.11   24.61
   2  10  -6   60.75   36.77
   2 -10  -5   31.24   22.55
   2  10  -5    2.85   25.62
   2 -10  -4  451.67   27.92
   2  10  -4  488.65   39.76
   2 -10  -3  282.83   25.90
   2  10  -3  370.84   39.24
   2 -10  -2  340.26   35.32
   2  10  -2  322.25   39.95
   2 -10  -1  181.65   25.10
   2  10  -1  151.46   27.42
   2  -9 -14   28.12   42.24
   2   9 -14   26.38   59.12
   2  -9 -13   46.98   49.28
   2   9 -13  -15.18   34.37
   2  -9 -12   55.03   49.27
   2   9 -12   65.50   33.11
   2  -9 -11   49.13   47.49
   2   9 -11   24.43   45.28
   2  -9 -10   44.96   37.82
   2   9 -10   45.81   37.06
   2  -9  -9  181.06   38.21
   2   9  -9  166.50   27.09
   2   9  -8   10.28   34.76
   2  -9  -8  -21.72   35.26
   2   9  -7   38.01   35.22
   2  -9  -7   21.54   33.62
   2   9  -6  331.94   38.69
   2  -9  -6  407.07   28.42
   2  -9  -5  100.35   32.94
   2   9  -5   84.58   26.03
   2  -9  -4   18.78   32.19
   2   9  -4   -9.93   36.52
   2  -9  -3  222.20   33.91
   2   9  -3  176.32   27.40
   2  -9  -2   46.17   25.93
   2   9  -2   19.59   33.73
   2  -9  -1  136.33   27.22
   2   9  -1  126.28   30.30
   2  -8 -15  -29.35   58.40
   2   8 -15    9.85   59.57
   2  -8 -14    0.30   49.68
   2   8 -14   -5.06   35.08
   2  -8 -13   38.35   48.78
   2   8 -13   32.58   32.89
   2   8 -12  207.06   46.49
   2  -8 -12  119.38   50.26
   2   8 -11   13.11   37.19
   2  -8 -11   28.30   27.89
   2   8 -10   91.17   26.54
   2  -8 -10   99.03   27.96
   2   8  -9  187.63   37.02
   2  -8  -9  147.25   38.18
   2  -8  -8   10.29   35.49
   2   8  -8  -11.82   35.51
   2  -8  -7   98.05   34.48
   2   8  -7  109.23   34.83
   2  -8  -6   78.71   33.37
   2   8  -6   38.18   35.51
   2  -8  -5  190.42   20.82
   2   8  -5  169.22   30.05
   2  -8  -4   22.54   25.79
   2   8  -4   20.95   28.31
   2   8  -3  179.10   30.09
   2  -8  -3  155.60   27.15
   2   8  -2  296.19   30.83
   2  -8  -2  244.86   28.11
   2   8  -1  118.64   29.91
   2  -8  -1  117.81   20.11
   2  -7 -16  175.48   58.84
   2   7 -16   91.90   44.01
   2   7 -15   25.97   54.52
   2  -7 -15   25.22   52.84
   2   7 -14   19.02   33.65
   2  -7 -14    3.49   33.94
   2   7 -13   32.22   47.17
   2  -7 -13   67.33   48.32
   2   7 -12   34.94   27.47
   2  -7 -12   36.93   40.30
   2   7 -11    9.91   25.83
   2  -7 -11   18.39   38.22
   2   7 -10  132.32   27.06
   2  -7 -10  119.09   39.26
   2   7  -9  189.30   26.63
   2  -7  -9  203.91   38.98
   2   7  -8  190.25   36.52
   2  -7  -8  260.13   37.38
   2  -7  -7   36.59   27.33
   2   7  -7   54.17   20.00
   2  -7  -6  199.31   21.54
   2   7  -6  260.02   29.90
   2  -7  -5  116.10   27.06
   2   7  -5  118.79   28.94
   2  -7  -4  245.76   28.17
   2   7  -4  215.18   30.05
   2  -7  -3   70.46   19.64
   2   7  -3   87.68   29.23
   2  -7  -2  146.98   20.59
   2   7  -2  150.49   22.03
   2  -7  -1   -7.78   18.30
   2   7  -1   -1.57   28.77
   2   6 -16    5.13   41.15
   2  -6 -16   20.18   40.44
   2   6 -15   23.80   48.28
   2  -6 -15   32.97   47.09
   2   6 -14   60.12   48.00
   2  -6 -14   48.07   47.82
   2   6 -13  -12.38   33.41
   2  -6 -13   23.63   46.93
   2   6 -12   11.93   38.03
   2  -6 -12  -26.96   39.41
   2   6 -11  135.26   28.54
   2  -6 -11  168.64   29.53
   2   6 -10  277.03   28.33
   2  -6 -10  238.94   30.59
   2   6  -9  156.84   37.64
   2  -6  -9  181.18   28.20
   2   6  -8   74.86   20.93
   2  -6  -8  114.58   29.53
   2   6  -7    9.75   19.93
   2  -6  -7   31.51   27.55
   2  -6  -6  117.46   28.34
   2   6  -6  124.64   28.53
   2  -6  -5  213.56   21.62
   2   6  -5  228.66   29.92
   2  -6  -4  135.88   27.52
   2   6  -4  121.53   30.36
   2  -6  -3   83.95   19.40
   2   6  -3  131.40   29.42
   2  -6  -2  322.39   23.01
   2   6  -2  377.18   33.68
   2  -6  -1  292.54   22.49
   2   6  -1  346.31   33.36
   2  -5 -17  103.21   57.82
   2   5 -16   42.52   53.19
   2  -5 -16   42.03   56.41
   2   5 -15   55.14   47.89
   2  -5 -15   10.50   48.32
   2   5 -14   72.14   34.55
   2  -5 -14   71.67   47.30
   2   5 -13   46.27   28.35
   2  -5 -13   62.30   38.72
   2   5 -12    5.67   38.49
   2  -5 -12    9.04   27.28
   2   5 -11   12.20   26.81
   2  -5 -11    3.36   37.84
   2   5 -10   97.10   38.40
   2  -5 -10  165.47   38.73
   2   5  -9   74.16   26.68
   2  -5  -9  116.59   37.12
   2   5  -8  373.28   25.37
   2  -5  -8  488.60   34.29
   2   5  -7   61.84   21.02
   2  -5  -7   90.26   28.44
   2   5  -6  110.89   28.99
   2  -5  -6  102.44   27.82
   2  -5  -5   13.92   18.61
   2   5  -5   27.39   20.13
   2  -5  -4  549.64   32.59
   2   5  -4  495.90   34.82
   2  -5  -3   74.61   19.93
   2   5  -3  129.62   30.44
   2  -5  -2  413.25   24.63
   2   5  -2  417.21   35.49
   2  -5  -1  358.99   31.59
   2   5  -1  383.14   35.65
   2  -4 -17  -13.77   58.44
   2   4 -17  -31.66   58.45
   2  -4 -16   76.02   48.68
   2   4 -16   74.47   49.08
   2  -4 -15   32.53   46.79
   2   4 -15   13.33   48.79
   2  -4 -14  170.84   48.67
   2   4 -14  123.09   50.54
   2  -4 -13  121.87   38.74
   2   4 -13  113.99   40.58
   2  -4 -12  412.12   42.75
   2   4 -12  427.28   43.92
   2  -4 -11   37.32   38.32
   2   4 -11   64.45   39.15
   2  -4 -10   77.58   37.01
   2   4 -10   60.65   27.65
   2  -4  -9  259.10   24.67
   2   4  -9  248.65   32.52
   2  -4  -8   94.84   21.24
   2   4  -8   94.30   21.77
   2  -4  -7  258.15   30.54
   2   4  -7  262.21   31.92
   2  -4  -6  482.64   32.50
   2   4  -6  464.27   33.90
   2   4  -5  191.66   31.26
   2  -4  -5  175.93   21.53
   2  -4  -4  706.53   35.23
   2   4  -4  525.21   28.06
   2  -4  -3  707.66   29.21
   2   4  -3  747.48   39.82
   2  -4  -2  916.89   38.02
   2   4  -2  863.53   42.37
   2  -4  -1 2455.26   52.74
   2   4  -1 2084.76   56.61
   2  -3 -17  -12.54   57.90
   2   3 -17  -22.80   57.63
   2  -3 -16   88.38   48.70
   2   3 -16   44.42   35.58
   2  -3 -15   90.58   48.93
   2   3 -15  125.01   50.05
   2  -3 -14   34.52   39.86
   2   3 -14   47.33   41.45
   2  -3 -13   18.90   38.79
   2   3 -13   21.16   28.54
   2  -3 -12  102.98   38.74
   2   3 -12   84.17   29.02
   2  -3 -11  283.02   40.41
   2   3 -11  263.81   31.64
   2  -3 -10   38.98   32.82
   2   3 -10   19.03   27.30
   2  -3  -9  331.11   25.45
   2   3  -9  251.66   24.93
   2   3  -8  410.26   34.44
   2  -3  -8  406.95   33.28
   2   3  -7  538.00   27.90
   2  -3  -7  630.55   34.96
   2   3  -6  143.24   30.70
   2  -3  -6  137.58   21.27
   2   3  -5  496.52   27.89
   2  -3  -5  722.92   36.20
   2   3  -4  586.59   29.86
   2  -3  -4  613.65   28.79
   2   3  -3  746.65   33.14
   2  -3  -3 1028.28   40.38
   2  -3  -2  203.86   24.84
   2   3  -2  275.23   36.91
   2  -3  -1  133.77   25.07
   2   3  -1  110.47   26.52
   2   2 -17  -33.74   57.63
   2  -2 -17   11.97   57.54
   2  -2 -16    7.29   48.38
   2   2 -16   15.99   48.61
   2  -2 -15  100.69   36.30
   2   2 -15  111.79   35.99
   2  -2 -14  344.40   43.74
   2   2 -14  322.71   43.97
   2  -2 -13  105.50   28.97
   2   2 -13   77.41   29.90
   2  -2 -12   44.78   39.43
   2   2 -12   71.52   41.20
   2  -2 -11  674.05   35.65
   2   2 -11  613.29   36.00
   2   2 -10  163.29   23.88
   2  -2 -10  170.74   31.87
   2   2  -9  147.39   31.97
   2  -2  -9  155.19   29.65
   2   2  -8  314.86   33.45
   2  -2  -8  317.49   24.27
   2   2  -7  432.39   33.31
   2  -2  -7  433.03   32.90
   2   2  -6   67.27   21.44
   2  -2  -6   51.68   20.66
   2   2  -5   71.77   22.38
   2  -2  -5  101.01   30.29
   2   2  -4    2.38   31.91
   2  -2  -4    9.83   30.52
   2   2  -3  155.65   25.81
   2  -2  -3  149.65   25.26
   2   2  -2  343.88   38.64
   2  -2  -2  365.05   27.70
   2   2  -1 1094.94   47.95
   2  -2  -1 1165.53   46.22
   2   1 -17   12.31   41.13
   2  -1 -17    5.08   57.49
   2   1 -16   70.55   36.21
   2  -1 -16   75.37   49.87
   2  -1 -15   28.35   35.13
   2   1 -15   41.86   49.47
   2  -1 -14  235.86   43.42
   2   1 -14  242.54   43.92
   2  -1 -13   77.20   41.20
   2   1 -13   65.37   42.02
   2   1 -12  471.90   33.54
   2  -1 -12  446.13   44.42
   2   1 -11  108.07   40.96
   2  -1 -11  114.38   28.60
   2   1 -10   82.58   31.88
   2  -1 -10   88.09   22.51
   2   1  -9   13.94   29.67
   2  -1  -9    8.45   28.58
   2   1  -8  155.13   31.27
   2  -1  -8  199.43   30.06
   2   1  -7  548.36   35.20
   2  -1  -7  481.82   33.94
   2   1  -6  366.31   26.28
   2  -1  -6  559.83   35.49
   2   1  -5  680.56   30.85
   2  -1  -5  837.57   39.93
   2   1  -4 1382.14   46.87
   2  -1  -4 1682.94   49.26
   2   1  -3  117.02   35.12
   2  -1  -3  110.96   35.11
   2   1  -2  223.48   29.12
   2  -1  -2  269.30   38.03
   2   1  -1   -0.17   26.33
   2  -1  -1   14.28   35.86
   2   0 -17   17.57   57.54
   2   0 -16   53.37   49.56
   2   0 -15   13.19   34.88
   2   0 -14  920.99   41.84
   2   0 -13    6.96   28.35
   2   0 -12  456.08   33.99
   2   0 -11   -2.66   39.14
   2   0 -10  310.43   33.25
   2   0  -9   13.74   28.22
   2   0  -8  123.09   29.42
   2   0  -7    9.62   19.79
   2   0  -6  137.03   30.72
   2   0  -5   -6.05   30.85
   2   0  -4  162.68   25.71
   2   0  -3  -16.72   34.63
   2   0  -2 2646.57   58.50
   2   0  -1   -3.49   37.10
   2   0   0 1340.04   53.85
   2   0   1   -7.13   38.28
   2   0   2  351.46   43.02
   2   0   3    9.72   25.81
   2   0   4   99.32   36.70
   2   0   5   -5.40   39.80
   2   0   6  224.90   37.63
   2   0   7    3.62   37.47
   2   0   8  503.51   51.61
   2   0   8  399.81   47.83
   2   0   9    3.95   40.12
   2   0   9   -0.90   36.47
   2   0  10  231.84   65.04
   2   0  10  323.53   72.30
   2   1   0  158.14   40.00
   2  -1   0  129.43   28.20
   2   1   1  155.66   39.96
   2  -1   1  168.67   38.70
   2   1   2  199.41   40.51
   2  -1   2  178.18   28.38
   2  -1   3  303.49   39.13
   2   1   3  267.28   40.71
   2  -1   4  287.07   29.66
   2   1   4  284.57   39.74
   2  -1   5   95.55   33.42
   2   1   5   87.68   33.92
   2  -1   6  104.84   32.53
   2   1   6   73.99   39.54
   2  -1   7  111.54   32.10
   2   1   7   92.95   38.15
   2   1   8  122.11   52.26
   2  -1   8  106.68   32.02
   2  -1   8  130.65   33.05
   2   1   8   89.70   49.16
   2  -1   9  291.77   42.89
   2  -1   9  299.87   38.16
   2  -1  10  257.24   57.90
   2  -1  10  272.08   48.43
   2  -1  11   17.40   54.18
   2  -1  11   24.07   45.06
   2  -1  12   41.75   61.48
   2  -1  12   44.40   61.98
   2  -2   0  271.47   36.09
   2   2   0  202.07   28.42
   2  -2   1  586.32   32.87
   2   2   1  570.22   43.55
   2  -2   2  724.02   42.24
   2   2   2  504.17   42.97
   2  -2   3  354.82   38.16
   2   2   3  364.42   40.31
   2  -2   4  114.87   32.01
   2   2   4  113.13   40.54
   2  -2   5  470.71   38.50
   2   2   5  476.57   47.59
   2  -2   6   68.10   30.05
   2   2   6   68.38   37.98
   2  -2   7  165.76   31.39
   2   2   7  133.62   46.62
   2  -2   8  140.20   31.48
   2  -2   8  182.55   32.95
   2  -2   9   30.11   36.72
   2  -2   9   28.05   47.04
   2  -2  10   30.43   45.18
   2  -2  10   33.53   45.20
   2  -2  11   94.39   48.02
   2  -2  11  118.38   46.17
   2  -2  12   22.21   47.11
   2  -2  12   10.62   45.92
   2  -2  13  170.42   70.57
   2  -2  13  145.71   72.69
   2  -2  14    1.06   73.19
   2  -2  14    4.99   78.90
   2  -3   0   43.58   22.91
   2   3   0   28.93   24.69
   2  -3   1  897.93   34.65
   2   3   1  906.80   46.84
   2   3   2  337.51   39.04
   2  -3   2  455.72   36.30
   2   3   3  771.24   45.85
   2  -3   3  916.27   41.16
   2   3   4   99.14   33.32
   2  -3   4  133.54   30.35
   2  -3   5  977.69   42.87
   2   3   5  921.76   55.33
   2  -3   6   96.43   29.71
   2   3   6   87.87   37.02
   2  -3   7    1.57   27.74
   2   3   7   -1.16   46.82
   2  -3   7   -0.17   28.15
   2  -3   8   82.49   29.29
   2  -3   8   93.17   31.15
   2  -3   9  233.01   46.37
   2  -3   9  224.04   41.20
   2  -3  10   61.40   45.07
   2  -3  10   73.00   46.46
   2  -3  11    5.64   36.43
   2  -3  11    9.72   36.64
   2  -3  12   57.76   46.44
   2  -3  12   66.11   37.62
   2  -3  13   29.55   57.73
   2  -3  13   17.02   57.18
   2  -3  14   22.21   48.19
   2  -3  14    9.92   60.63
   2  -3  15   91.92   76.07
   2  -3  15   94.30   66.15
   2  -3  16    1.60  101.73
   2  -3  16    9.33  101.98
   2  -4   0  145.40   31.46
   2   4   0  149.86   34.95
   2  -4   1 1236.40   42.29
   2   4   1 1096.69   46.70
   2  -4   2 1271.49   43.06
   2   4   2 1262.05   49.88
   2  -4   3  458.07   33.68
   2   4   3  389.39   37.00
   2  -4   4 1614.81   47.60
   2   4   4 1210.77   51.17
   2  -4   5   58.49   28.32
   2   4   5   37.96   28.86
   2   4   6   98.13   35.51
   2  -4   6  115.84   21.74
   2  -4   7  288.85   32.30
   2  -4   7  236.80   31.62
   2   4   7  222.11   56.19
   2  -4   8  161.82   30.52
   2  -4   8  173.66   32.04
   2  -4   9   35.49   37.50
   2  -4   9   34.63   36.06
   2  -4  10  175.73   38.25
   2  -4  10  167.23   40.67
   2  -4  11   14.21   36.91
   2  -4  11    2.83   36.99
   2  -4  12   29.45   45.46
   2  -4  12   17.59   37.54
   2  -4  13   11.29   45.06
   2  -4  13   23.41   55.26
   2  -4  14   17.79   47.59
   2  -4  14   39.76   47.80
   2  -4  15   -1.50   59.95
   2  -4  15  -13.47   71.72
   2  -5   0  106.94   28.63
   2   5   0  110.46   31.89
   2  -5   1  369.59   24.67
   2   5   1  432.32   36.75
   2  -5   2  673.80   35.11
   2   5   2  514.31   37.63
   2  -5   3   81.98   28.83
   2   5   3   89.05   30.10
   2   5   4   98.81   29.09
   2  -5   4  134.53   29.10
   2  -5   5   51.99   28.35
   2   5   5   35.65   27.43
   2  -5   6  714.93   36.44
   2   5   6  532.60   46.01
   2  -5   6  715.47   37.26
   2  -5   7  417.80   33.92
   2  -5   7  454.32   34.22
   2  -5   8   61.08   36.32
   2  -5   8   74.21   36.66
   2  -5   9  269.63   31.22
   2  -5   9  291.65   39.88
   2  -5  10  170.26   38.58
   2  -5  10  158.40   40.12
   2  -5  11    0.95   37.60
   2  -5  11   14.15   36.75
   2  -5  12   29.54   45.18
   2  -5  12   25.70   44.99
   2  -5  13    9.75   45.78
   2  -5  13    9.13   46.34
   2  -5  14   27.20   46.26
   2  -5  14   28.25   57.62
   2  -5  15  -22.31   68.55
   2  -5  15   21.59   70.83
   2  -6   0  242.70   21.98
   2   6   0  283.06   33.10
   2  -6   1   88.66   27.28
   2   6   1   63.99   29.88
   2   6   2   94.17   29.39
   2  -6   2   93.43   27.95
   2   6   3   89.72   29.02
   2  -6   3  117.30   28.39
   2  -6   4   35.17   27.79
   2   6   4    8.32   27.45
   2  -6   5   16.63   20.52
   2   6   5   24.02   28.04
   2  -6   6  317.77   32.46
   2   6   6  267.91   36.04
   2  -6   6  357.00   31.09
   2  -6   7  369.29   38.51
   2  -6   7  324.64   39.41
   2  -6   8  261.68   29.38
   2  -6   8  340.88   40.18
   2  -6   9  124.60   38.18
   2  -6   9  149.95   38.17
   2  -6  10  190.51   39.02
   2  -6  10  184.55   39.84
   2  -6  11   62.78   38.38
   2  -6  11   54.79   38.16
   2  -6  12    9.74   45.54
   2  -6  12   24.27   44.59
   2  -6  13   20.63   45.84
   2  -6  13   -7.84   46.70
   2  -6  14   18.01   46.07
   2  -6  14    4.54   47.81
   2  -6  15    6.60   56.15
   2  -6  15    9.02   71.45
   2   7   0   94.91   21.50
   2  -7   0   96.55   27.27
   2   7   1  120.99   29.97
   2  -7   1  120.58   20.08
   2  -7   2    2.69   19.15
   2   7   2    3.81   27.71
   2  -7   3   48.78   20.33
   2   7   3   25.13   28.00
   2  -7   4  126.40   29.75
   2   7   4  117.73   29.43
   2  -7   5  186.56   22.76
   2   7   5  160.49   31.10
   2  -7   5  238.11   28.87
   2   7   6  431.74   52.22
   2  -7   6  447.59   40.44
   2  -7   6  451.36   29.16
   2  -7   7  289.95   40.16
   2  -7   7  311.84   37.83
   2  -7   8  508.27   41.43
   2  -7   8  510.84   42.89
   2  -7   9   95.85   28.64
   2  -7   9  134.80   37.77
   2  -7  10  113.79   39.84
   2  -7  10  127.43   28.25
   2  -7  11   15.45   45.03
   2  -7  11    1.33   46.17
   2  -7  12   64.47   46.68
   2  -7  12   42.27   47.24
   2  -7  13   39.43   46.17
   2  -7  13    5.36   47.77
   2  -7  14   21.70   55.40
   2  -7  14   24.34   57.49
   2  -8   0  568.72   32.00
   2   8   0  535.73   34.38
   2  -8   1   89.77   19.68
   2   8   1  101.64   21.66
   2  -8   2   25.46   19.42
   2   8   2   33.61   20.21
   2  -8   3   -7.10   28.24
   2   8   3   -5.74   28.06
   2  -8   4   68.34   33.22
   2   8   4   61.55   36.74
   2  -8   5   95.55   34.25
   2   8   5   75.95   37.33
   2  -8   5   81.89   37.29
   2  -8   6  228.17   26.72
   2  -8   6  211.89   39.39
   2  -8   7   41.90   37.77
   2  -8   7   30.13   24.76
   2  -8   8  178.25   26.79
   2  -8   8  144.56   28.49
   2  -8   9  261.04   41.62
   2  -8   9  236.56   39.74
   2  -8  10  124.26   44.19
   2  -8  10  126.08   43.04
   2  -8  11  297.45   48.16
   2  -8  11  241.28   36.32
   2  -8  12   21.22   46.25
   2  -8  12   17.13   46.50
   2  -8  13   68.21   41.21
   2  -8  13   41.98   56.91
   2  -8  14  -10.49   56.30
   2  -8  14    5.63   58.52
   2  -9   0  277.77   21.98
   2   9   0  305.24   31.50
   2  -9   1   91.93   24.83
   2   9   1   83.45   26.08
   2   9   2   13.38   25.31
   2  -9   2    8.29   24.39
   2  -9   3  249.47   37.42
   2   9   3  257.43   38.13
   2   9   4  172.57   38.32
   2  -9   4  229.52   37.61
   2  -9   4  250.75   35.21
   2  -9   5  157.05   38.78
   2  -9   5  200.23   35.17
   2   9   5  163.12   39.98
   2  -9   6   60.74   24.74
   2  -9   6   44.92   37.87
   2  -9   7   62.99   27.38
   2  -9   7   93.41   35.18
   2  -9   8   61.02   35.94
   2  -9   8   53.24   38.90
   2  -9   9   48.89   33.79
   2  -9   9    8.60   41.55
   2  -9  10   34.08   33.97
   2  -9  10    4.52   32.43
   2  -9  11   17.09   45.77
   2  -9  11   -0.33   48.09
   2  -9  12   50.87   47.96
   2  -9  12   85.54   47.83
   2  -9  13  -10.23   58.27
   2  -9  13   12.51   56.84
   2  10   0  108.78   26.76
   2 -10   0  103.24   24.87
   2  10   1   57.89   36.22
   2 -10   1   33.50   24.89
   2 -10   2  185.06   26.95
   2  10   2  194.34   38.36
   2 -10   3  294.75   26.96
   2  10   3  266.47   39.20
   2 -10   3  275.96   38.48
   2 -10   4   81.01   26.19
   2  10   4   74.86   36.84
   2 -10   4   63.15   24.60
   2 -10   5   25.21   24.62
   2 -10   5   48.76   26.27
   2 -10   6   36.66   26.18
   2 -10   6   30.42   24.34
   2 -10   7  133.77   35.85
   2 -10   7  133.86   38.98
   2 -10   8   71.93   43.36
   2 -10   8   49.10   33.79
   2 -10   9   49.37   48.26
   2 -10   9   60.84   44.33
   2 -10  10    2.46   48.56
   2 -10  10   15.58   31.51
   2 -10  11    3.10   45.92
   2 -10  11   33.99   48.51
   2 -10  12   56.27   56.12
   2 -10  12  -27.30   58.97
   2 -11   0   49.44   24.86
   2  11   0   52.92   26.64
   2 -11   1   50.94   35.05
   2 -11   1   14.16   24.08
   2  11   1   -0.63   37.41
   2  11   2   95.04   36.63
   2 -11   2   52.92   25.38
   2 -11   2   66.40   35.96
   2 -11   3   12.07   25.62
   2 -11   3    7.20   34.04
   2  11   3   25.55   35.85
   2  11   4    0.86   36.85
   2 -11   4   37.81   33.29
   2 -11   4   -2.54   25.99
   2 -11   5  203.13   38.85
   2 -11   5  194.38   26.91
   2 -11   6   37.81   27.17
   2 -11   6   43.45   25.08
   2 -11   7   40.38   30.40
   2 -11   7   20.73   46.60
   2 -11   8    7.39   33.92
   2 -11   8   44.78   41.94
   2 -11   9   16.61   48.38
   2 -11   9   20.24   44.02
   2 -11  10   17.53   48.11
   2 -11  10   38.03   43.96
   2 -11  11    2.06   55.39
   2 -11  11   97.31   58.12
   2 -12   0  -17.90   35.43
   2  12   0   32.61   37.61
   2 -12   0   30.61   35.77
   2  12   1   44.96   26.38
   2 -12   1   29.16   25.13
   2 -12   1   51.01   24.19
   2 -12   2  151.98   37.62
   2  12   2  193.13   37.71
   2 -12   2  165.09   25.83
   2 -12   3  214.01   35.57
   2 -12   3  159.73   27.26
   2  12   3  138.17   27.77
   2 -12   4   83.61   31.85
   2 -12   4   86.79   39.28
   2 -12   5    9.25   32.45
   2 -12   5    8.49   41.55
   2 -12   6   30.68   29.23
   2 -12   6    1.51   32.10
   2 -12   7   -4.77   43.27
   2 -12   7   16.46   46.93
   2 -12   8    7.81   33.95
   2 -12   8   21.64   42.54
   2 -12   9   11.96   52.58
   2 -12   9    7.98   48.80
   2 -12  10   -1.01   58.03
   2 -12  10  -25.73   38.64
   2 -13   0   52.10   43.69
   2 -13   0   68.74   43.30
   2  13   0   48.72   45.98
   2  13   1  103.38   46.12
   2 -13   1   85.86   30.98
   2 -13   1  158.26   43.23
   2  13   2   21.52   44.50
   2 -13   2   34.59   42.10
   2 -13   2  -29.97   44.05
   2 -13   3    2.49   30.70
   2 -13   3  -21.82   42.53
   2 -13   4    7.90   32.02
   2 -13   4   54.06   29.93
   2 -13   5   27.82   41.81
   2 -13   5   11.10   32.50
   2 -13   6    6.74   31.07
   2 -13   6   13.74   46.54
   2 -13   7   10.02   47.16
   2 -13   7   11.89   42.58
   2 -13   8  -24.92   58.17
   2 -13   8    6.75   52.64
   2 -13   9  -14.38   41.40
   2 -13   9   13.85   37.77
   2 -14   0   21.97   43.52
   2  14   0   38.30   46.00
   2 -14   0   28.33   44.77
   2  14   1   29.41   46.46
   2 -14   1   68.31   43.91
   2 -14   1   49.35   31.81
   2 -14   2  -12.84   44.75
   2 -14   2   -5.77   31.18
   2 -14   3   17.55   44.69
   2 -14   3   15.46   30.72
   2 -14   4   33.89   30.32
   2 -14   4   46.28   44.72
   2 -14   5  -39.29   47.49
   2 -14   5  -32.17   51.03
   2 -14   6  -18.73   56.20
   2 -14   6    4.17   51.85
   2 -14   7   31.39   40.15
   2 -14   7   12.01   52.84
   2 -15   0   15.64   37.58
   2 -15   0   45.82   49.04
   2 -15   1  -48.05   53.56
   2 -15   1   79.41   37.86
   2 -15   2  -58.90   38.73
   2 -15   2   39.47   52.72
   2 -15   3  -13.28   52.53
   2 -15   3   -0.95   38.40
   2 -15   4  -18.90   52.40
   2 -15   4   -9.13   39.33
   2 -15   5   46.88   38.63
   3 -14  -4  -33.74   38.17
   3  14  -3  -50.70   60.89
   3 -14  -3   22.06   37.40
   3 -14  -2    1.07   53.09
   3  14  -2   60.78   59.53
   3 -14  -1   32.38   37.21
   3  14  -1   17.90   41.76
   3 -13  -7   -6.87   52.42
   3  13  -7    1.71   56.11
   3 -13  -6  -31.63   37.11
   3  13  -6   50.63   39.56
   3 -13  -5   17.00   35.25
   3  13  -5  -48.29   58.12
   3 -13  -4  -29.20   47.96
   3  13  -4   14.14   41.26
   3 -13  -3   24.30   41.73
   3  13  -3    2.15   34.25
   3 -13  -2    1.20   30.92
   3  13  -2   -4.43   34.40
   3  13  -1   27.84   48.93
   3 -13  -1   54.06   44.07
   3  12  -9   37.58   38.37
   3 -12  -9   52.46   53.43
   3 -12  -8    3.11   36.99
   3  12  -8   37.77   38.44
   3 -12  -7   -5.95   47.39
   3  12  -7   66.21   38.07
   3 -12  -6   12.01   29.58
   3  12  -6   20.77   45.92
   3 -12  -5    8.92   42.14
   3  12  -5   64.04   46.43
   3 -12  -4   18.61   41.78
   3  12  -4   21.98   47.21
   3 -12  -3   23.87   41.41
   3  12  -3   41.38   34.04
   3 -12  -2    0.24   41.71
   3  12  -2    5.24   33.48
   3 -12  -1   20.16   29.88
   3  12  -1    9.50   47.03
   3 -11 -10   23.52   39.41
   3  11 -10  -44.35   38.50
   3 -11  -9   40.54   37.05
   3  11  -9   45.58   48.39
   3 -11  -8   14.37   43.07
   3  11  -8  -29.68   44.82
   3 -11  -7   29.31   30.76
   3  11  -7    4.84   45.06
   3 -11  -6  -11.17   41.20
   3  11  -6   17.21   44.55
   3 -11  -5   40.65   28.64
   3  11  -5   41.24   32.38
   3 -11  -4  -23.90   40.58
   3  11  -4   -5.37   45.55
   3 -11  -3    2.32   40.37
   3  11  -3  -15.22   32.75
   3 -11  -2   16.52   40.69
   3  11  -2   17.73   32.98
   3 -11  -1   16.48   29.20
   3  11  -1    1.40   46.01
   3 -10 -12   22.78   41.78
   3  10 -11  108.88   52.68
   3 -10 -11  -24.32   56.81
   3  10 -10   -0.16   44.09
   3 -10 -10   -8.93   46.51
   3  10  -9  -29.60   30.92
   3 -10  -9   16.18   31.28
   3  10  -8   29.70   43.26
   3 -10  -8   39.29   30.58
   3 -10  -7   16.00   41.27
   3  10  -7   48.35   42.93
   3 -10  -6   65.47   29.21
   3  10  -6   56.69   43.82
   3 -10  -5  -14.74   40.31
   3  10  -5    4.49   31.55
   3 -10  -4   19.98   23.55
   3  10  -4  -12.41   37.61
   3  10  -3   -3.03   26.42
   3 -10  -3    5.44   23.95
   3  10  -2   37.58   26.41
   3 -10  -2  -17.84   24.31
   3  10  -1   39.63   27.37
   3 -10  -1   52.87   23.90
   3   9 -12   13.56   53.93
   3  -9 -12  -17.17   40.96
   3   9 -11   14.81   44.66
   3  -9 -11   19.45   33.82
   3   9 -10    5.24   30.36
   3  -9 -10   -4.79   32.29
   3   9  -9   26.54   43.55
   3  -9  -9   -3.39   30.94
   3   9  -8  -19.55   30.23
   3  -9  -8    6.16   29.84
   3   9  -7    1.53   39.24
   3  -9  -7  -17.69   38.44
   3  -9  -6  124.22   35.06
   3   9  -6   85.12   36.80
   3  -9  -5  111.12   35.15
   3   9  -5  133.97   37.03
   3  -9  -4    8.59   23.10
   3   9  -4  -16.30   26.05
   3  -9  -3  194.05   34.45
   3   9  -3  140.04   39.21
   3  -9  -2   46.02   33.30
   3   9  -2   43.50   37.30
   3  -9  -1   36.49   33.36
   3   9  -1   34.73   37.08
   3   8 -13   -7.71   56.20
   3  -8 -13   26.30   58.47
   3   8 -12    8.70   32.27
   3  -8 -12   26.17   48.31
   3   8 -11   18.33   31.79
   3  -8 -11   35.34   46.46
   3   8 -10   26.16   31.12
   3  -8 -10   38.92   32.28
   3   8  -9   -5.83   43.59
   3  -8  -9    1.56   44.15
   3   8  -8   34.63   25.98
   3  -8  -8   74.01   35.80
   3   8  -7   94.23   36.58
   3  -8  -7   73.52   35.27
   3   8  -6  121.70   37.36
   3  -8  -6  151.03   25.53
   3  -8  -5  365.27   38.13
   3   8  -5  341.27   28.64
   3  -8  -4  151.26   25.76
   3   8  -4  144.86   38.64
   3  -8  -3  102.00   34.44
   3   8  -3   96.12   38.33
   3  -8  -2   91.76   34.06
   3   8  -2  107.58   38.32
   3  -8  -1    0.59   33.90
   3   8  -1   11.20   37.17
   3   7 -14   24.97   40.54
   3  -7 -14   21.30   58.20
   3   7 -13   23.87   46.81
   3  -7 -13  -26.83   53.89
   3   7 -12   50.42   46.02
   3  -7 -12   29.66   34.34
   3   7 -11   51.36   46.07
   3  -7 -11  117.44   33.76
   3   7 -10   10.72   44.07
   3  -7 -10   45.41   44.83
   3   7  -9   60.51   36.70
   3  -7  -9   53.40   26.99
   3   7  -8  140.03   36.15
   3  -7  -8   91.33   26.41
   3   7  -7   85.71   36.23
   3  -7  -7   51.59   35.95
   3   7  -6  213.05   28.23
   3  -7  -6  202.98   36.34
   3   7  -5  104.65   37.49
   3  -7  -5   84.71   25.20
   3  -7  -4  109.62   34.63
   3   7  -4  106.71   38.27
   3  -7  -3    0.60   34.03
   3   7  -3   24.15   37.96
   3  -7  -2   23.92   23.60
   3   7  -2   15.19   37.59
   3  -7  -1  272.43   26.97
   3   7  -1  281.44   29.99
   3   6 -14   10.95   58.41
   3  -6 -14   10.38   58.58
   3   6 -13   28.27   47.45
   3  -6 -13   56.01   33.19
   3   6 -12   51.70   33.43
   3  -6 -12  113.39   33.34
   3   6 -11  119.86   46.62
   3  -6 -11  149.44   46.48
   3   6 -10   16.90   37.25
   3  -6 -10   15.72   37.04
   3   6  -9   12.70   36.00
   3  -6  -9   18.41   25.50
   3   6  -8  115.38   38.16
   3  -6  -8  118.66   26.57
   3   6  -7  256.18   38.64
   3  -6  -7  236.29   37.74
   3   6  -6  680.95   32.27
   3  -6  -6  954.10   42.53
   3   6  -5   92.77   37.77
   3  -6  -5   68.67   24.32
   3   6  -4  105.47   38.37
   3  -6  -4   82.74   34.69
   3  -6  -3  757.95   41.04
   3   6  -3  683.11   44.57
   3  -6  -2   56.15   25.07
   3   6  -2   67.52   38.84
   3  -6  -1  176.90   26.51
   3   6  -1  217.41   40.80
   3  -5 -15   28.14   59.37
   3   5 -15   48.23   42.17
   3  -5 -14   24.18   48.02
   3   5 -14  -38.16   49.93
   3  -5 -13   16.21   33.44
   3   5 -13   42.80   48.26
   3  -5 -12   71.23   33.18
   3   5 -12   70.58   33.66
   3  -5 -11  201.49   29.30
   3   5 -11  215.72   40.25
   3  -5 -10   29.46   26.26
   3   5 -10   37.33   37.76
   3  -5  -9  144.09   27.05
   3   5  -9  139.05   27.80
   3  -5  -8  332.89   38.97
   3   5  -8  306.99   28.95
   3  -5  -7   14.96   34.89
   3   5  -7    5.57   25.61
   3  -5  -6  184.97   25.93
   3   5  -6  135.59   28.08
   3  -5  -5   32.96   34.79
   3   5  -5   41.83   38.22
   3  -5  -4  736.83   31.62
   3   5  -4  585.54   33.77
   3   5  -3  247.56   25.40
   3  -5  -3  236.20   30.30
   3  -5  -2   -7.47   28.23
   3   5  -2   39.76   22.08
   3  -5  -1    7.27   27.91
   3   5  -1   11.14   31.18
   3  -4 -15   -0.14   58.94
   3   4 -15   15.90   60.49
   3  -4 -14   52.58   48.19
   3   4 -14   42.55   35.35
   3  -4 -13   30.52   46.46
   3   4 -13   20.95   34.53
   3  -4 -12   64.42   45.94
   3   4 -12   90.08   47.67
   3  -4 -11  -15.10   36.01
   3   4 -11   -0.76   38.08
   3  -4 -10   40.51   35.98
   3   4 -10    5.30   27.26
   3  -4  -9   72.64   35.82
   3   4  -9   38.75   37.82
   3   4  -8   49.45   37.42
   3  -4  -8   39.28   25.09
   3   4  -7  138.90   27.67
   3  -4  -7  139.01   36.64
   3   4  -6   96.80   26.67
   3  -4  -6   91.18   35.10
   3   4  -5   21.84   30.49
   3  -4  -5   20.81   27.48
   3   4  -4   77.85   31.50
   3  -4  -4   70.68   20.33
   3   4  -3  283.58   26.30
   3  -4  -3  351.27   32.32
   3   4  -2   68.19   32.05
   3  -4  -2   48.59   28.56
   3   4  -1   62.31   32.24
   3  -4  -1   68.62   29.53
   3  -3 -16   64.42   60.49
   3   3 -16   -0.32   62.18
   3  -3 -15   89.46   59.30
   3   3 -15  121.55   61.56
   3  -3 -14   28.69   47.88
   3   3 -14  -27.21   51.29
   3  -3 -13  430.13   50.27
   3   3 -13  398.07   52.54
   3  -3 -12   12.99   31.98
   3   3 -12  -20.18   47.97
   3   3 -11   10.98   39.35
   3  -3 -11   33.39   25.68
   3   3 -10   29.66   37.01
   3  -3 -10   -8.95   35.63
   3   3  -9  156.29   28.18
   3  -3  -9  222.02   37.45
   3   3  -8   50.85   37.44
   3  -3  -8   27.29   24.44
   3   3  -7   24.72   37.39
   3  -3  -7   48.84   34.36
   3   3  -6   89.79   21.62
   3  -3  -6   67.16   20.70
   3   3  -5   92.68   22.13
   3  -3  -5  120.61   28.40
   3   3  -4  168.71   23.69
   3  -3  -4  141.32   21.31
   3   3  -3    0.90   22.14
   3  -3  -3   13.09   19.69
   3   3  -2  154.36   32.92
   3  -3  -2  126.37   21.88
   3   3  -1   60.53   22.71
   3  -3  -1   57.06   21.55
   3  -2 -16   26.49   43.41
   3   2 -16    1.92   61.45
   3  -2 -15  112.62   36.38
   3   2 -15   60.11   37.76
   3  -2 -14  138.96   36.02
   3   2 -14  101.63   52.04
   3   2 -13   41.50   50.15
   3  -2 -13  101.31   47.18
   3   2 -12   19.26   38.68
   3  -2 -12    4.44   37.41
   3   2 -11  -14.78   38.48
   3  -2 -11   17.04   25.46
   3   2 -10   31.15   37.71
   3  -2 -10   43.56   35.82
   3   2  -9   16.98   36.44
   3  -2  -9  -19.97   34.30
   3   2  -8  153.13   27.43
   3  -2  -8  180.30   35.58
   3   2  -7   68.19   36.39
   3  -2  -7   33.71   24.27
   3   2  -6   70.06   29.99
   3  -2  -6   64.41   27.90
   3   2  -5  132.41   30.88
   3  -2  -5   84.70   29.26
   3   2  -4  183.97   23.71
   3  -2  -4  233.83   22.66
   3   2  -3   54.49   22.50
   3  -2  -3   68.51   21.43
   3   2  -2   56.01   23.04
   3  -2  -2   81.84   21.88
   3   2  -1   27.92   31.38
   3  -2  -1    2.91   21.58
   3  -1 -16  130.91   62.21
   3   1 -16   74.51   63.13
   3  -1 -15   31.45   50.34
   3   1 -15    7.87   51.29
   3   1 -14  167.55   37.40
   3  -1 -14  195.34   50.27
   3   1 -13  131.77   49.45
   3  -1 -13  130.55   33.97
   3   1 -12   36.65   39.37
   3  -1 -12   -7.47   37.59
   3   1 -11  -22.45   27.46
   3  -1 -11   27.66   25.90
   3   1 -10  251.14   29.40
   3  -1 -10  238.38   38.86
   3   1  -9   24.87   25.72
   3  -1  -9   35.10   24.16
   3   1  -8  124.39   26.13
   3  -1  -8  161.95   35.20
   3   1  -7   35.70   19.47
   3  -1  -7    3.07   30.79
   3   1  -6   30.95   28.62
   3  -1  -6   19.77   27.33
   3   1  -5   13.08   20.42
   3  -1  -5   12.01   19.78
   3   1  -4   18.44   29.61
   3  -1  -4   14.75   20.60
   3   1  -3  279.77   25.66
   3  -1  -3  359.25   33.62
   3   1  -2   41.04   31.28
   3  -1  -2   49.95   30.62
   3   1  -1   10.51   31.43
   3  -1  -1   25.55   21.72
   3   0 -16  188.37   62.53
   3   0 -15    7.52   50.38
   3   0 -14   69.28   50.64
   3   0 -13   30.98   47.24
   3   0 -12   18.15   38.54
   3   0 -11   17.00   26.02
   3   0 -10  107.40   37.12
   3   0  -9   15.09   34.88
   3   0  -8  286.15   37.89
   3   0  -7    8.37   27.64
   3   0  -6  722.84   35.29
   3   0  -5    0.02   28.01
   3   0  -4  210.32   31.06
   3   0  -3   -8.23   21.26
   3   0  -2  119.41   31.38
   3   0  -1    8.80   21.52
   3   0   0  572.84   31.79
   3   0   1    7.15   22.30
   3   0   2  718.43   42.57
   3   0   3    6.80   31.33
   3   0   4   90.39   33.22
   3   0   5   -3.40   27.34
   3   0   6   56.85   39.34
   3   0   7   -1.38   45.33
   3   0   8   59.19   44.63
   3   0   9   -1.88   37.29
   3   0   9  -11.04   44.15
   3   0  10  192.16   51.29
   3   0  10  164.39   56.08
   3   0  11    5.31   74.82
   3   0  11   12.87   83.86
   3   1   0    7.15   32.43
   3  -1   0   20.21   31.11
   3   1   1   39.13   32.24
   3  -1   1   24.91   32.10
   3   1   2  138.68   33.91
   3  -1   2  157.76   33.78
   3   1   3   60.81   32.04
   3  -1   3   59.42   32.94
   3   1   4  310.51   35.76
   3  -1   4  260.07   36.38
   3   1   5   15.19   37.38
   3  -1   5   14.04   39.31
   3   1   6   41.38   36.82
   3  -1   6   34.90   40.30
   3   1   7   67.09   43.89
   3  -1   7   57.44   40.20
   3   1   8  164.15   46.51
   3  -1   8  119.09   40.89
   3  -1   9  117.91   40.23
   3   1   9  100.24   53.62
   3  -1   9   76.31   39.67
   3   1  10   74.42   67.75
   3   1  10  105.53   61.42
   3  -1  10   90.59   48.60
   3  -1  10   91.80   48.71
   3  -1  11    1.48   58.57
   3  -1  11   21.63   62.01
   3  -1  12   22.34   71.08
   3  -1  12   24.48   72.78
   3   2   0  106.78   24.31
   3  -2   0  137.46   31.70
   3   2   1  236.73   34.39
   3  -2   1  193.26   25.24
   3   2   2  154.23   33.16
   3  -2   2  176.37   33.48
   3   2   3   21.57   30.98
   3  -2   3   32.39   31.45
   3   2   4   -2.51   30.49
   3  -2   4    9.53   30.90
   3   2   5   23.59   36.71
   3  -2   5    1.11   39.25
   3   2   6  206.54   39.51
   3  -2   6  270.11   42.57
   3   2   7  300.28   48.89
   3  -2   7  332.42   44.47
   3   2   8   57.77   46.74
   3  -2   8   44.96   39.61
   3   2   9   22.77   62.11
   3  -2   9   -1.60   40.22
   3  -2   9   42.63   46.02
   3  -2  10  112.66   40.72
   3  -2  10  122.38   41.46
   3  -2  11  110.60   57.30
   3  -2  11   55.42   63.03
   3  -2  12  -22.14   54.12
   3  -2  12   22.01   62.78
   3  -2  13   48.33   90.46
   3  -2  13   33.97   83.25
   3   3   0   33.52   22.94
   3  -3   0   38.43   30.35
   3   3   1   11.66   31.35
   3  -3   1  -17.50   29.81
   3   3   2   21.08   22.58
   3  -3   2   12.86   21.77
   3   3   3  129.12   23.82
   3  -3   3  138.68   23.56
   3  -3   4   47.52   21.81
   3   3   4   40.63   34.39
   3  -3   5   24.73   38.04
   3   3   5   35.98   36.99
   3  -3   6   18.58   37.96
   3   3   6   26.18   36.92
   3  -3   7   12.24   38.70
   3   3   7   28.83   46.16
   3  -3   8   -7.98   38.60
   3   3   8   20.01   45.54
   3  -3   9  124.60   40.80
   3   3   9  123.81   76.35
   3  -3   9  152.84   40.35
   3  -3  10   47.49   48.95
   3  -3  10   94.55   46.71
   3  -3  11   12.10   44.48
   3  -3  11   -7.12   60.96
   3  -3  12   19.22   44.68
   3  -3  12   14.73   52.69
   3  -3  13   13.81   66.19
   3  -3  13   -2.07   77.86
   3  -4   0  229.81   31.42
   3   4   0  195.76   25.04
   3  -4   1  111.94   22.87
   3   4   1  130.73   32.79
   3  -4   2  215.70   32.10
   3   4   2  180.00   33.21
   3   4   3  208.84   33.36
   3  -4   3  178.29   23.65
   3  -4   4  221.28   29.06
   3   4   4  204.50   40.65
   3  -4   5   58.63   26.22
   3   4   5   52.16   37.95
   3  -4   6  210.92   40.01
   3   4   6  210.11   40.25
   3  -4   7  354.95   41.62
   3   4   7  302.17   49.56
   3  -4   8  -15.28   37.61
   3   4   8    5.47   43.19
   3  -4   9   39.48   38.47
   3  -4   9   71.30   38.41
   3  -4  10   23.76   47.31
   3  -4  10   71.14   46.31
   3  -4  11   27.24   49.31
   3  -4  11   52.20   46.42
   3  -4  12    6.66   62.98
   3  -4  12    8.38   45.54
   3  -4  13    9.13   64.07
   3  -4  13    3.08   54.30
   3  -5   0   39.59   29.27
   3   5   0   51.03   31.89
   3  -5   1   57.19   28.62
   3   5   1   41.97   31.73
   3  -5   2  166.73   37.62
   3   5   2  136.62   39.69
   3  -5   3   57.64   25.80
   3   5   3   71.27   38.17
   3  -5   4  106.83   36.20
   3   5   4  121.12   38.21
   3  -5   5  346.53   30.53
   3   5   5  432.30   49.99
   3  -5   6  264.07   40.08
   3   5   6  224.70   46.95
   3   5   7   21.76   42.93
   3  -5   7   23.65   36.54
   3  -5   8   70.40   38.43
   3  -5   8   29.68   37.75
   3   5   8   45.82   52.36
   3  -5   9  -14.22   45.50
   3  -5   9   16.85   45.29
   3  -5  10    2.34   47.15
   3  -5  10   38.84   46.47
   3  -5  11   50.39   48.37
   3  -5  11   68.25   57.06
   3  -5  12    5.61   54.12
   3  -5  12   17.57   50.12
   3  -5  13   40.49   61.37
   3  -5  13   -0.98   55.10
   3  -6   0   95.67   25.68
   3   6   0  135.22   39.46
   3  -6   1   49.20   35.35
   3   6   1   43.43   38.51
   3  -6   2   85.39   25.03
   3   6   2   69.63   38.01
   3  -6   3    9.70   35.64
   3   6   3   -8.41   37.02
   3  -6   4   26.29   35.96
   3   6   4   43.48   36.66
   3  -6   5  -23.20   36.08
   3   6   5    1.83   43.31
   3   6   6   26.06   34.77
   3  -6   6   22.17   35.54
   3  -6   7   40.31   35.82
   3   6   7   12.87   44.12
   3  -6   8  124.44   38.67
   3  -6   8   71.03   27.04
   3   6   8   95.67   54.68
   3  -6   9  102.72   46.16
   3  -6   9  143.43   47.34
   3  -6  10  115.83   48.81
   3  -6  10  131.10   47.16
   3  -6  11   21.84   45.94
   3  -6  11    1.37   46.13
   3  -6  12   48.27   57.97
   3  -6  12   17.79   56.14
   3  -7   0  225.47   35.74
   3   7   0  222.58   39.63
   3  -7   1   12.56   34.99
   3   7   1   37.43   37.59
   3  -7   2   15.06   25.22
   3   7   2   38.95   36.56
   3  -7   3    8.17   35.06
   3   7   3  -12.43   36.23
   3   7   4  -11.37   35.67
   3  -7   4   17.32   34.71
   3  -7   5  -14.05   35.42
   3   7   5    6.63   35.06
   3  -7   6   76.25   26.16
   3   7   6   78.52   37.25
   3  -7   7  159.97   39.36
   3  -7   7  124.28   38.41
   3   7   7  121.36   47.18
   3  -7   8  120.93   44.60
   3   7   8   94.14   65.66
   3  -7   8  121.20   46.44
   3  -7   9   21.50   45.69
   3  -7   9   40.88   33.18
   3  -7  10   34.36   47.54
   3  -7  10   48.97   46.31
   3  -7  11   34.90   55.65
   3  -7  11   51.60   51.64
   3  -7  12   -0.92   56.16
   3  -7  12   -2.99   56.57
   3  -8   0   32.27   24.10
   3   8   0   19.54   36.70
   3  -8   1   34.13   35.17
   3   8   1   15.83   36.92
   3   8   2   24.63   35.89
   3  -8   2   31.47   34.06
   3   8   3  146.86   36.86
   3  -8   3  104.65   36.52
   3  -8   4   13.23   36.16
   3   8   4    9.87   35.96
   3  -8   5    7.19   36.19
   3   8   5   15.53   35.74
   3   8   6   17.40   44.49
   3  -8   6  -20.70   37.02
   3  -8   7   89.57   46.91
   3   8   7   89.45   46.09
   3  -8   7  103.39   45.75
   3  -8   8  220.35   48.04
   3  -8   8  122.82   34.82
   3  -8   9   26.57   32.26
   3  -8   9    4.19   46.90
   3  -8  10   25.51   33.53
   3  -8  10    4.84   46.88
   3  -8  11   36.59   56.75
   3  -8  11   66.56   57.01
   3   9   0   64.30   27.05
   3  -9   0   63.55   24.52
   3   9   1  414.30   40.91
   3  -9   1  476.99   39.04
   3  -9   2   21.10   25.17
   3   9   2   33.00   26.15
   3  -9   3   35.35   35.91
   3   9   3    4.24   36.30
   3  -9   4   22.86   36.37
   3   9   4    5.85   35.94
   3   9   5   48.65   53.91
   3  -9   5   40.52   44.68
   3  -9   6   43.88   31.72
   3  -9   6   19.36   32.04
   3   9   6   23.14   45.24
   3  -9   7   28.06   47.00
   3   9   7   66.59   56.81
   3  -9   7   83.76   46.39
   3  -9   8   96.06   46.43
   3  -9   8   69.95   46.92
   3  -9   9    7.29   47.32
   3  -9   9    6.20   46.69
   3  -9  10   74.81   57.56
   3  -9  10   11.67   59.07
   3 -10   0   99.70   36.32
   3  10   0  153.13   39.10
   3 -10   1   95.92   25.39
   3  10   1   46.78   38.60
   3 -10   2   38.86   36.52
   3  10   2   34.77   26.44
   3 -10   3   52.55   44.24
   3  10   3   43.00   44.75
   3  10   4   50.96   45.65
   3 -10   4   90.14   45.93
   3 -10   5   37.01   44.35
   3 -10   5  -14.56   46.30
   3  10   5   30.31   44.61
   3 -10   6  -11.96   47.34
   3 -10   6   21.97   45.23
   3  10   6   16.27   45.80
   3 -10   7   56.87   45.95
   3 -10   7   59.86   46.59
   3 -10   8   69.96   34.65
   3 -10   8   63.43   48.46
   3 -10   9  -52.36   57.11
   3 -10   9  -13.99   41.11
   3 -11   0  -16.85   42.49
   3  11   0   12.60   32.37
   3 -11   1   -2.52   43.56
   3  11   1   10.13   32.46
   3 -11   2   46.38   43.35
   3  11   2   42.45   45.52
   3  11   3   86.68   45.11
   3 -11   3   62.72   44.93
   3 -11   4   64.72   45.52
   3 -11   4   28.37   31.55
   3  11   4   20.51   46.31
   3 -11   5   -3.40   47.02
   3 -11   5   25.65   31.19
   3  11   5   -6.02   45.75
   3  11   6  -19.32   46.75
   3 -11   6    4.08   33.47
   3 -11   6  -37.12   46.16
   3 -11   7   11.55   58.67
   3 -11   7   14.58   39.82
   3 -11   8   81.88   42.32
   3 -11   8   83.93   40.86
   3 -12   0    2.56   42.98
   3  12   0   18.57   46.89
   3  12   1   31.00   46.49
   3 -12   1   -7.08   31.61
   3 -12   2   84.38   45.03
   3  12   2   36.17   46.50
   3 -12   3   96.73   43.92
   3 -12   3   62.97   46.12
   3  12   3   39.40   46.98
   3 -12   4   15.98   44.41
   3 -12   4   35.08   46.24
   3  12   4  -14.21   33.19
   3  12   5  -13.80   56.19
   3 -12   5   37.70   40.24
   3 -12   5   -0.38   54.70
   3 -12   6   95.79   59.32
   3 -12   6   74.35   40.47
   3 -12   7   68.08   59.53
   3 -12   7   -7.37   40.75
   3 -13   0   45.68   43.84
   3  13   0   22.27   34.15
   3 -13   1    4.75   49.92
   3 -13   1   18.67   30.16
   3  13   1   15.38   33.14
   3 -13   2    6.84   38.88
   3 -13   2   29.91   36.67
   3  13   2   26.67   56.81
   3 -13   3   33.20   37.30
   3 -13   3   -4.67   39.84
   3  13   3   20.87   56.21
   3 -13   4   35.67   40.55
   3  13   4   42.56   55.86
   3 -13   4  -16.61   54.57
   3 -13   5   69.75   55.84
   3 -14   0  -18.57   54.82
   3 -14   0   81.81   37.56
   3  14   0   53.35   58.34
   3  14   1   78.56   58.17
   3 -14   1   82.02   39.56
   3 -14   1   64.08   53.72
   4 -11  -4   -3.25   37.67
   4  11  -4   40.90   58.47
   4 -11  -3   13.07   52.65
   4  11  -3   -8.57   41.30
   4 -11  -2   88.35   52.93
   4  11  -2   23.10   57.70
   4  11  -1   37.36   39.46
   4 -11  -1  -27.87   54.33
   4  10  -7    6.98   58.35
   4 -10  -7    4.95   37.11
   4  10  -6   57.19   57.29
   4 -10  -6  -10.66   37.19
   4  10  -5  -38.81   42.30
   4 -10  -5    1.74   36.82
   4  10  -4    5.55   59.30
   4 -10  -4   15.13   52.61
   4 -10  -3  -57.00   48.17
   4  10  -3    5.51   52.70
   4 -10  -2  -21.84   31.55
   4  10  -2  -11.80   52.14
   4 -10  -1    4.69   45.02
   4  10  -1    2.69   51.21
   4  -9  -9   31.77   38.08
   4   9  -8  -20.80   57.08
   4  -9  -8    4.10   37.86
   4   9  -7   34.75   40.26
   4  -9  -7    8.56   37.33
   4   9  -6   78.08   34.58
   4  -9  -6   26.36   31.06
   4   9  -5   -8.84   35.41
   4  -9  -5   -1.13   30.99
   4   9  -4   32.26   34.54
   4  -9  -4   34.59   30.46
   4   9  -3   80.27   47.78
   4  -9  -3    7.83   43.64
   4  -9  -2   -5.93   30.59
   4   9  -2  -24.50   34.18
   4  -9  -1   65.21   44.40
   4   9  -1   54.15   33.79
   4   8 -10   14.89   55.55
   4  -8 -10  -17.79   55.02
   4   8  -9  -26.89   40.32
   4  -8  -9  -35.90   38.61
   4   8  -8   -7.07   52.88
   4  -8  -8    3.39   31.37
   4   8  -7  -29.93   34.89
   4  -8  -7   -1.29   30.42
   4   8  -6   81.64   36.53
   4  -8  -6   55.25   32.29
   4   8  -5   10.60   48.99
   4  -8  -5   -5.35   30.90
   4   8  -4   27.28   35.39
   4  -8  -4   37.71   31.24
   4   8  -3   78.37   34.94
   4  -8  -3   -6.04   44.12
   4   8  -2   70.59   48.37
   4  -8  -2   20.04   31.74
   4  -8  -1   90.37   44.45
   4   8  -1  115.46   47.04
   4   7 -11   12.16   40.43
   4  -7 -11   17.33   38.52
   4   7 -10   24.59   40.28
   4  -7 -10  -10.38   53.93
   4   7  -9   10.39   47.23
   4  -7  -9   78.52   44.53
   4   7  -8   79.81   49.31
   4  -7  -8  109.33   44.03
   4   7  -7  158.41   35.87
   4  -7  -7  145.11   32.37
   4   7  -6   38.74   50.24
   4  -7  -6   72.34   31.11
   4   7  -5   63.03   49.96
   4  -7  -5    9.18   44.70
   4   7  -4   88.21   50.00
   4  -7  -4   67.01   43.93
   4   7  -3   54.07   50.39
   4  -7  -3   74.37   44.51
   4   7  -2   47.94   34.91
   4  -7  -2   42.89   31.37
   4   7  -1   38.26   48.44
   4  -7  -1   44.60   31.30
   4  -6 -11   15.30   54.42
   4   6 -11   15.98   56.61
   4  -6 -10   91.59   50.04
   4   6 -10   60.05   48.11
   4  -6  -9   20.68   30.76
   4   6  -9   13.99   47.36
   4  -6  -8   -6.47   43.56
   4   6  -8   23.14   48.01
   4  -6  -7   66.96   43.27
   4   6  -7   13.88   35.52
   4  -6  -6  -46.13   44.36
   4   6  -6   19.49   49.57
   4  -6  -5  247.07   32.87
   4   6  -5  206.21   37.52
   4  -6  -4   41.09   31.88
   4   6  -4   41.06   35.63
   4   6  -3  177.01   30.88
   4  -6  -3  161.43   42.70
   4   6  -2   22.89   29.03
   4  -6  -2   -0.81   26.30
   4   6  -1   14.12   41.18
   4  -6  -1  -18.26   38.73
   4  -5 -12  -26.42   55.08
   4   5 -12  -22.02   57.68
   4  -5 -11   35.71   52.49
   4   5 -11   47.14   39.84
   4  -5 -10   48.07   32.27
   4   5 -10   41.89   47.84
   4  -5  -9   -1.92   42.57
   4   5  -9   18.96   46.95
   4  -5  -8  101.30   43.39
   4   5  -8  108.64   49.46
   4  -5  -7   54.68   43.86
   4   5  -7   50.28   35.17
   4  -5  -6    0.88   44.01
   4   5  -6  -22.34   35.35
   4   5  -5  473.20   46.50
   4  -5  -5  427.83   40.59
   4   5  -4   17.93   42.54
   4  -5  -4   31.85   26.36
   4   5  -3   24.41   30.47
   4  -5  -3    3.30   37.73
   4   5  -2  107.50   30.98
   4  -5  -2  134.44   28.07
   4   5  -1   27.18   40.97
   4  -5  -1   24.80   38.19
   4  -4 -12    6.18   54.33
   4   4 -12    0.98   56.79
   4  -4 -11   28.23   31.48
   4   4 -11  -46.87   48.44
   4  -4 -10   31.42   30.00
   4   4 -10   25.57   33.49
   4   4  -9   12.70   47.15
   4  -4  -9    5.40   42.88
   4   4  -8  146.50   48.20
   4  -4  -8   97.38   43.79
   4   4  -7   74.34   48.06
   4  -4  -7   20.42   42.88
   4   4  -6   15.54   28.19
   4  -4  -6  -38.16   36.10
   4   4  -5   -4.19   29.29
   4  -4  -5    3.59   25.77
   4   4  -4   32.99   42.43
   4  -4  -4   22.33   37.30
   4   4  -3  123.99   43.41
   4  -4  -3   80.80   38.26
   4   4  -2  106.32   31.48
   4  -4  -2  114.62   39.40
   4   4  -1   12.35   29.32
   4  -4  -1    6.09   27.31
   4  -3 -13   36.00   55.65
   4   3 -13   -1.57   41.32
   4   3 -12   44.96   56.69
   4  -3 -12   53.40   52.60
   4   3 -11   21.35   46.54
   4  -3 -11   13.73   31.02
   4   3 -10    6.77   45.44
   4  -3 -10   11.32   30.17
   4   3  -9  -23.93   33.38
   4  -3  -9   26.49   29.73
   4   3  -8   53.29   46.49
   4  -3  -8   41.96   29.38
   4   3  -7  -15.28   39.68
   4  -3  -7  -19.17   25.51
   4   3  -6   11.66   39.68
   4  -3  -6   14.97   25.88
   4   3  -5    9.72   40.11
   4  -3  -5   -7.65   36.87
   4   3  -4    7.72   29.09
   4  -3  -4    1.17   26.11
   4   3  -3   13.18   42.52
   4  -3  -3   31.54   38.41
   4   3  -2   82.96   30.87
   4  -3  -2   76.49   28.42
   4   3  -1  103.36   42.92
   4  -3  -1  115.47   39.94
   4   2 -13   33.72   57.78
   4  -2 -13   53.82   55.36
   4   2 -12   19.78   46.50
   4  -2 -12  -42.32   49.30
   4   2 -11    3.50   33.14
   4  -2 -11   49.58   43.19
   4   2 -10    4.01   45.73
   4  -2 -10   25.31   29.47
   4   2  -9   62.68   32.23
   4  -2  -9   72.98   30.46
   4   2  -8  -27.91   46.28
   4  -2  -8   31.54   41.65
   4   2  -7  -11.45   38.15
   4  -2  -7   14.89   35.65
   4   2  -6   21.76   27.77
   4  -2  -6   17.15   25.28
   4   2  -5    2.40   27.79
   4  -2  -5   14.11   25.69
   4   2  -4    6.51   28.77
   4  -2  -4   -4.39   37.60
   4   2  -3  132.51   42.32
   4  -2  -3   91.97   39.85
   4   2  -2   51.49   29.65
   4  -2  -2   32.54   28.02
   4   2  -1  111.14   42.50
   4  -2  -1   90.19   29.01
   4   1 -13    6.04   39.75
   4  -1 -13   21.85   55.93
   4   1 -12   19.87   45.11
   4  -1 -12   -7.98   44.82
   4   1 -11   23.16   46.13
   4  -1 -11   69.59   43.43
   4   1 -10   35.11   44.72
   4  -1 -10   32.00   43.26
   4   1  -9  -19.08   31.35
   4  -1  -9   -5.73   42.09
   4   1  -8    4.89   40.98
   4  -1  -8   34.93   24.70
   4   1  -7    3.52   24.99
   4  -1  -7   17.99   24.37
   4   1  -6   -5.54   26.64
   4  -1  -6  -19.44   35.87
   4   1  -5   23.06   39.14
   4  -1  -5   23.47   26.52
   4   1  -4   20.52   39.18
   4  -1  -4    4.09   37.19
   4   1  -3   40.97   39.48
   4  -1  -3    3.19   38.79
   4   1  -2   60.66   29.42
   4  -1  -2   46.61   39.72
   4   1  -1   21.43   40.82
   4  -1  -1   31.56   39.64
   4   0 -13   21.52   39.51
   4   0 -12   82.59   33.20
   4   0 -11    3.20   30.86
   4   0 -10   51.87   31.29
   4   0  -9  -22.30   42.75
   4   0  -8   74.09   36.34
   4   0  -7    7.65   25.08
   4   0  -6  -37.57   36.97
   4   0  -5  -25.52   37.62
   4   0  -4  143.35   28.50
   4   0  -3   12.01   27.10
   4   0  -2  201.77   30.03
   4   0  -1   18.54   39.96
   4   0   0   -7.00   40.51
   4   0   1    7.30   40.22
   4   0   2   52.85   28.77
   4   0   3  -11.43   27.70
   4   0   4    5.25   39.10
   4   0   5   -2.37   38.10
   4   0   6  382.69   51.29
   4   0   7   -0.76   45.03
   4   0   8  -16.06   57.04
   4   0   9   -7.20   59.69
   4   0  10   16.82   78.59
   4   0  10    6.97   68.10
   4   1   0   46.70   41.51
   4  -1   0   62.14   40.98
   4   1   1   14.89   40.47
   4  -1   1   15.00   28.26
   4   1   2   29.82   40.73
   4  -1   2   80.11   40.67
   4   1   3   -9.89   27.83
   4  -1   3   12.08   40.16
   4   1   4   23.78   38.16
   4  -1   4   45.26   39.70
   4   1   5    3.84   36.95
   4  -1   5   -2.76   28.47
   4   1   6   21.19   45.12
   4  -1   6   18.75   47.02
   4   1   7   37.51   44.88
   4  -1   7    1.36   47.95
   4   1   8   22.42   47.84
   4  -1   8   15.88   48.01
   4   1   9    8.84   62.61
   4  -1   9    1.16   49.81
   4   1  10   47.09   80.14
   4   1  10   40.82   67.60
   4  -1  10   49.72   77.48
   4  -1  10   59.79   68.97
   4   2   0    3.02   40.86
   4  -2   0   -1.79   28.82
   4   2   1   23.45   39.58
   4  -2   1   17.93   39.91
   4   2   2   28.34   39.73
   4  -2   2   52.72   40.58
   4   2   3   56.15   38.40
   4  -2   3    8.66   41.03
   4   2   4   77.43   38.86
   4  -2   4   93.03   41.95
   4   2   5   87.84   46.51
   4  -2   5  138.40   49.42
   4   2   6   55.97   45.52
   4  -2   6  106.46   48.92
   4   2   7   34.28   46.45
   4  -2   7   36.29   48.91
   4   2   8    8.60   49.56
   4  -2   8   -2.94   49.71
   4  -2   9   46.35   50.24
   4   2   9   23.13   65.23
   4  -2  10   75.76   69.06
   4  -2  10   48.91   64.14
   4   2  10   49.93  103.50
   4   2  10   46.78   76.62
   4   3   0   63.60   41.11
   4  -3   0   -1.47   38.99
   4   3   1    7.54   28.63
   4  -3   1    2.37   39.45
   4   3   2   23.06   39.24
   4  -3   2    3.62   28.69
   4   3   3   68.39   38.98
   4  -3   3   46.41   40.89
   4   3   4   36.54   37.02
   4  -3   4   25.08   39.96
   4   3   5    6.57   45.44
   4  -3   5  -10.11   48.46
   4   3   6   57.69   46.54
   4  -3   6   79.83   48.78
   4  -3   7   57.50   49.18
   4   3   7   54.59   49.05
   4  -3   8   -7.61   50.55
   4   3   8   -9.53   62.72
   4   3   9  127.79   91.31
   4  -3   9  114.86   77.01
   4   3  10   43.71  116.96
   4   3  10   32.84  107.92
   4  -3  10   28.65   58.09
   4  -3  10   25.16   65.56
   4   4   0  123.51   42.39
   4  -4   0   97.77   39.70
   4   4   1    2.20   28.81
   4  -4   1    5.49   38.78
   4   4   2   21.24   39.41
   4  -4   2   29.92   28.14
   4   4   3   52.28   37.94
   4  -4   3   27.25   39.68
   4   4   4   37.17   32.70
   4  -4   4   57.02   34.61
   4  -4   5   28.00   47.40
   4   4   5   27.25   46.07
   4   4   6   -0.35   47.00
   4  -4   6   14.59   48.02
   4   4   7   15.61   49.05
   4  -4   7   17.72   34.36
   4   4   8   12.08   50.43
   4  -4   8   -6.58   50.73
   4   4   9   68.69   86.58
   4  -4   9  100.67   58.56
   4  -4   9   49.26   63.81
   4  -4  10   27.71   65.68
   4  -5   0   76.45   38.86
   4   5   0   93.54   29.60
   4  -5   1    2.93   38.54
   4   5   1   35.68   39.55
   4  -5   2   22.77   38.71
   4   5   2  -16.35   39.23
   4   5   3   53.25   44.72
   4  -5   3   54.64   46.74
   4   5   4   17.60   46.27
   4  -5   4   30.45   32.85
   4   5   5  -15.86   46.16
   4  -5   5  -31.07   46.88
   4   5   6   -2.10   58.21
   4  -5   6   35.47   46.82
   4   5   7    3.83   59.79
   4  -5   7  -19.08   48.45
   4   5   8   52.17   73.18
   4  -5   8   55.72   60.03
   4  -5   9   33.90   41.47
   4   5   9   24.78   82.02
   4  -5   9   25.87   61.00
   4   6   0   36.33   44.93
   4  -6   0   60.20   42.13
   4   6   1   39.46   45.92
   4  -6   1   25.17   31.80
   4   6   2   -3.94   45.96
   4  -6   2    1.54   32.24
   4   6   3   10.97   45.04
   4  -6   3   27.52   46.02
   4  -6   4   15.95   46.24
   4   6   4   22.29   45.44
   4  -6   5   -8.61   47.10
   4   6   5  -11.73   45.93
   4  -6   6   92.62   48.18
   4   6   6  124.55   58.96
   4  -6   7   29.44   48.40
   4   6   7   64.47   49.42
   4  -6   8   -3.15   58.66
   4   6   8  -22.49   73.32
   4  -6   9   15.03   42.41
   4   7   0   16.97   47.24
   4  -7   0   63.34   44.55
   4  -7   1   37.19   44.77
   4   7   1   41.89   45.51
   4  -7   2   11.98   44.77
   4   7   2   -6.20   45.51
   4  -7   3   30.56   45.55
   4   7   3   53.19   44.71
   4  -7   4   86.11   32.70
   4   7   4   77.95   45.51
   4  -7   5  -24.38   46.93
   4   7   5    6.36   46.06
   4  -7   6    1.05   47.18
   4   7   6   -2.82   59.22
   4  -7   7  -10.43   57.21
   4   7   7    3.61   59.47
   4  -7   8   -7.95   58.13
   4   7   8   -3.88   73.46
   4  -7   8   60.08   59.56
   4  -8   0   21.85   31.15
   4   8   0  -24.70   46.54
   4  -8   1   15.45   31.97
   4   8   1    1.89   32.20
   4  -8   2   16.08   33.67
   4   8   2   79.53   45.12
   4  -8   3   11.10   45.56
   4   8   3    4.62   31.25
   4  -8   4   23.31   45.51
   4   8   4  -20.09   45.41
   4   8   5   51.25   47.47
   4  -8   5   33.99   32.87
   4  -8   6   -6.53   56.44
   4   8   6    8.79   72.11
   4  -8   7   16.58   56.24
   4   8   7   12.12   74.30
   4  -9   0  -24.14   44.63
   4   9   0    7.13   45.64
   4  -9   1  -14.24   32.01
   4   9   1    0.06   31.42
   4  -9   2  -14.53   32.20
   4   9   2   -5.41   45.00
   4   9   3   43.18   44.91
   4  -9   3  -13.85   46.91
   4  -9   4   -7.80   55.24
   4   9   4   16.54   55.97
   4  -9   5   52.79   41.07
   4   9   5   34.03   60.13
   4  -9   6  -19.39   57.45
   4   9   6   28.58   61.06
   4 -10   0   12.11   49.83
   4  10   0   -1.08   39.52
   4  10   1   61.83   54.32
   4 -10   1   99.38   53.93
   4 -10   2   41.06   55.44
   4  10   2   -6.90   55.60
   4 -10   3   -6.43   56.11
   4  10   3   29.49   55.98
   4 -10   4   16.55   39.82
   4  10   4    7.82   58.16
   4 -11   0   -7.72   39.07
   4  11   0   21.14   55.98
   4 -11   1  -13.76   38.92
   4  11   1   -0.48   55.78
   5   6  -3   21.45   46.02
   5  -6  -2   77.50   57.31
   5   6  -2   -7.33   63.76
   5  -6  -1    4.77   58.83
   5   6  -1   -4.54   43.85
   5  -5  -5  -47.04   56.86
   5   5  -5  -17.30   65.42
   5  -5  -4   72.52   57.09
   5   5  -4    5.27   45.97
   5  -5  -3  -52.18   58.44
   5   5  -3  -12.61   46.12
   5  -5  -2  -35.93   59.28
   5   5  -2   -1.11   45.40
   5  -5  -1    2.02   59.37
   5   5  -1  -44.45   62.42
   5   4  -6    2.04   45.57
   5  -4  -6  -16.68   39.67
   5   4  -5  -51.91   64.67
   5  -4  -5  -16.11   56.32
   5   4  -4   48.89   45.49
   5  -4  -4   26.22   57.81
   5   4  -3   19.78   64.13
   5  -4  -3   23.11   40.81
   5   4  -2   23.33   64.68
   5  -4  -2  -20.27   59.98
   5   4  -1  -15.17   44.65
   5  -4  -1  -48.65   59.51
   5   3  -7  -26.52   44.47
   5  -3  -7    9.50   38.43
   5   3  -6   -9.63   45.43
   5  -3  -6   18.80   55.75
   5   3  -5   64.47   64.17
   5  -3  -5   -4.24   56.75
   5   3  -4   36.52   45.32
   5  -3  -4   32.81   57.50
   5   3  -3   45.45   58.67
   5  -3  -3  -90.73   59.69
   5   3  -2   -1.85   58.37
   5  -3  -2   -2.90   54.09
   5   3  -1    1.73   58.17
   5  -3  -1   37.92   54.59
   5   2  -7   -4.20   61.07
   5  -2  -7    8.19   39.87
   5   2  -6   42.64   62.15
   5  -2  -6  -49.11   56.64
   5   2  -5    8.74   62.29
   5  -2  -5   80.34   56.01
   5   2  -4  -21.73   36.88
   5  -2  -4   30.04   53.46
   5   2  -3    5.21   53.06
   5  -2  -3   63.57   48.76
   5   2  -2   13.13   53.73
   5  -2  -2   -4.34   49.97
   5   2  -1   21.52   36.23
   5  -2  -1   -4.26   35.20
   5   1  -8    6.08   40.81
   5  -1  -8    1.03   56.03
   5   1  -7   11.83   41.72
   5  -1  -7    3.63   40.00
   5   1  -6   46.84   42.02
   5  -1  -6   13.20   40.59
   5   1  -5   24.13   43.12
   5  -1  -5   20.07   40.47
   5   1  -4  -10.98   36.00
   5  -1  -4   51.04   34.37
   5   1  -3   47.61   50.42
   5  -1  -3  -34.29   35.64
   5   1  -2   55.86   37.77
   5  -1  -2   39.55   51.30
   5   1  -1  -11.09   36.11
   5  -1  -1   30.35   34.56
   5   0  -8  -12.43   56.61
   5   0  -7   39.07   56.26
   5   0  -6   36.78   58.54
   5   0  -5   36.35   53.63
   5   0  -4   39.12   50.52
   5   0  -3   20.88   49.69
   5   0  -2   88.20   51.20
   5   0  -1   32.41   49.75
   5   0   0   16.43   50.42
   5   0   1  -55.00   54.27
   5   0   2   50.22   59.08
   5   0   3    6.06   40.50
   5   0   4   78.57   57.94
   5   1   0   35.15   50.37
   5  -1   0   17.47   50.39
   5   1   1   20.52   34.17
   5  -1   1    8.09   54.59
   5   1   2    2.78   58.34
   5  -1   2   35.80   59.08
   5   1   3   13.92   57.27
   5  -1   3   33.31   58.57
   5   1   4   36.49   58.05
   5  -1   4   16.37   41.84
   5   2   0   49.47   56.58
   5  -2   0  -22.32   50.78
   5   2   1    3.15   60.51
   5  -2   1   42.71   59.65
   5   2   2   39.76   41.49
   5  -2   2   30.47   59.97
   5   2   3   25.52   58.12
   5  -2   3   87.16   59.15
   5   2   4   20.66   41.30
   5  -2   4   38.26   60.32
   5   3   0    9.10   60.51
   5  -3   0   12.17   41.74
   5   3   1   97.79   60.04
   5  -3   1   62.01   59.90
   5   3   2   25.07   41.52
   5  -3   2   87.27   59.07
   5   3   3   40.74   41.59
   5  -3   3   79.60   60.22
   5   4   0   -1.10   60.73
   5  -4   0   31.69   58.97
   5   4   1   57.66   41.80
   5  -4   1   -3.23   59.98
   5   4   2   44.23   40.64
   5  -4   2   -2.41   60.04
   5  -4   3  -64.67   61.18
   5  -5   0    7.39   59.80
   5   5   0   55.76   42.74
   5  -5   1   15.13   42.04
   5   5   1    6.16   59.36
   5   5   2   16.33   40.37
;
_shelx_hkl_checksum     43790
_shelx_res_file
;
TITL DCIIPZN IPDS -120DEGC
    G:\00_H2L4-AgH2L4\H2L4\mulabs\dciip.res
    created by SHELXL-2016/6 at 18:58:54 on 12-Feb-2017
CELL  0.71073  4.36770 14.02320 15.18160 90.00000 96.15300 90.00000
ZERR 2  0.00060  0.00120  0.00180  0.00000  0.01600  0.00000
LATT -1
SYMM X, -Y, Z+ 0.50000
SFAC C H N O
UNIT 36 40 12 8
TEMP -120
L.S. 9
FMAP 2
PLAN 40
ACTA
BOND $H
HTAB
EQIV $1 X, -Y+2, Z+1/2
HTAB N3 O2_$1
HTAB N3 N1
EQIV $2 X-1, Y, Z
HTAB N5 O1_$2
HTAB N5 O2_$2
EQIV $3 X-1, -Y+2, Z-1/2
HTAB C3 O1W_$3
EQIV $4 X, Y+1, Z
HTAB C4 O2W_$4
EQIV $5 X+1, -Y+2, Z+1/2
HTAB C6 N2_$5
EQIV $6 X-1, -Y+1, Z-1/2
HTAB C16 N4_$6
EQIV $7 X, -Y+1, Z+1/2
HTAB O1W O2W_$7
EQIV $8 X+1, -Y+1, Z+1/2
HTAB O1W N6_$8
HTAB O2W O1W_$6
HTAB O2W N4
CONF
DFIX 0.88 .02 N3 H3N N5 H5N
DFIX 0.85 .02 O1W H1WA O1W H1WB O2W H2WA O2W H2WB
WGHT    0.045300
EXTI    0.035667
FVAR       1.13109
O1    4    0.775049    0.910822    0.449090    11.00000    0.05070    0.03860 =
         0.02140    0.00045    0.01852    0.00948
O2    4    0.547811    0.999352    0.257792    11.00000    0.05224    0.04018 =
         0.01540   -0.00029    0.01514   -0.00499
N1    3    0.426264    1.113505    0.536333    11.00000    0.05487    0.02436 =
         0.01765   -0.00173    0.00722    0.00109
N2    3    0.171649    1.133140    0.358825    11.00000    0.05018    0.02961 =
         0.01943    0.00315    0.00441    0.00575
N3    3    0.714713    0.949107    0.592056    11.00000    0.04104    0.02533 =
         0.01225   -0.00102    0.00867    0.00443
H3N   2    0.611838    0.998112    0.609339    11.00000   -1.20000
N4    3    0.492326    0.596570    0.622527    11.00000    0.04692    0.03249 =
         0.04075    0.00705    0.00085    0.00107
N5    3    0.169883    0.911905    0.310664    11.00000    0.03759    0.03387 =
         0.02306   -0.00639    0.00645   -0.00975
H5N   2    0.002050    0.905766    0.337444    11.00000   -1.20000
N6    3   -0.099947    0.561524    0.317982    11.00000    0.05441    0.03288 =
         0.04384   -0.00293    0.00748   -0.00530
C1    1    0.466802    1.045671    0.474250    11.00000    0.03504    0.02878 =
         0.01753    0.00142    0.00884   -0.00170
C2    1    0.340100    1.056351    0.387800    11.00000    0.03417    0.02461 =
         0.01968    0.00041    0.00823   -0.00025
C3    1    0.139607    1.199862    0.420903    11.00000    0.06059    0.02700 =
         0.03997    0.00349    0.00340    0.01096
AFIX  43
H3    2    0.030625    1.256737    0.403978    11.00000   -1.20000
AFIX   0
C4    1    0.258566    1.188848    0.507860    11.00000    0.06026    0.02530 =
         0.02343   -0.00327    0.00907    0.00707
AFIX  43
H4    2    0.219526    1.236935    0.549295    11.00000   -1.20000
AFIX   0
C5    1    0.661268    0.962421    0.503870    11.00000    0.03737    0.03056 =
         0.01657    0.00797    0.00590   -0.00077
C6    1    0.919157    0.874839    0.631192    11.00000    0.03569    0.03121 =
         0.01957   -0.00046    0.00066    0.00564
AFIX  23
H6A   2    0.985533    0.891453    0.693707    11.00000   -1.20000
H6B   2    1.105193    0.872221    0.599314    11.00000   -1.20000
AFIX   0
C7    1    0.768840    0.777763    0.627792    11.00000    0.03240    0.03003 =
         0.02742   -0.00204   -0.00710    0.01299
C8    1    0.801553    0.715098    0.560244    11.00000    0.05596    0.03382 =
         0.02233   -0.00076    0.00122    0.00131
AFIX  43
H8    2    0.917205    0.733033    0.513344    11.00000   -1.20000
AFIX   0
C9    1    0.668768    0.627031    0.560021    11.00000    0.06603    0.03149 =
         0.04035   -0.00534    0.00076    0.00499
AFIX  43
H9    2    0.702062    0.584555    0.513239    11.00000   -1.20000
AFIX   0
C10   1    0.469778    0.657284    0.688861    11.00000    0.05730    0.03695 =
         0.03935    0.00719    0.00909    0.00691
AFIX  43
H10   2    0.357252    0.636975    0.735668    11.00000   -1.20000
AFIX   0
C11   1    0.596735    0.747279    0.695024    11.00000    0.05313    0.03523 =
         0.02417   -0.00100    0.00607    0.00210
AFIX  43
H11   2    0.568042    0.787610    0.743743    11.00000   -1.20000
AFIX   0
C12   1    0.363867    0.984761    0.313798    11.00000    0.04652    0.02661 =
         0.01503    0.00100   -0.00170    0.00686
C13   1    0.136709    0.844427    0.237188    11.00000    0.04710    0.02858 =
         0.02507   -0.00657    0.00276   -0.00342
AFIX  23
H13A  2    0.332934    0.841179    0.210178    11.00000   -1.20000
H13B  2   -0.024426    0.867753    0.191430    11.00000   -1.20000
AFIX   0
C14   1    0.052904    0.746881    0.265487    11.00000    0.03775    0.02870 =
         0.02498   -0.00523    0.00557    0.00452
C15   1   -0.150052    0.690758    0.214065    11.00000    0.04669    0.03470 =
         0.02798   -0.00304    0.00724    0.00460
AFIX  43
H15   2   -0.242090    0.714271    0.158778    11.00000   -1.20000
AFIX   0
C16   1   -0.223781    0.600068    0.241283    11.00000    0.06287    0.03986 =
         0.04197   -0.00426    0.00038   -0.00829
AFIX  43
H16   2   -0.368187    0.563552    0.204091    11.00000   -1.20000
AFIX   0
C17   1    0.104843    0.615127    0.368039    11.00000    0.05173    0.03771 =
         0.03836    0.00294    0.01230    0.00088
AFIX  43
H17   2    0.200289    0.589113    0.421904    11.00000   -1.20000
AFIX   0
C18   1    0.184308    0.707515    0.344601    11.00000    0.04083    0.03958 =
         0.03595   -0.00649    0.00243   -0.00307
AFIX  43
H18   2    0.327922    0.743333    0.382699    11.00000   -1.20000
AFIX   0
O1W   4    0.764539    0.598561    0.926783    11.00000    0.06565    0.03578 =
         0.05076   -0.00106    0.01261   -0.00571
AFIX   3
H1WA  2    0.624209    0.595327    0.962023    11.00000   -1.50000
H1WB  2    0.768245    0.545186    0.889768    11.00000   -1.50000
AFIX   0
O2W   4    0.306485    0.418255    0.537876    11.00000    0.06124    0.03569 =
         0.04675    0.00121    0.00712    0.00036
AFIX   3
H2WA  2    0.133161    0.418283    0.504471    11.00000   -1.50000
H2WB  2    0.327355    0.474826    0.557396    11.00000   -1.50000
AFIX   0
HKLF 4
REM  DCIIPZN IPDS -120DEGC
REM R1 =  0.0506 for    1693 Fo > 4sig(Fo)  and  0.1135 for all    3388 data
REM    260 parameters refined using      8 restraints
END
WGHT      0.0453      0.0000
REM Instructions for potential hydrogen bonds
HTAB N3 O2_$1
HTAB N3 N1
HTAB N5 O1_$2
HTAB N5 O2_$2
HTAB C3 O1W_$3
HTAB C4 O2W_$4
HTAB C6 N2_$5
HTAB C16 N4_$6
HTAB O1W O2W_$7
HTAB O1W N6_$8
HTAB O2W O1W_$6
HTAB O2W N4
REM Highest difference peak  0.210,  deepest hole -0.249,  1-sigma level  0.055
Q1    1   0.2953  0.5758  0.3955  11.00000  0.05    0.21
Q2    1   0.6588  1.1238  0.5775  11.00000  0.05    0.21
Q3    1   0.0570  1.0824  0.4792  11.00000  0.05    0.21
Q4    1  -0.0058  0.7467  0.3111  11.00000  0.05    0.20
Q5    1   0.8764  1.0434  0.3182  11.00000  0.05    0.20
Q6    1   0.7051  0.9237  0.2816  11.00000  0.05    0.19
Q7    1   0.4403  1.2428  0.4562  11.00000  0.05    0.18
Q8    1  -0.0427  1.1331  0.3141  11.00000  0.05    0.18
Q9    1   0.1158  1.2436  0.4181  11.00000  0.05    0.18
Q10   1   0.5589  0.6403  0.8773  11.00000  0.05    0.17
Q11   1   0.1628  0.7981  0.2706  11.00000  0.05    0.17
Q12   1   0.1600  0.3588  0.5156  11.00000  0.05    0.17
Q13   1   0.2682  1.0473  0.4324  11.00000  0.05    0.17
Q14   1  -0.0565  0.8642  0.2882  11.00000  0.05    0.16
Q15   1   0.0072  0.9508  0.2734  11.00000  0.05    0.16
Q16   1   1.1231  0.8891  0.6576  11.00000  0.05    0.16
Q17   1  -0.4461  0.5797  0.2035  11.00000  0.05    0.16
Q18   1  -0.2321  0.5023  0.1577  11.00000  0.05    0.16
Q19   1   0.2865  1.2990  0.4589  11.00000  0.05    0.16
Q20   1   0.4565  0.7945  0.5614  11.00000  0.05    0.16
Q21   1  -0.0506  0.9132  0.2106  11.00000  0.05    0.16
Q22   1  -0.0807  0.7680  0.2341  11.00000  0.05    0.16
Q23   1   1.0482  0.9699  0.6474  11.00000  0.05    0.15
Q24   1   0.3368  1.3162  0.4775  11.00000  0.05    0.15
Q25   1   0.5559  0.9280  0.4073  11.00000  0.05    0.15
Q26   1   0.5035  1.2851  0.5403  11.00000  0.05    0.15
Q27   1   0.2121  0.6428  0.3528  11.00000  0.05    0.15
Q28   1   1.3558  0.9196  0.5535  11.00000  0.05    0.15
Q29   1   0.3214  0.9540  0.4671  11.00000  0.05    0.15
Q30   1   0.1242  0.7022  0.3603  11.00000  0.05    0.15
Q31   1   0.2648  0.6427  0.3835  11.00000  0.05    0.15
Q32   1   0.3452  1.1528  0.5217  11.00000  0.05    0.15
Q33   1   0.1148  1.1381  0.3930  11.00000  0.05    0.14
Q34   1  -0.2322  0.5418  0.1457  11.00000  0.05    0.14
Q35   1  -0.2858  0.7355  0.1878  11.00000  0.05    0.14
Q36   1  -0.0356  0.6112  0.3375  11.00000  0.05    0.14
Q37   1   0.5712  0.5176  0.5560  11.00000  0.05    0.14
Q38   1   0.5175  1.1034  0.5095  11.00000  0.05    0.14
Q39   1   0.1867  0.6808  0.3070  11.00000  0.05    0.14
Q40   1  -0.1176  0.6910  0.1890  11.00000  0.05    0.13
;
_shelx_res_checksum     26433
data_I
_audit_creation_method     'SHELXL-2016/6'
_chemical_name_systematic
;\
Poly[[[\m~4~-<i>N</i>^2^,<i>N</i>^3^-bis(pyridin-4-ylmethyl)pyrazine-2,3-\
dicarboxamide]silver(I)] nitrate]
;
_chemical_name_common     ?
_chemical_formula_moiety     'C18 H16 Ag N6 O2 +, N O3 -'
_chemical_formula_sum     'C18 H16 Ag N7 O5'
_chemical_formula_iupac     '[Ag (C18 H16 N6 O2)] N O3'
_chemical_formula_weight     518.25
_chemical_melting_point     ?
_shelx_space_group_comment
;
The symmetry employed for this shelxl refinement is uniquely defined
by the following loop, which should always be used as a source of
symmetry information in preference to the above space-group names.
They are only intended as comments.
;
_space_group_crystal_system     orthorhombic
_space_group_name_H-M_alt     'F d d d'
_space_group_name_Hall     '-F 2uv 2vw'
loop_
    _space_group_symop_id
    _space_group_symop_operation_xyz
    1 x,y,z
    2 1/4-x,1/4-y,z
    3 x,1/4-y,1/4-z
    4 1/4-x,y,1/4-z
    5 -x,-y,-z
    6 3/4+x,3/4+y,-z
    7 -x,3/4+y,3/4+z
    8 3/4+x,-y,3/4+z
    9 x,1/2+y,1/2+z
    10 1/4-x,3/4-y,1/2+z
    11 x,3/4-y,3/4-z
    12 1/4-x,1/2+y,3/4-z
    13 -x,1/2-y,1/2-z
    14 3/4+x,1/4+y,1/2-z
    15 -x,1/4+y,1/4+z
    16 3/4+x,1/2-y,1/4+z
    17 1/2+x,y,1/2+z
    18 3/4-x,1/4-y,1/2+z
    19 1/2+x,1/4-y,3/4-z
    20 3/4-x,y,3/4-z
    21 1/2-x,-y,1/2-z
    22 1/4+x,3/4+y,1/2-z
    23 1/2-x,3/4+y,1/4+z
    24 1/4+x,-y,1/4+z
    25 1/2+x,1/2+y,z
    26 3/4-x,3/4-y,z
    27 1/2+x,3/4-y,1/4-z
    28 3/4-x,1/2+y,1/4-z
    29 1/2-x,1/2-y,-z
    30 1/4+x,1/4+y,-z
    31 1/2-x,1/4+y,3/4+z
    32 1/4+x,1/2-y,3/4+z
_cell_length_a     14.9776(16)
_cell_length_b     17.3228(12)
_cell_length_c     29.570(4)
_cell_angle_alpha     90
_cell_angle_beta     90
_cell_angle_gamma     90
_cell_volume     7672.1(14)
_cell_formula_units_Z     16
_cell_measurement_reflns_used     6115
_cell_measurement_theta_min     1.92
_cell_measurement_theta_max     25.94
_cell_measurement_temperature     153(2)
_exptl_crystal_description     block
_exptl_crystal_colour     colourless
_exptl_crystal_size_max     0.40
_exptl_crystal_size_mid     0.30
_exptl_crystal_size_min     0.20
_exptl_crystal_density_diffrn     1.795
_exptl_crystal_density_meas     ?
_exptl_crystal_density_method     ?
_exptl_crystal_F_000     4160
_exptl_absorpt_coefficient_mu     1.100
_exptl_absorpt_correction_type     multi-scan
_exptl_absorpt_process_details
;
(MULABS; Spek, 2009)
;
_shelx_estimated_absorpt_T_min     ?
_shelx_estimated_absorpt_T_max     ?
_exptl_absorpt_correction_T_min     0.985
_exptl_absorpt_correction_T_max     1.000
_diffrn_ambient_temperature     153(2)
_diffrn_radiation_type     MoK\a
_diffrn_radiation_wavelength     0.71073
_diffrn_radiation_source     'fine-focus sealed tube'
_diffrn_radiation_monochromator     'plane graphite'
_diffrn_measurement_device_type     'Stoe IPDS 1'
_diffrn_measurement_device     '1 circle goniometer'
_diffrn_measurement_method     '\f rotation'
_diffrn_detector_area_resol_mean     ?
_diffrn_reflns_number     13548
_diffrn_reflns_av_R_equivalents     0.0960
_diffrn_reflns_theta_min     2.725
_diffrn_reflns_theta_max     25.247
_diffrn_reflns_theta_full     25.242
_diffrn_measured_fraction_theta_max     0.986
_diffrn_measured_fraction_theta_full     0.986
_diffrn_reflns_limit_h_min     -17
_diffrn_reflns_limit_h_max     17
_diffrn_reflns_limit_k_min     -20
_diffrn_reflns_limit_k_max     20
_diffrn_reflns_limit_l_min     -35
_diffrn_reflns_limit_l_max     35
_refine_special_details     ?
_reflns_number_total     1721
_reflns_number_gt     1038
_reflns_threshold_expression     'I > 2\s(I)'
_refine_ls_structure_factor_coef     Fsqd
_refine_ls_matrix_type     full
_refine_ls_R_factor_all     0.0890
_refine_ls_R_factor_gt     0.0454
_refine_ls_wR_factor_gt     0.0977
_refine_ls_wR_factor_ref     0.1069
_refine_ls_goodness_of_fit_ref     0.903
_refine_ls_restrained_S_all     0.903
_refine_ls_number_reflns     1721
_refine_ls_number_parameters     141
_refine_ls_number_restraints     0
_refine_ls_hydrogen_treatment     constr
_refine_ls_weighting_scheme     calc
_refine_ls_weighting_details
                      'w=1/[\s^2^(Fo^2^)+(0.0575P)^2^] where P=(Fo^2^+2Fc^2^)/3'
_atom_sites_solution_hydrogens     geom
_atom_sites_solution_primary     direct
_atom_sites_solution_secondary     difmap
_refine_ls_shift/su_max     0.003
_refine_ls_shift/su_mean     0.000
_refine_diff_density_max     0.677
_refine_diff_density_min     -0.649
_refine_ls_extinction_method     none
_refine_ls_extinction_coef     .
loop_
    _atom_type_symbol
    _atom_type_description
    _atom_type_scat_dispersion_real
    _atom_type_scat_dispersion_imag
    _atom_type_scat_source
    'C' 'C' 0.0033 0.0016
                         'International Tables Vol C Tables 4.2.6.8 and 6.1.1.4'
    'H' 'H' 0.0000 0.0000
                         'International Tables Vol C Tables 4.2.6.8 and 6.1.1.4'
    'Ag' 'Ag' -0.8971 1.1015
                         'International Tables Vol C Tables 4.2.6.8 and 6.1.1.4'
    'N' 'N' 0.0061 0.0033
                         'International Tables Vol C Tables 4.2.6.8 and 6.1.1.4'
    'O' 'O' 0.0106 0.0060
                         'International Tables Vol C Tables 4.2.6.8 and 6.1.1.4'
_computing_data_collection
;
EXPOSE in <i>IPDS-I</i> (Stoe & Cie, 2004)
;
_computing_cell_refinement
;
CELL in <i>IPDS-I</i> (Stoe & Cie, 2004)
;
_computing_data_reduction
;
INTEGRATE in <i>IPDS-I</i> (Stoe & Cie, 2004)
;
_computing_structure_solution
;
SHELXS2014 (Sheldrick, 2008)
;
_computing_structure_refinement
;
SHELXL2014 (Sheldrick, 2015)
;
_computing_molecular_graphics
;
Mercury (Macrae <i>et al.</i>,  2008)
;
_computing_publication_material
;
SHELXL2014 (Sheldrick, 2015), PLATON (Spek, 2009) and
publCIF (Westrip, 2010)
;
loop_
    _atom_site_type_symbol
    _atom_site_label
    _atom_site_fract_x
    _atom_site_fract_y
    _atom_site_fract_z
    _atom_site_U_iso_or_equiv
    _atom_site_thermal_displace_type
    _atom_site_calc_flag
    _atom_site_refinement_flags
    _atom_site_occupancy
    _atom_site_disorder_assembly
    _atom_site_disorder_group
    Ag Ag1 0.87500 0.96632(4) 0.37500 0.0464(2) Uani d STP 1.000 . .
    O O1 0.9796(3) 0.8101(3) 0.14979(13) 0.0483(14) Uani d . 1.000 . .
    N N1 0.9673(3) 0.8836(3) 0.04722(14) 0.0447(18) Uani d . 1.000 . .
    N N3 1.0135(3) 0.9361(3) 0.14261(16) 0.050(2) Uani d . 1.000 . .
    N N4 0.9359(3) 0.9589(3) 0.31086(16) 0.0427(17) Uani d . 1.000 . .
    C C1 0.9207(3) 0.8777(4) 0.08584(15) 0.0337(16) Uani d . 1.000 . .
    C C4 0.9204(4) 0.8805(4) 0.00937(17) 0.0453(19) Uani d . 1.000 . .
    C C5 0.9745(3) 0.8715(4) 0.12935(16) 0.0340(18) Uani d . 1.000 . .
    C C6 1.0689(4) 0.9393(4) 0.18277(18) 0.051(2) Uani d . 1.000 . .
    C C7 1.0197(4) 0.9446(3) 0.22692(19) 0.0437(19) Uani d . 1.000 . .
    C C8 1.0640(4) 0.9276(4) 0.26675(19) 0.045(2) Uani d . 1.000 . .
    C C9 1.0221(4) 0.9354(4) 0.3075(2) 0.046(2) Uani d . 1.000 . .
    C C10 0.8921(3) 0.9745(3) 0.27201(19) 0.043(2) Uani d . 1.000 . .
    C C11 0.9302(4) 0.9686(4) 0.23033(19) 0.0447(19) Uani d . 1.000 . .
    O O11 0.9918(8) 0.0666(8) 0.0912(4) 0.089(3) Uani d P 0.500 A 1
    O O12 1.0655(16) 0.1323(15) 0.1063(6) 0.089(3) Uani d P 0.250 A 1
    O O13 0.9326(9) 0.0862(7) 0.1489(4) 0.089(3) Uani d P 0.500 A 1
    O O14 0.9869(18) 0.1233(19) 0.1570(7) 0.089(3) Uani d P 0.250 A 1
    N N10A 0.9614(15) 0.12500 0.12500 0.089(3) Uani d STP 0.500 A 1
    N N10B 0.9960(16) 0.12500 0.12500 0.089(3) Uani d STP 0.500 A 1
    H H4 0.95046 0.88600 -0.01873 0.0540 Uiso c RU 1.000 . .
    H H3N 1.00563 0.97838 0.12661 0.0600 Uiso c RU 1.000 . .
    H H6A 1.10904 0.98449 0.18023 0.0610 Uiso c RU 1.000 . .
    H H6B 1.10697 0.89253 0.18345 0.0610 Uiso c RU 1.000 . .
    H H8 1.12416 0.91024 0.26574 0.0540 Uiso c RU 1.000 . .
    H H9 1.05428 0.92399 0.33436 0.0560 Uiso c RU 1.000 . .
    H H10 0.83154 0.99047 0.27385 0.0520 Uiso c RU 1.000 . .
    H H11 0.89687 0.98062 0.20392 0.0530 Uiso c RU 1.000 . .
loop_
    _atom_site_aniso_label
    _atom_site_aniso_U_11
    _atom_site_aniso_U_22
    _atom_site_aniso_U_33
    _atom_site_aniso_U_12
    _atom_site_aniso_U_13
    _atom_site_aniso_U_23
    Ag1 0.0474(4) 0.0397(4) 0.0521(4) 0.0000 0.0035(4) 0.0000
    O1 0.048(2) 0.054(3) 0.043(2) 0.000(2) -0.005(2) 0.010(2)
    N1 0.047(3) 0.057(4) 0.030(2) 0.003(3) 0.004(2) -0.004(2)
    N3 0.078(4) 0.035(4) 0.037(3) 0.002(3) -0.015(3) -0.006(2)
    N4 0.042(3) 0.039(3) 0.047(3) 0.001(2) -0.009(2) -0.006(2)
    C1 0.037(2) 0.035(3) 0.029(3) 0.005(3) 0.002(2) -0.010(3)
    C4 0.059(3) 0.047(4) 0.030(3) 0.009(4) 0.006(2) 0.000(3)
    C5 0.030(2) 0.046(4) 0.026(3) 0.005(2) 0.010(2) -0.007(4)
    C6 0.062(4) 0.057(5) 0.033(3) -0.003(3) -0.008(3) -0.006(3)
    C7 0.051(3) 0.036(4) 0.044(3) -0.004(3) -0.012(3) -0.008(3)
    C8 0.046(3) 0.044(4) 0.045(4) 0.007(3) -0.006(3) -0.004(3)
    C9 0.051(4) 0.051(4) 0.037(3) 0.009(3) -0.008(3) 0.000(3)
    C10 0.037(4) 0.041(4) 0.052(3) -0.004(3) -0.010(3) -0.006(3)
    C11 0.050(3) 0.045(4) 0.039(3) -0.001(3) -0.015(3) -0.008(3)
    O11 0.112(6) 0.088(6) 0.067(4) 0.0000 0.0000 0.028(4)
    O12 0.112(6) 0.088(6) 0.067(4) 0.0000 0.0000 0.028(4)
    O13 0.112(6) 0.088(6) 0.067(4) 0.0000 0.0000 0.028(4)
    O14 0.112(6) 0.088(6) 0.067(4) 0.0000 0.0000 0.028(4)
    N10A 0.112(6) 0.088(6) 0.067(4) 0.0000 0.0000 0.028(4)
    N10B 0.112(6) 0.088(6) 0.067(4) 0.0000 0.0000 0.028(4)
_geom_special_details
;
 Bond distances, angles etc. have been calculated using the
 rounded fractional coordinates. All su's are estimated
 from the variances of the (full) variance-covariance matrix.
 The cell esds are taken into account in the estimation of
 distances, angles and torsion angles
;
loop_
    _geom_bond_atom_site_label_1
    _geom_bond_atom_site_label_2
    _geom_bond_site_symmetry_1
    _geom_bond_site_symmetry_2
    _geom_bond_distance
    _geom_bond_publ_flag
    Ag1 Ag1 . 11_565 3.1638(11) yes
    Ag1 N4 . . 2.109(5) yes
    Ag1 O1 . 14_455 2.814(5) yes
    Ag1 O1 . 15_755 2.814(5) no
    Ag1 N4 . 20_655 2.109(5) no
    O1 C5 . . 1.226(8) no
    N1 C1 . . 1.342(6) no
    N1 C4 . . 1.323(7) no
    N3 C5 . . 1.322(8) no
    N3 C6 . . 1.450(7) no
    N4 C9 . . 1.357(8) no
    N4 C10 . . 1.350(7) no
    C1 C5 . . 1.522(6) no
    C1 C1 . 26_665 1.372(6) no
    C4 C4 . 26_665 1.373(9) no
    N3 H3N . . 0.8800 no
    C6 C7 . . 1.502(8) no
    C7 C8 . . 1.384(8) no
    C7 C11 . . 1.407(8) no
    C8 C9 . . 1.365(8) no
    C10 C11 . . 1.362(8) no
    O11 N10A . . 1.493(14) no
    O11 N10B . . 1.424(13) no
    O11 O12 . . 1.65(3) no
    O12 N10B . . 1.19(3) no
    O12 N10A . . 1.66(3) no
    O13 N10A . . 1.066(15) no
    O13 N10B . . 1.36(2) no
    O13 O14 . . 1.06(3) no
    O14 N10B . . 0.96(2) no
    O14 N10A . . 1.02(2) no
    C4 H4 . . 0.9500 no
    C6 H6B . . 0.9900 no
    C6 H6A . . 0.9900 no
    C8 H8 . . 0.9500 no
    C9 H9 . . 0.9500 no
    C10 H10 . . 0.9500 no
    C11 H11 . . 0.9500 no
loop_
    _geom_angle_atom_site_label_1
    _geom_angle_atom_site_label_2
    _geom_angle_atom_site_label_3
    _geom_angle_site_symmetry_1
    _geom_angle_site_symmetry_2
    _geom_angle_site_symmetry_3
    _geom_angle
    _geom_angle_publ_flag
    N4 Ag1 N4 . . 20_655 173.0(2) yes
    O1 Ag1 O1 14_455 . 15_755 109.48(14) yes
    Ag1 Ag1 N4 11_565 . . 86.51(14) yes
    O1 Ag1 N4 14_455 . . 97.80(15) yes
    O1 Ag1 N4 15_755 . . 86.26(15) yes
    Ag1 Ag1 O1 11_565 . 14_455 125.26(10) yes
    Ag1 Ag1 O1 11_565 . 15_755 125.26(10) no
    Ag1 Ag1 N4 11_565 . 20_655 86.51(14) no
    O1 Ag1 N4 14_455 . 20_655 86.26(15) no
    O1 Ag1 N4 15_755 . 20_655 97.80(15) no
    Ag1 O1 C5 7_744 . . 114.9(3) no
    C1 N1 C4 . . . 116.2(5) no
    C5 N3 C6 . . . 121.9(5) no
    Ag1 N4 C9 . . . 119.7(4) no
    Ag1 N4 C10 . . . 122.9(3) no
    C9 N4 C10 . . . 117.4(5) no
    N1 C1 C5 . . . 116.7(4) no
    N1 C1 C1 . . 26_665 121.6(4) no
    C1 C1 C5 26_665 . . 121.6(4) no
    N1 C4 C4 . . 26_665 122.1(5) no
    C5 N3 H3N . . . 119.00 no
    C6 N3 H3N . . . 119.00 no
    O1 C5 N3 . . . 124.1(5) no
    O1 C5 C1 . . . 120.7(6) no
    N3 C5 C1 . . . 115.2(5) no
    N3 C6 C7 . . . 115.7(5) no
    C8 C7 C11 . . . 117.3(5) no
    C6 C7 C8 . . . 119.5(5) no
    C6 C7 C11 . . . 123.2(5) no
    C7 C8 C9 . . . 120.7(6) no
    N4 C9 C8 . . . 122.1(5) no
    N4 C10 C11 . . . 123.5(5) no
    C7 C11 C10 . . . 119.1(5) no
    C4 C4 H4 26_665 . . 119.00 no
    N1 C4 H4 . . . 119.00 no
    N3 C6 H6B . . . 108.00 no
    C7 C6 H6A . . . 108.00 no
    H6A C6 H6B . . . 107.00 no
    C7 C6 H6B . . . 108.00 no
    N3 C6 H6A . . . 108.00 no
    C7 C8 H8 . . . 120.00 no
    C9 C8 H8 . . . 120.00 no
    C8 C9 H9 . . . 119.00 no
    N4 C9 H9 . . . 119.00 no
    N4 C10 H10 . . . 118.00 no
    C11 C10 H10 . . . 118.00 no
    O11 N10A O13 . . . 98.0(8) no
    O13 N10A N10B . . . 113.9(13) no
    O11 N10A N10B . . . 72.3(9) no
    O11 N10B N10A . . . 87.5(11) no
    O11 N10B O13 . . . 89.0(10) no
    O13 N10B N10A . . . 45.8(9) no
    C7 C11 H11 . . . 120.00 no
    C10 C11 H11 . . . 120.00 no
loop_
    _geom_torsion_atom_site_label_1
    _geom_torsion_atom_site_label_2
    _geom_torsion_atom_site_label_3
    _geom_torsion_atom_site_label_4
    _geom_torsion_site_symmetry_1
    _geom_torsion_site_symmetry_2
    _geom_torsion_site_symmetry_3
    _geom_torsion_site_symmetry_4
    _geom_torsion
    _geom_torsion_publ_flag
    Ag1 Ag1 N4 C9 11_565 . . . -71.9(5) no
    Ag1 Ag1 N4 C10 11_565 . . . 106.2(4) no
    O1 Ag1 N4 C9 14_455 . . . 163.0(5) no
    O1 Ag1 N4 C10 14_455 . . . -19.0(5) no
    O1 Ag1 N4 C9 15_755 . . . 53.8(5) no
    O1 Ag1 N4 C10 15_755 . . . -128.1(5) no
    Ag1 O1 C5 N3 7_744 . . . -89.1(5) no
    Ag1 O1 C5 C1 7_744 . . . 91.1(5) no
    C4 N1 C1 C5 . . . . 172.9(6) no
    C4 N1 C1 C1 . . . 26_665 -2.9(10) no
    C1 N1 C4 C4 . . . 26_665 -1.9(10) no
    C6 N3 C5 O1 . . . . 1.7(8) no
    C6 N3 C5 C1 . . . . -178.5(4) no
    C5 N3 C6 C7 . . . . -79.7(7) no
    Ag1 N4 C9 C8 . . . . 178.2(5) no
    C10 N4 C9 C8 . . . . 0.1(9) no
    Ag1 N4 C10 C11 . . . . -178.8(5) no
    C9 N4 C10 C11 . . . . -0.7(9) no
    N1 C1 C5 O1 . . . . -106.9(6) no
    N1 C1 C5 N3 . . . . 73.3(7) no
    C1 C1 C5 O1 26_665 . . . 68.8(8) no
    C1 C1 C5 N3 26_665 . . . -111.0(7) no
    N1 C1 C1 N1 . . 26_665 26_665 5.5(11) no
    N1 C1 C1 C5 . . 26_665 26_665 -170.1(6) no
    C5 C1 C1 N1 . . 26_665 26_665 -170.1(6) no
    C5 C1 C1 C5 . . 26_665 26_665 14.4(10) no
    N1 C4 C4 N1 . . 26_665 26_665 4.5(11) no
    N3 C6 C7 C8 . . . . 163.0(6) no
    N3 C6 C7 C11 . . . . -19.0(9) no
    C6 C7 C8 C9 . . . . 177.0(6) no
    C11 C7 C8 C9 . . . . -1.1(9) no
    C6 C7 C11 C10 . . . . -177.5(6) no
    C8 C7 C11 C10 . . . . 0.5(9) no
    C7 C8 C9 N4 . . . . 0.9(10) no
    N4 C10 C11 C7 . . . . 0.4(9) no
loop_
    _geom_hbond_atom_site_label_D
    _geom_hbond_atom_site_label_H
    _geom_hbond_atom_site_label_A
    _geom_hbond_site_symmetry_A
    _geom_hbond_distance_DH
    _geom_hbond_distance_HA
    _geom_hbond_distance_DA
    _geom_hbond_angle_DHA
    N3 H3N O11 1_565 0.88 1.86 2.744(14) 178
    N3 H3N O13 1_565 0.88 2.26 2.875(13) 127
    C4 H4 O11 5_765 0.95 2.45 3.378(13) 165
    C4 H4 O14 7_754 0.95 2.40 3.33(2) 168
    C9 H9 O13 22_555 0.95 2.50 3.224(14) 133
    C11 H11 O13 1_565 0.95 2.51 3.154(13) 126
_shelx_hkl_file
;
 -18   0   6  -26.06   46.88
  18   0  -6  -14.13   47.46
 -18   0   7   36.45   32.29
  18   0  -7    7.52   46.35
 -18   0   7   13.79   47.62
 -18   0   8   30.49   33.15
  18   0  -8   70.98   46.71
 -18   0   8   48.01   47.20
  18   0  -9  -22.08   46.41
 -18   0   9   12.29   47.57
 -18   0   9   11.69   32.79
 -18   0  10   41.77   45.72
  18   0 -10   31.67   33.22
 -18   0  10   35.18   33.72
 -18   0  11   13.73   45.27
  18   0 -11   26.93   32.25
 -18   0  11    7.97   33.33
 -18   0  12   -2.51   33.85
 -18   0  12   33.36   47.08
  18  -1  -6   19.92   32.83
  18   1  -6   22.43   32.66
 -18  -1   6   -1.71   46.54
 -18   1   6  -12.94   46.73
 -18   1   6   12.73   33.77
 -18  -1   7   -8.70   46.16
 -18  -1   7  -19.78   33.61
  18   1  -7   18.48   32.55
 -18   1   7   38.88   45.60
  18  -1  -7  -10.80   33.02
 -18   1   7   46.98   32.82
 -18   1   8  -22.37   33.02
 -18  -1   8   36.24   32.40
  18   1  -8   -7.84   33.30
  18  -1  -8   22.38   32.93
 -18   1   8   37.00   32.61
 -18  -1   8   -4.91   33.57
 -18   1   9  -29.71   33.34
 -18   1   9   21.03   32.23
 -18  -1   9   -2.93   33.67
  18   1  -9  -24.10   33.07
 -18  -1   9   20.04   32.47
  18  -1  -9    3.28   32.75
 -18   1  10  -13.65   33.73
  18  -1 -10  -16.94   33.66
  18   1 -10  -10.31   46.96
 -18  -1  10  -22.06   47.19
 -18   1  10  -14.86   46.08
 -18  -1  10   19.71   32.57
 -18   1  11   36.35   45.73
  18   1 -11    2.52   46.58
 -18  -1  11   51.79   46.18
 -18  -1  11  -16.04   32.96
 -18   1  11    8.15   46.91
 -18  -1  12   18.70   33.77
 -18   1  12    2.77   46.70
 -18   1  12   15.79   46.96
 -18  -1  12  -27.68   46.75
  18   2  -6   -9.42   33.20
 -18   2   6  -13.64   33.35
  18   2  -7   21.90   32.92
 -18  -2   7   14.92   33.58
 -18  -2   7   47.06   46.16
 -18   2   7   34.62   46.24
  18  -2  -7   43.24   47.58
 -18   2   7    6.34   47.45
 -18   2   8    4.66   32.62
  18  -2  -8  -29.69   47.01
 -18  -2   8   31.83   32.89
 -18   2   8    0.67   46.92
 -18  -2   8   10.48   32.48
  18   2  -8   21.92   32.85
 -18   2   9    7.24   46.93
 -18  -2   9    3.39   32.78
  18   2  -9  -28.80   33.01
 -18  -2   9   52.75   32.57
 -18   2   9   25.18   32.48
  18  -2  -9  -58.06   47.26
  18  -2 -10  -44.70   33.65
 -18   2  10   13.53   46.01
 -18  -2  10   52.36   31.82
  18   2 -10   -8.88   32.59
 -18  -2  10   -1.38   33.37
 -18   2  10   -4.47   33.08
 -18  -2  11   24.70   32.77
  18   2 -11  -28.28   46.54
 -18   2  11   21.66   33.40
 -18  -2  11   34.54   47.24
 -18   2  11   18.15   46.36
 -18  -2  12   24.56   32.33
 -18   2  12  -14.50   33.44
 -18  -3   7    5.26   46.32
  18  -3  -7  -24.96   33.77
 -18   3   7  -18.29   34.11
  18   3  -7    0.37   33.22
 -18   3   7  -12.64   46.67
 -18  -3   7  -15.94   33.71
 -18  -3   8  -15.27   33.31
  18  -3  -8    5.33   32.82
  18   3  -8  -27.24   33.43
 -18  -3   8   32.95   46.73
 -18   3   8  -13.60   46.42
 -18   3   8  -25.74   33.72
  18  -3  -9   34.58   32.78
 -18  -3   9   -2.84   33.32
 -18  -3   9   58.31   45.96
 -18   3   9  -22.48   33.00
  18   3  -9  -19.40   32.74
 -18   3   9  -33.72   33.25
 -18  -3  10  -25.84   33.11
 -18  -3  10  -26.20   33.50
 -18   3  10  -49.05   47.41
  18  -3 -10   -6.70   46.75
  18   3 -10   12.26   32.82
 -18   3  10   -7.67   32.75
 -18  -3  11   24.07   32.67
 -18   3  11  -17.96   46.29
  18   3 -11   19.92   32.74
 -18  -3  11    3.10   33.51
 -18  -3  12   -4.41   32.94
 -18   4   9   44.77   33.01
  18  -4  -9   -3.98   33.18
 -18   4  10   30.03   33.90
  18  -4 -10   38.78   33.21
 -18   4  10   14.80   33.27
 -17   0   2  -37.77   46.66
  17   0  -2   43.95   46.58
 -17   0   3   23.22   32.24
  17   0  -3   17.11   32.48
 -17   0   4   48.10   45.75
  17   0  -4    9.91   32.26
 -17   0   5   10.74   26.70
  17   0  -5   13.07   26.66
 -17   0   6   40.83   26.20
  17   0  -6  -13.98   27.33
  17   0  -7    7.58   27.36
 -17   0   7   17.36   38.12
 -17   0   7  -15.59   27.70
  17   0  -8   33.59   38.34
 -17   0   8   21.55   38.33
 -17   0   8   15.89   26.86
 -17   0   9   24.23   37.44
  17   0  -9    2.73   27.03
 -17   0   9   -7.62   27.56
  17   0 -10   -5.90   27.15
 -17   0  10   19.94   37.91
 -17   0  10   14.57   27.36
 -17   0  11   42.46   38.08
 -17   0  11    8.63   27.05
 -17   0  12   -4.04   27.29
 -17   0  12   24.93   32.52
 -17   0  13   -1.77   33.29
 -17   0  13    5.74   32.41
 -17   0  14  -10.10   46.27
 -17   0  14    1.69   46.98
 -17   0  15    2.12   46.70
 -17   0  15   -7.37   33.60
  17  -1  -2   34.64   32.73
  17   1  -2   35.97   46.21
 -17   1   2  -13.06   33.02
 -17  -1   2   19.55   46.47
 -17   1   3   35.36   32.60
  17  -1  -3    2.78   46.81
 -17  -1   3    3.88   32.46
  17   1  -3   25.52   33.22
 -17  -1   4   11.30   45.81
  17   1  -4   33.07   32.32
  17  -1  -4  -10.31   45.96
 -17   1   4  -24.23   32.63
 -17  -1   5    4.60   26.80
 -17   1   5   19.68   26.97
  17  -1  -5  -10.78   42.20
  17   1  -5    2.65   26.84
  17  -1  -6  -14.40   38.57
 -17   1   6   34.19   26.42
 -17  -1   6    4.41   27.37
  17   1  -6   35.16   27.63
  17  -1  -7   43.09   26.70
 -17   1   7   42.24   37.80
 -17  -1   7   57.77   27.37
 -17  -1   7   35.94   37.85
  17   1  -7   47.81   27.11
 -17   1   7   31.55   27.65
 -17  -1   8    8.94   27.78
  17   1  -8   24.33   27.43
  17  -1  -8   35.42   27.12
 -17   1   8    8.53   27.36
 -17  -1   8   16.38   26.80
 -17   1   8   18.73   28.11
  17   1  -9   18.62   38.62
 -17   1   9   22.53   37.89
  17  -1  -9   29.84   27.25
 -17   1   9    6.83   27.77
 -17  -1   9   25.11   38.82
 -17  -1   9    2.81   26.68
 -17   1  10   16.55   38.24
 -17  -1  10  -26.53   38.96
 -17   1  10   41.97   38.77
  17   1 -10  -13.59   38.28
  17  -1 -10   60.46   37.96
 -17  -1  10   29.85   37.65
 -17   1  11   44.25   27.17
 -17   1  11   -7.62   27.56
  17   1 -11    8.91   27.64
 -17  -1  11   16.55   27.51
 -17  -1  11  -29.88   38.25
 -17   1  12   29.19   27.16
 -17  -1  12   32.74   27.13
 -17   1  12   58.25   26.87
 -17  -1  12   12.19   42.99
 -17   1  13   21.27   32.63
 -17  -1  13   26.11   32.78
 -17   1  13    5.76   46.70
 -17  -1  13   16.66   45.74
 -17   1  14   45.03   32.62
 -17  -1  14    1.68   46.18
 -17   1  14   19.95   32.55
 -17  -1  14   23.10   33.13
 -17  -1  15   33.86   46.81
 -17  -1  15   19.27   33.12
 -17   1  15    8.68   46.14
  17   2  -2   27.76   32.23
 -17   2   2   -3.12   32.65
  17   2  -3   -3.27   32.71
  17  -2  -3  -11.70   33.26
 -17  -2   3   34.88   32.59
 -17   2   3   19.99   46.14
 -17  -2   4    4.46   45.58
  17  -2  -4   18.19   32.22
  17   2  -4  -23.50   46.32
 -17   2   4   -7.48   32.35
  17   2  -5   40.07   41.77
 -17  -2   5   -3.98   26.89
 -17   2   5   29.06   42.56
  17  -2  -5    9.77   32.72
 -17   2   6  -17.05   28.16
  17  -2  -6  -11.34   26.78
  17   2  -6    1.25   38.79
 -17   2   6  -16.76   26.79
 -17  -2   6    5.00   26.37
 -17  -2   7  -12.41   27.77
  17   2  -7   20.91   26.41
 -17   2   7  -31.17   38.32
  17  -2  -7   18.72   27.40
 -17  -2   7    9.73   38.00
 -17   2   7    1.68   27.81
 -17  -2   8  -22.80   27.81
 -17   2   8   35.99   26.43
  17   2  -8    5.15   26.64
 -17   2   8    3.26   38.68
 -17  -2   8  -20.32   27.20
  17  -2  -8    2.85   38.12
 -17   2   9  -12.29   27.53
 -17   2   9    6.63   37.56
  17   2  -9   18.04   26.89
 -17  -2   9   12.35   27.01
  17  -2  -9    0.49   27.16
 -17  -2   9   10.79   26.61
 -17  -2  10    0.09   38.23
  17   2 -10    9.32   38.12
 -17   2  10    7.78   27.19
 -17   2  10  -17.03   38.33
  17  -2 -10   14.89   27.18
 -17  -2  10   -1.10   26.76
 -17   2  11  -25.56   38.57
  17   2 -11  -13.98   27.76
 -17   2  11  -20.95   27.43
 -17  -2  11  -29.04   27.20
 -17  -2  11   -3.04   38.12
 -17  -2  12    1.28   42.24
 -17  -2  12  -12.18   33.18
 -17   2  12   11.97   32.32
 -17   2  12   -2.01   33.03
 -17   2  13  -19.05   32.58
 -17  -2  13  -10.54   32.39
 -17   2  13    9.78   32.72
 -17  -2  13  -15.70   46.94
 -17  -2  14   26.27   33.17
 -17   2  14    8.60   32.97
 -17  -2  14   29.64   32.38
 -17   2  14    4.77   46.85
 -17  -2  15   26.50   33.13
 -17   2  15  -15.89   33.62
 -17  -3   3    7.65   32.65
  17  -3  -3   -5.92   46.73
 -17   3   3    9.77   32.77
  17   3  -3   60.78   31.62
 -17   3   4    4.71   32.38
 -17  -3   4    1.83   32.43
  17   3  -4  -17.42   46.16
  17  -3  -4    9.87   46.04
 -17  -3   5   50.98   45.34
  17   3  -5  -49.64   45.89
 -17   3   5    5.47   42.33
  17  -3  -5  -17.91   46.24
  17   3  -6  -34.76   42.32
  17  -3  -6   25.88   42.28
 -17  -3   6   -2.85   26.89
 -17   3   6   10.28   26.38
 -17   3   6   12.31   42.78
 -17  -3   7   19.32   26.93
  17   3  -7    9.82   37.34
  17  -3  -7   14.10   27.40
 -17   3   7   -3.36   27.83
 -17   3   7   -3.70   37.82
 -17  -3   7   25.96   39.01
 -17   3   8   -3.46   26.94
 -17  -3   8   16.05   27.02
  17   3  -8  -17.27   27.20
 -17   3   8    7.35   27.38
 -17  -3   8   13.47   38.06
  17  -3  -8  -22.17   27.37
 -17  -3   9   12.60   26.96
 -17   3   9   -9.35   27.02
 -17   3   9   10.34   38.90
 -17  -3   9    1.75   26.74
  17   3  -9   -2.38   27.34
  17  -3  -9   15.01   38.06
 -17  -3  10   -8.11   27.35
 -17  -3  10   30.04   26.12
 -17   3  10  -15.78   27.93
  17   3 -10   -8.38   27.25
  17  -3 -10   -4.22   27.88
 -17   3  10   33.93   37.64
 -17   3  11  -12.85   27.59
 -17  -3  11  -17.74   27.22
 -17   3  11  -14.63   26.98
  17   3 -11   13.15   42.38
 -17  -3  11   -4.20   42.43
 -17  -3  12  -35.36   33.19
 -17   3  12   -0.14   46.97
 -17  -3  12  -31.51   33.74
 -17   3  12   28.87   32.48
 -17   3  13   -3.49   32.50
 -17  -3  13   47.71   32.12
 -17   3  13   25.91   32.98
 -17  -3  13  -16.85   33.57
 -17   3  14   -1.04   32.42
 -17   3  14    5.26   32.76
 -17  -3  14   37.96   45.80
 -17  -3  14   -3.29   47.30
 -17  -4   3  -37.90   46.74
  17   4  -3    4.66   32.80
  17  -4  -3   15.78   32.42
 -17   4   3   13.79   32.98
  17   4  -4   16.90   46.09
 -17  -4   4   25.47   32.61
  17  -4  -4  -22.65   33.55
 -17   4   4    9.89   46.42
  17   4  -5  -16.49   45.76
 -17  -4   5  -54.55   46.41
 -17   4   5   11.21   32.79
  17  -4  -5   -8.98   46.36
  17   4  -6   18.19   45.90
 -17   4   6   41.34   45.41
 -17   4   6   -3.20   47.07
 -17  -4   6   52.69   45.17
  17  -4  -6   23.51   45.93
 -17   4   7   -9.22   43.38
  17   4  -7   71.68   41.59
 -17   4   7    3.44   27.00
  17  -4  -7   24.20   42.50
 -17  -4   7   41.23   42.81
 -17  -4   7   25.70   26.64
 -17  -4   8    0.62   26.98
  17  -4  -8    4.38   27.70
  17   4  -8   16.49   42.71
 -17   4   8   14.89   27.74
 -17   4   8   -2.36   38.30
 -17  -4   8   17.21   43.21
 -17   4   9   25.58   26.75
 -17  -4   9   17.35   27.47
  17   4  -9    0.55   27.30
 -17   4   9   29.94   27.37
  17  -4  -9    1.23   27.59
 -17  -4   9  -32.68   38.81
  17   4 -10   11.31   27.38
 -17  -4  10  -31.61   27.97
 -17  -4  10   -4.20   41.95
 -17   4  10   30.38   41.24
 -17   4  10   -3.45   43.19
 -17   4  11    5.03   33.08
  17   4 -11  -41.96   46.43
 -17   4  11   56.30   45.18
 -17  -4  11   -2.92   46.25
 -17  -4  11  -74.84   46.73
 -17  -4  12   -8.33   45.98
 -17   4  12  -56.32   47.11
 -17   4  12   28.50   32.26
 -17  -4  12   29.04   32.81
 -17   4  13   -5.05   32.36
 -17  -4  13    0.87   46.05
 -17  -4  13   23.13   33.23
 -17   4  13   26.33   47.37
 -17  -4  14   -0.20   32.56
 -17  -4  14   -0.14   47.46
 -17   4  14    0.11   46.41
 -17   4  14    1.08   33.20
  17  -5  -3  -34.47   33.91
 -17  -5   4   54.84   46.43
 -17   5   4  -20.93   33.55
  17   5  -4  -81.93   47.38
  17  -5  -4   47.77   32.67
 -17   5   5    0.33   46.45
 -17  -5   5   52.82   33.24
  17   5  -5   15.61   45.77
  17  -5  -5   10.51   33.50
 -17   5   5   46.71   33.34
  17   5  -6   67.61   45.51
 -17   5   6   30.59   33.82
 -17   5   6   26.99   32.66
 -17  -5   6   36.69   32.65
  17  -5  -6    4.54   33.59
  17   5  -7    5.07   46.53
 -17  -5   7   27.75   46.28
  17  -5  -7   15.57   46.96
 -17   5   7   39.78   46.17
 -17  -5   7   20.78   47.42
 -17   5   7   -5.93   47.50
 -17   5   8   50.26   32.68
 -17   5   8   36.09   33.53
 -17  -5   8   60.81   46.95
  17   5  -8  102.35   45.68
 -17  -5   8   81.01   32.26
  17  -5  -8   45.73   33.55
 -17  -5   9   75.30   32.78
  17  -5  -9   43.04   33.39
 -17  -5   9   40.47   32.75
 -17   5   9   57.43   46.19
 -17   5   9   42.12   33.87
  17   5  -9   36.03   32.79
 -17   5  10   30.52   32.52
 -17  -5  10   32.52   32.55
 -17   5  10   43.72   47.28
 -17  -5  10   48.95   32.99
  17   5 -10   18.70   32.81
 -17  -5  11   12.95   46.99
 -17   5  11   16.47   33.40
  17   5 -11   45.25   46.00
 -17  -5  11   14.22   32.65
 -17   5  11   -7.16   46.95
 -17  -5  12    8.82   46.88
 -17   5  12    5.07   33.50
 -17  -5  12   19.92   33.22
 -17   5  12   65.76   45.74
 -17   5  13   74.82   47.04
 -17  -5  13   43.30   32.49
 -17   5  13   50.12   46.35
 -17  -5  13    3.03   33.93
 -17  -5  14    0.40   33.33
  17  -6  -4   10.23   33.05
 -17   6   4  -14.29   33.49
 -17   6   5   17.34   33.67
 -17  -6   5   28.57   46.20
 -17   6   5    7.40   33.27
  17  -6  -5   26.03   32.90
  17   6  -5   20.78   46.03
 -17  -6   6    2.58   32.48
 -17   6   6   -6.08   46.14
  17  -6  -6   -4.39   33.30
  17   6  -6  -35.63   46.67
 -17   6   6   -7.53   33.60
 -17   6   7   11.93   47.52
  17   6  -7   59.31   45.20
 -17   6   7   -3.72   33.10
 -17  -6   7  -31.13   33.44
  17  -6  -7  -15.54   46.96
 -17  -6   7   53.99   47.19
 -17  -6   8   17.73   33.54
 -17   6   8    4.90   33.34
  17  -6  -8    9.28   33.13
 -17  -6   8    9.65   32.73
  17   6  -8  -23.18   33.16
 -17   6   8    4.91   46.04
 -17  -6   9   18.48   33.00
  17  -6  -9   -6.48   32.98
 -17   6   9   23.70   32.42
 -17   6   9   -4.94   33.41
 -17  -6   9   -1.86   46.50
  17   6  -9    4.64   33.13
 -17  -6  10    4.86   33.44
  17   6 -10    7.56   32.86
 -17  -6  10   26.02   46.07
 -17   6  10   -4.98   47.52
 -17   6  10   65.49   45.15
 -17   6  11   17.73   33.59
 -17  -6  11    8.57   46.22
  17   6 -11   -6.94   46.76
 -17   6  11  -20.67   32.50
 -17  -6  11   60.94   46.10
 -17  -6  12   -8.24   46.99
 -17  -6  12   35.90   33.20
 -17   6  12   48.64   32.67
 -17   6  12   47.94   32.33
 -17  -6  13  -42.83   34.04
  17  -7  -5   20.77   33.29
 -17  -7   6   40.28   46.48
  17   7  -6   42.50   32.87
 -17   7   6    6.42   33.23
 -17   7   6  -13.06   34.42
  17  -7  -6   42.12   46.70
  17   7  -7   34.13   32.36
 -17  -7   7  -14.52   34.11
 -17  -7   7    1.92   46.59
  17  -7  -7  -38.99   47.57
 -17   7   7   31.48   46.28
 -17   7   7   21.85   47.15
  17  -7  -8   -4.47   33.36
  17   7  -8  -19.17   33.84
 -17  -7   8   10.03   33.49
 -17   7   8   -0.99   33.56
 -17  -7   8   14.16   46.19
 -17   7   8   16.34   32.73
 -17   7   9   -2.65   33.42
 -17   7   9   18.72   46.74
 -17  -7   9   26.74   33.28
 -17  -7   9   22.50   32.86
  17   7  -9   11.39   32.96
 -17   7  10   20.45   32.71
  17   7 -10   24.26   33.01
 -17  -7  10   26.54   32.16
 -17   7  10   28.51   47.23
 -17  -7  10    4.52   33.29
 -17   7  11    1.99   45.88
 -17   7  11   12.06   33.12
 -17  -7  11   59.43   46.42
  17   7 -11   50.56   46.37
 -17  -7  11    0.28   32.58
 -17  -7  12   43.51   32.59
 -17   7  12   20.88   31.97
 -17  -8   8  -35.58   34.01
 -17  -8   8   33.94   32.65
  17  -8  -8   31.20   33.45
 -17   8   8   34.86   32.72
  17   8  -8   26.47   32.61
 -17   8   9    7.35   33.38
  17   8  -9   15.38   32.72
  16   0  -1    0.95   32.35
 -16   0   1   13.43   32.25
 -16   0   2   44.92   27.21
  16   0  -2   73.94   26.48
  16   0  -3  -41.84   38.70
 -16   0   3   -5.59   37.28
 -16   0   4   53.86   27.48
  16   0  -4   62.62   38.50
 -16   0   5   16.21   37.26
  16   0  -5   -4.85   37.84
 -16   0   6   66.38   26.31
  16   0  -6   47.70   26.91
  16   0  -7   13.23   26.57
 -16   0   7   19.95   26.91
 -16   0   7  -12.75   26.55
 -16   0   8   79.71   27.88
 -16   0   8   90.41   39.02
  16   0  -8  114.34   38.38
 -16   0   9    8.63   37.06
 -16   0   9  -14.84   27.59
  16   0  -9   24.70   26.82
 -16   0  10   68.18   26.87
 -16   0  10   25.37   39.17
  16   0 -10   39.57   37.95
 -16   0  11    3.58   26.43
 -16   0  11    3.36   27.26
 -16   0  12   87.65   38.83
 -16   0  12   40.58   38.28
 -16   0  13  -27.41   27.48
 -16   0  13   -5.74   26.55
 -16   0  14   32.30   38.45
 -16   0  14   22.31   27.89
 -16   0  15   22.62   32.76
 -16   0  15    0.62   32.14
 -16   0  16   30.19   46.56
 -16   0  16   37.10   33.36
 -16   0  17  -13.14   32.87
 -16   1   1   14.34   32.26
  16   1  -1   10.04   32.47
  16  -1  -1    7.30   32.14
 -16  -1   1  -18.14   42.66
 -16   1   2    9.98   26.88
  16  -1  -2   23.12   26.71
  16   1  -2   -2.06   38.06
 -16  -1   2   24.60   26.35
  16  -1  -3   16.31   27.13
 -16  -1   3   22.75   37.41
  16   1  -3   29.52   26.51
 -16   1   3  -11.94   38.19
  16  -1  -4    8.15   26.93
 -16  -1   4   38.65   26.86
  16   1  -4   71.84   26.27
 -16   1   4   26.72   26.68
  16   1  -5   20.72   37.60
 -16  -1   5   19.72   37.55
 -16   1   5   27.42   36.98
  16  -1  -5   15.45   26.43
 -16   1   6   -3.96   26.78
  16  -1  -6    3.58   37.98
 -16  -1   6    5.32   26.36
  16   1  -6   33.56   37.91
  16   1  -7    5.00   26.55
 -16  -1   7  -10.62   37.66
  16  -1  -7   29.92   37.57
 -16   1   7   18.43   26.78
 -16  -1   7  -11.96   27.72
 -16   1   7   16.81   38.53
  16  -1  -8   -1.26   27.04
 -16  -1   8   32.58   27.31
 -16  -1   8   -7.83   26.51
 -16   1   8    1.67   27.38
  16   1  -8   37.59   26.67
 -16   1   8   11.87   26.43
 -16   1   9   -1.39   26.45
  16   1  -9    2.32   37.89
 -16  -1   9  -61.06   39.12
 -16  -1   9   12.06   37.57
 -16   1   9   -3.47   38.47
  16  -1  -9   -1.92   37.81
  16  -1 -10    2.79   27.19
 -16   1  10    1.64   26.55
 -16   1  10    7.85   27.01
  16   1 -10    9.72   26.52
 -16  -1  10    9.11   26.94
 -16  -1  10   -1.99   26.76
 -16  -1  11   21.47   26.62
 -16  -1  11  -17.63   38.17
 -16   1  11   43.45   37.93
 -16   1  11   -4.97   37.39
 -16   1  12   -2.59   27.28
 -16  -1  12   15.98   27.05
 -16   1  12  -34.78   37.95
 -16  -1  12   20.66   27.15
 -16   1  13   19.14   38.81
 -16  -1  13   -5.74   38.44
 -16  -1  13  -16.34   26.94
 -16   1  13   12.37   37.63
 -16  -1  14    4.73   27.25
 -16  -1  14    3.94   26.92
 -16   1  14   -7.72   38.37
 -16   1  14   21.19   26.63
 -16   1  15   35.74   31.71
 -16  -1  15   10.42   45.41
 -16  -1  15  -24.63   47.10
 -16   1  15   28.88   46.32
 -16   1  16   10.94   46.79
 -16   1  16   25.76   33.38
 -16  -1  16   56.22   32.78
 -16  -1  16   32.77   33.01
  16   2  -1   15.54   45.73
  16  -2  -1   33.18   32.43
 -16  -2   1   43.30   45.76
 -16   2   1  -24.54   33.41
 -16  -2   2  -17.62   27.30
  16   2  -2  -26.58   38.32
 -16   2   2   -3.33   38.23
  16  -2  -2   11.87   37.92
 -16   2   3   41.54   26.54
 -16  -2   3   20.67   38.03
  16  -2  -3   -8.67   38.67
  16   2  -3   -2.32   27.08
  16   2  -4   19.51   27.00
 -16   2   4   35.46   26.77
  16  -2  -4   32.08   37.88
 -16  -2   4   17.32   27.08
 -16  -2   5    8.83   37.61
  16   2  -5   10.94   26.79
  16  -2  -5   19.13   38.01
 -16   2   5   33.58   37.09
 -16  -2   6   -2.77   26.69
  16  -2  -6   25.53   26.56
  16   2  -6   -6.86   38.30
 -16   2   6    8.11   26.30
 -16   2   6    5.42   27.41
 -16  -2   7   50.25   38.55
  16  -2  -7   53.10   26.74
 -16   2   7   56.14   37.59
  16   2  -7   55.01   37.71
 -16   2   7   32.54   27.78
 -16  -2   7   49.17   37.99
 -16  -2   8  -13.39   27.81
 -16   2   8  -21.75   38.49
 -16   2   8   13.49   26.21
  16   2  -8   21.60   26.83
 -16  -2   8  -17.48   26.48
  16  -2  -8   23.53   38.04
 -16   2   9   18.93   37.63
 -16   2   9   38.13   27.39
 -16  -2   9   50.44   26.73
  16  -2  -9   17.60   27.37
  16   2  -9   48.09   37.76
 -16  -2   9   64.96   38.44
  16  -2 -10   -2.18   38.07
 -16   2  10   -9.92   26.63
 -16   2  10   -5.27   38.19
 -16  -2  10  -20.29   27.30
 -16  -2  10   -1.35   37.63
  16   2 -10    8.83   26.64
 -16   2  11    4.93   38.04
 -16   2  11    9.14   27.37
 -16  -2  11   44.29   26.74
  16   2 -11   34.65   26.47
 -16  -2  11   -5.55   27.18
 -16   2  12   -7.10   38.07
 -16  -2  12    7.13   27.21
 -16  -2  12   16.81   26.35
 -16   2  12   17.24   39.07
 -16  -2  13   32.06   27.54
 -16   2  13   33.70   27.57
 -16   2  13   31.50   38.02
 -16  -2  13  -12.98   27.61
 -16   2  14   24.00   38.11
 -16  -2  14  -49.52   39.08
 -16  -2  14    8.74   38.26
 -16   2  14   -1.31   38.82
 -16  -2  15    9.06   33.03
 -16   2  15   37.76   32.56
 -16   2  15   26.38   31.89
 -16  -2  15   13.58   33.12
 -16   2  16  -15.51   32.89
 -16  -2  16  -14.63   33.14
 -16   2  16   -2.21   47.09
 -16  -2  16   25.12   46.10
  16   3  -1   11.13   45.92
 -16  -3   1   28.48   45.00
  16  -3  -1   12.67   32.28
 -16   3   1   37.17   45.74
 -16  -3   2   11.17   26.97
 -16   3   2   29.16   26.96
  16  -3  -2   -8.56   27.44
  16   3  -2    6.58   26.93
 -16  -3   3  -14.55   38.01
  16   3  -3  -24.90   26.86
 -16   3   3   24.70   26.48
  16  -3  -3    1.19   27.26
  16  -3  -4   -3.64   27.00
 -16   3   4   15.96   37.51
 -16  -3   4    8.12   26.61
  16   3  -4    9.76   26.84
  16   3  -5  -50.44   27.10
 -16  -3   5   16.16   26.34
  16  -3  -5   33.62   26.49
 -16   3   5    5.88   26.59
 -16  -3   6   31.62   26.67
  16  -3  -6  -12.78   37.88
 -16   3   6   25.78   38.98
 -16   3   6    9.42   26.60
  16   3  -6   -7.03   26.75
  16   3  -7  -19.82   37.64
 -16   3   7   -1.62   27.99
 -16  -3   7   29.25   38.42
 -16  -3   7  -11.02   26.90
  16  -3  -7   15.01   27.01
 -16   3   7   34.43   37.12
  16  -3  -8   27.62   37.86
 -16  -3   8    6.13   37.88
 -16  -3   8    1.80   27.38
 -16   3   8   10.16   38.94
 -16   3   8   19.83   26.60
  16   3  -8   13.55   26.79
 -16  -3   9   20.23   26.26
  16   3  -9   32.40   26.01
 -16   3   9   20.35   26.54
 -16  -3   9  -12.92   27.31
 -16   3   9  -16.36   37.39
  16  -3  -9   -7.09   26.97
 -16  -3  10   11.07   26.71
 -16   3  10   19.55   26.26
  16   3 -10   38.37   37.37
 -16   3  10  -22.32   38.44
 -16  -3  10   -2.14   38.01
  16   3 -11   -2.34   27.07
 -16   3  11   -2.18   27.06
 -16   3  11   97.31   36.50
 -16  -3  11   11.78   37.76
 -16  -3  11   -4.44   26.84
 -16  -3  12   11.78   37.54
 -16   3  12   -0.56   38.78
 -16  -3  12   26.09   38.66
 -16   3  12   -3.01   37.53
 -16   3  13  -32.77   37.69
 -16  -3  13   10.11   27.74
 -16   3  13    8.81   26.68
 -16  -3  13    1.11   26.87
 -16   3  14   22.28   38.03
 -16  -3  14   -1.21   38.88
 -16   3  14    5.92   27.44
 -16  -3  14  -31.34   27.57
 -16   3  15    7.50   46.70
 -16   3  15   -8.55   32.28
 -16  -3  15   40.05   31.31
 -16  -3  15   -4.25   33.15
 -16   3  16   -0.90   33.40
 -16  -3  16   10.54   33.21
 -16   3  16   -9.40   33.59
 -16  -3  16   -2.04   46.53
 -16  -4   1    6.06   32.46
  16  -4  -1   -3.87   32.61
 -16   4   1   19.07   32.08
  16   4  -1  -26.95   46.17
 -16   4   2   69.49   42.39
  16   4  -2   27.71   27.64
 -16  -4   2   12.91   43.39
  16  -4  -2   47.14   42.87
 -16  -4   3  -29.36   27.26
 -16   4   3   -5.67   38.04
  16  -4  -3    9.98   38.13
  16   4  -3  -64.50   27.37
 -16   4   4    8.55   27.34
  16  -4  -4   24.12   27.22
  16   4  -4   34.48   27.51
 -16  -4   4    9.56   38.46
 -16  -4   5    0.58   26.23
  16   4  -5    5.35   26.86
 -16   4   5   17.32   26.25
  16  -4  -5  -14.63   27.22
  16   4  -6   75.02   27.23
 -16   4   6   26.54   38.37
  16  -4  -6   44.40   27.20
 -16   4   6   49.43   27.77
 -16  -4   6   35.85   38.47
  16  -4  -7    3.63   38.21
 -16  -4   7    3.61   26.75
 -16   4   7   40.88   38.69
 -16   4   7   -5.97   27.07
 -16  -4   7    5.97   38.74
  16   4  -7   20.26   37.79
 -16  -4   8  109.15   28.46
 -16  -4   8  130.54   27.33
 -16   4   8  106.99   27.33
  16  -4  -8  125.12   27.77
  16   4  -8   78.79   28.19
 -16   4   8  108.39   28.51
 -16   4   9   15.37   38.31
 -16  -4   9   10.22   37.94
  16   4  -9  -33.87   27.20
 -16  -4   9   18.56   26.84
  16  -4  -9    5.25   38.23
 -16   4   9  -19.20   37.46
 -16  -4  10   34.55   39.02
 -16   4  10   63.36   27.04
 -16   4  10   51.85   27.07
 -16  -4  10   56.23   28.08
  16   4 -10   49.66   37.43
 -16   4  11   -4.87   38.56
 -16  -4  11  -11.75   27.67
 -16   4  11   12.48   26.60
  16   4 -11    0.76   26.73
 -16  -4  11   -8.05   27.04
 -16  -4  12   44.78   38.75
 -16   4  12   24.14   38.42
 -16   4  12   34.64   27.23
 -16  -4  12   14.61   27.03
 -16   4  13  -43.67   38.30
 -16  -4  13    3.99   26.72
 -16  -4  13   36.65   26.87
 -16   4  13    1.64   38.32
 -16   4  14   76.84   42.38
 -16  -4  14   43.78   33.42
 -16  -4  14   26.88   42.02
 -16   4  14   52.52   33.22
 -16  -4  15  -27.71   46.48
 -16  -4  15  -23.74   32.64
 -16   4  15  -30.02   46.98
 -16   4  15  -10.10   32.17
 -16   4  16   69.56   32.88
 -16  -4  16   23.24   33.64
 -16  -4  16   15.90   34.05
 -16   4  16   28.73   33.44
 -16  -5   1   -9.33   32.94
  16   5  -1  -26.73   33.19
 -16   5   1  -11.03   46.32
  16  -5  -1  -18.19   46.56
 -16   5   2   -3.97   32.29
  16   5  -2   10.39   45.40
  16  -5  -2    6.33   46.71
 -16  -5   2    7.17   46.74
 -16   5   3   20.36   42.26
  16   5  -3   -5.63   26.45
 -16  -5   3   21.52   27.14
  16  -5  -3    9.13   38.03
 -16  -5   4   22.21   26.12
 -16   5   4   15.75   37.38
  16   5  -4   -6.50   26.83
  16  -5  -4  -34.12   38.55
 -16  -5   5   25.86   37.68
  16  -5  -5    2.87   26.92
  16   5  -5  -13.14   27.19
 -16   5   5    8.63   27.09
 -16   5   5   19.38   26.71
  16  -5  -6   -2.78   27.24
 -16   5   6   -3.19   26.85
 -16   5   6    4.60   27.35
 -16  -5   6   -8.52   27.78
  16   5  -6   36.00   26.38
 -16  -5   7  -49.72   39.62
 -16   5   7   -9.29   38.80
  16  -5  -7   14.57   37.80
 -16   5   7    5.16   26.62
  16   5  -7    7.08   37.13
 -16  -5   7   -0.71   38.04
  16   5  -8   30.86   26.97
  16  -5  -8   -0.66   27.32
 -16  -5   8   42.17   27.41
 -16   5   8   17.56   27.91
 -16   5   8   37.10   37.81
 -16  -5   8   41.82   27.45
  16   5  -9   15.63   26.79
 -16  -5   9   25.15   26.78
 -16   5   9    5.93   26.67
 -16  -5   9    2.97   27.61
  16  -5  -9   34.21   37.80
 -16   5   9    8.38   38.83
 -16   5  10    0.47   27.76
 -16  -5  10   -8.09   27.09
 -16   5  10   19.57   37.90
 -16  -5  10  -23.42   39.13
  16   5 -10   20.26   37.07
 -16   5  11    9.15   39.04
 -16  -5  11   22.02   37.99
 -16   5  11    8.18   26.46
 -16  -5  11    8.35   27.54
  16   5 -11   13.75   26.95
 -16  -5  12  -14.98   39.14
 -16   5  12   11.84   27.38
 -16  -5  12   17.05   38.01
 -16   5  12   18.91   26.56
 -16   5  13  -17.54   26.77
 -16   5  13    7.98   38.60
 -16  -5  13   -2.54   26.86
 -16  -5  13   -2.37   27.32
 -16  -5  14   42.78   32.57
 -16   5  14   18.33   33.46
 -16   5  14    2.14   32.76
 -16  -5  14   38.13   32.43
 -16  -5  15    7.76   46.07
 -16  -5  15    1.37   46.73
 -16   5  15   13.29   32.16
 -16   5  15  -13.52   47.30
 -16  -6   1  -16.74   46.84
  16  -6  -1   44.19   46.90
 -16   6   1   39.59   46.84
  16   6  -1   49.13   32.37
 -16   6   2  -12.72   33.32
  16  -6  -2   31.77   46.05
 -16  -6   2   25.53   32.25
  16   6  -2    6.05   45.92
  16  -6  -3   19.80   46.48
  16   6  -3   51.46   45.43
 -16  -6   3   60.00   45.61
 -16   6   3   26.88   32.99
 -16   6   4    7.56   26.88
 -16  -6   4   -2.60   27.09
  16  -6  -4  -19.38   39.01
  16   6  -4   -7.36   26.68
 -16   6   5   70.02   28.20
  16  -6  -5   65.64   27.80
 -16   6   5   63.30   38.62
  16   6  -5   28.15   27.73
 -16  -6   5   32.82   27.75
 -16   6   6    8.24   37.90
 -16   6   6   22.05   27.18
  16   6  -6    8.35   38.10
  16  -6  -6  -16.02   27.54
 -16  -6   6  -29.77   37.87
 -16  -6   7   69.88   26.92
 -16   6   7   48.49   26.89
 -16   6   7   49.75   38.78
 -16  -6   7   59.86   39.34
  16   6  -7   38.86   38.30
  16  -6  -7   53.58   38.61
 -16  -6   8   -9.46   26.99
 -16   6   8  -11.45   27.39
 -16   6   8    0.18   26.81
  16  -6  -8   -1.51   27.17
  16   6  -8    6.29   26.87
 -16  -6   8  -28.53   28.30
 -16  -6   9   32.70   27.89
 -16   6   9   25.38   38.23
  16   6  -9   45.76   27.43
 -16  -6   9   86.58   37.67
 -16   6   9   -4.41   39.63
 -16  -6  10  -38.57   39.11
 -16  -6  10   35.31   37.48
  16   6 -10  -12.77   38.12
 -16   6  10  -21.62   27.73
 -16   6  10    8.39   26.80
 -16   6  11   49.87   39.55
  16   6 -11   46.76   27.36
 -16  -6  11   58.87   27.05
 -16  -6  11   65.11   27.84
 -16   6  11   76.97   37.98
 -16  -6  12  -13.75   27.58
 -16   6  12  -15.25   27.82
 -16  -6  12  -15.83   39.19
 -16   6  12  -22.63   26.82
 -16  -6  13   49.51   32.98
 -16   6  13   51.56   46.65
 -16   6  13   49.77   31.95
 -16  -6  13   13.46   45.91
 -16  -6  14  -20.97   45.65
 -16  -6  14   11.90   33.19
 -16   6  14   -4.20   33.74
 -16   6  14  -24.15   33.30
 -16  -6  15   29.45   47.00
 -16  -6  15   19.07   32.58
 -16   6  15   26.14   47.74
 -16   6  15   45.86   32.65
  16  -7  -2   -0.67   47.24
 -16   7   2  -29.32   47.66
  16   7  -2  -18.10   33.21
 -16  -7   2   40.03   46.20
  16   7  -3   -4.72   46.21
  16  -7  -3   19.57   46.08
 -16   7   3   10.54   32.71
 -16  -7   3  -15.54   32.80
 -16  -7   4    1.06   45.57
  16   7  -4  -49.37   46.16
  16  -7  -4   -6.21   46.08
 -16   7   4   15.78   32.11
 -16   7   5   25.22   26.93
  16   7  -5  -14.65   42.06
 -16  -7   5  -19.06   42.39
 -16   7   5   -1.95   27.65
  16  -7  -5   23.64   26.76
 -16  -7   6   -9.11   27.25
  16  -7  -6   -7.34   38.49
 -16   7   6   -2.76   26.80
  16   7  -6   -1.72   38.44
 -16   7   6   19.77   38.99
 -16  -7   7   25.34   26.99
 -16   7   7   16.70   37.56
  16   7  -7  -50.15   27.22
  16  -7  -7   14.24   27.03
 -16   7   7    8.55   27.30
 -16  -7   7   17.94   27.37
  16  -7  -8   17.60   38.58
  16   7  -8   18.91   27.33
 -16  -7   8  -19.89   28.22
 -16   7   8    6.85   38.81
 -16   7   8   31.08   38.23
 -16  -7   8   19.47   37.90
 -16  -7   9   24.40   38.45
 -16   7   9    0.02   26.79
 -16   7   9   -7.49   28.16
  16   7  -9    9.35   38.57
 -16  -7   9  -19.41   26.48
  16   7 -10  -51.58   38.84
 -16  -7  10   -1.44   27.12
 -16  -7  10    2.29   38.62
 -16   7  10    1.23   38.31
 -16   7  10   11.59   39.22
 -16  -7  11   32.62   27.27
 -16  -7  11   -1.69   27.04
  16   7 -11    8.53   27.14
 -16   7  11    5.39   26.95
 -16   7  11   -4.72   27.76
 -16  -7  12   12.92   31.84
 -16  -7  12   13.95   46.71
 -16   7  12   -0.52   46.24
 -16   7  12    9.36   45.41
 -16   7  13    6.90   33.62
 -16   7  13   -7.86   45.98
 -16  -7  13   35.76   31.70
 -16  -7  13    6.76   33.74
 -16  -7  14   -8.77   33.75
 -16   7  14    1.30   33.41
 -16  -7  14   45.72   45.79
 -16   7  14    9.20   46.56
 -16   8   3    6.38   46.14
 -16  -8   3  -40.42   46.70
  16  -8  -3   19.67   46.24
  16   8  -3   22.94   32.38
  16  -8  -4   -5.20   33.18
 -16   8   4  -16.23   33.35
 -16   8   4   -2.45   33.33
 -16  -8   4    5.56   32.81
  16   8  -4  -14.19   32.61
  16  -8  -5   -3.11   33.16
 -16  -8   5  -20.72   32.59
 -16   8   5    2.42   33.78
  16   8  -5   -8.90   32.89
 -16   8   5   -1.57   32.57
 -16  -8   6    4.05   42.06
 -16   8   6    3.58   32.98
  16  -8  -6    1.35   46.55
  16   8  -6   11.97   32.24
 -16   8   6   32.73   46.81
  16   8  -7   11.86   32.19
 -16  -8   7   -8.96   33.44
 -16  -8   7  -46.10   42.91
 -16   8   7   21.16   26.70
  16  -8  -7  -18.35   33.39
 -16   8   7  -15.03   32.99
 -16   8   8   36.61   43.02
  16   8  -8    4.23   27.30
 -16  -8   8    6.52   27.22
 -16   8   8   47.26   42.21
 -16  -8   8  -13.78   27.89
 -16   8   9  -20.11   33.46
 -16  -8   9   -9.09   43.15
  16   8  -9    6.15   42.33
 -16   8   9  -46.77   42.71
 -16  -8   9  -24.10   32.71
 -16  -8  10   14.56   32.62
 -16  -8  10   -7.40   32.11
 -16   8  10   -2.39   32.45
 -16   8  10   30.40   46.45
  16   8 -10  -28.98   33.84
 -16   8  11   -6.36   46.08
 -16   8  11   -9.48   33.01
 -16  -8  11   39.27   32.28
 -16  -8  11   10.75   32.77
 -16  -8  12  -16.26   32.95
 -16   8  12   22.15   46.65
 -16  -8  12   24.05   46.99
 -16   8  12    9.97   32.17
 -16   8  13  -31.31   33.82
 -16  -8  13   -7.11   33.63
 -16   8  13  -19.48   33.13
 -16  -8  13  -19.04   33.29
  16  -9  -4  -14.81   48.06
 -16   9   4    7.50   33.13
 -16  -9   4   24.23   32.40
  16   9  -4    3.80   32.27
 -16   9   4   -3.79   47.69
  16  -9  -5  -23.77   46.95
 -16  -9   5  -23.70   46.44
  16   9  -5   22.93   32.19
 -16   9   5  -50.96   48.16
 -16   9   5   20.58   32.77
  16  -9  -6    3.77   32.91
  16   9  -6  -19.91   33.20
 -16  -9   6   -0.91   45.84
 -16   9   6    6.14   33.18
 -16   9   6  -24.63   33.24
 -16   9   7   49.39   46.00
 -16   9   7   -6.08   33.11
 -16  -9   7   -1.16   47.26
  16  -9  -7   -2.28   46.84
  16   9  -7  -24.99   46.11
 -16  -9   7  -19.08   33.11
  16   9  -8  -47.71   46.95
 -16   9   8   17.54   46.01
 -16  -9   8  -31.62   32.91
 -16   9   8   -5.82   33.30
 -16  -9   8   -0.53   47.20
 -16   9   9   26.94   47.41
  16   9  -9  -13.61   33.00
 -16  -9   9    3.94   32.60
 -16   9   9   18.27   45.93
 -16  -9   9    9.11   33.87
 -16  -9  10    4.01   45.92
  16   9 -10   -6.20   32.54
 -16   9  10    4.78   33.54
 -16   9  10  -15.66   32.67
 -16  -9  10   22.87   33.16
 -16   9  11   24.07   45.84
 -16  -9  11   19.84   45.74
 -16  -9  11   19.81   47.32
 -16   9  11  -25.90   47.28
 -16   9  12   19.86   33.38
 -16   9  12   20.96   32.89
 -16  -9  12  -22.40   46.75
 -16  -9  12   28.24   32.92
 -16  10   6   46.33   47.09
 -16  10   6    2.75   32.94
 -16 -10   6  -14.13   34.15
 -16 -10   6   27.43   32.83
  16 -10  -6    6.17   47.22
  16  10  -6  -21.84   33.53
 -16  10   7   45.31   47.46
 -16 -10   7   75.32   34.48
 -16  10   7   29.33   34.33
  16  10  -7   76.76   33.41
 -16 -10   7   66.92   33.13
 -16 -10   8   30.97   32.66
 -16  10   8  -12.76   34.01
 -16  10   8   15.64   46.97
  16  10  -8  -12.09   33.27
 -16 -10   8  -16.56   33.78
 -16 -10   9   -8.42   47.62
  16  10  -9   63.93   33.84
 -16 -10   9   32.06   34.44
 -16  10   9   39.44   47.70
 -16  10   9   47.70   48.33
 -16  10  10   14.74   33.28
 -16 -10  10  -17.26   47.03
 -16  10  10   -0.12   32.92
  15   0  -1  -24.26   26.97
 -15   0   1   17.94   37.23
 -15   0   2   37.66   37.34
  15   0  -2   25.65   26.75
  15   0  -3   -1.66   26.46
 -15   0   3   12.56   21.30
  15   0  -4   28.17   22.04
 -15   0   4    4.19   22.12
 -15   0   5   19.64   31.30
  15   0  -5   31.88   31.15
 -15   0   6    7.66   21.60
  15   0  -6  -12.38   22.22
 -15   0   7   27.02   32.27
  15   0  -7   38.71   31.19
 -15   0   7   35.23   22.49
 -15   0   8   45.12   30.82
 -15   0   8   21.54   22.97
  15   0  -8   52.07   22.51
 -15   0   9   -3.22   31.55
 -15   0   9  -10.48   22.12
  15   0  -9   -2.59   30.88
 -15   0  10   31.86   30.63
  15   0 -10   -6.82   21.85
 -15   0  10    8.28   22.32
 -15   0  11    3.60   22.99
 -15   0  11   29.36   21.90
 -15   0  12  -11.04   35.42
 -15   0  12  -21.50   21.67
 -15   0  13   40.93   26.04
 -15   0  13   31.24   27.46
 -15   0  14    3.04   37.95
 -15   0  14  -16.02   26.82
 -15   0  15   41.38   27.50
 -15   0  15   58.98   38.53
 -15   0  16  -25.25   39.13
 -15   0  16   25.03   26.79
 -15   0  17   -4.42   34.01
 -15   0  17   13.66   46.35
 -15   0  18   30.13   33.28
  15  -1  -1   28.90   37.94
 -15   1   1    3.80   38.48
 -15  -1   1   65.73   37.61
  15   1  -1    2.90   27.32
 -15  -1   2   90.18   37.01
  15  -1  -2   20.09   27.50
 -15   1   2   67.59   26.89
  15   1  -2   86.33   37.87
  15  -1  -3   10.99   21.56
  15   1  -3   40.42   34.09
 -15  -1   3   26.21   26.63
 -15   1   3   17.92   21.52
 -15  -1   4   34.65   22.40
 -15   1   4   66.05   31.00
  15  -1  -4   63.30   31.15
  15   1  -4   28.67   22.70
 -15   1   5   42.98   31.12
 -15  -1   5   31.28   31.24
  15   1  -5   41.02   21.65
  15  -1  -5   44.54   21.58
 -15  -1   6   13.70   21.86
  15   1  -6   -1.86   31.43
 -15   1   6    5.97   21.77
  15  -1  -6    3.59   31.12
  15  -1  -7   95.91   22.88
 -15  -1   7  110.66   22.51
 -15   1   7  104.10   22.48
 -15   1   7  119.39   23.18
  15   1  -7   84.07   22.97
 -15  -1   7  104.13   23.74
 -15   1   8  107.05   31.43
  15   1  -8   41.09   32.34
 -15  -1   8  127.83   31.55
  15  -1  -8  108.02   31.70
 -15   1   8  119.48   32.32
 -15  -1   8   89.23   32.79
  15   1  -9   28.68   22.23
 -15   1   9   25.38   22.70
 -15  -1   9   27.58   22.64
  15  -1  -9   16.99   22.19
 -15   1   9   31.63   22.05
 -15  -1   9   31.33   21.87
  15  -1 -10   45.71   22.60
 -15  -1  10   47.47   22.59
 -15   1  10   42.58   22.36
  15   1 -10   59.20   22.15
 -15   1  10   43.12   22.25
 -15  -1  10   34.28   22.41
 -15   1  11   51.98   32.19
 -15  -1  11   41.74   31.30
 -15  -1  11   82.34   31.60
 -15   1  11   67.37   22.21
 -15  -1  12   21.59   27.12
 -15   1  12    6.97   27.26
 -15  -1  12   18.86   33.94
 -15   1  12   -1.62   26.25
 -15   1  13   62.47   38.78
 -15  -1  13   41.09   27.23
 -15   1  13   83.26   26.58
 -15  -1  13   45.88   38.73
 -15  -1  14   10.80   37.90
 -15  -1  14   23.11   27.32
 -15   1  14   39.96   27.45
 -15   1  14   41.74   26.92
 -15  -1  15   72.93   27.51
 -15   1  15   60.18   27.11
 -15   1  15   28.42   39.09
 -15  -1  15   13.63   39.14
 -15   1  16   13.18   27.79
 -15  -1  16   14.36   27.03
 -15   1  16   19.54   26.81
 -15  -1  16   19.88   26.87
 -15   1  17   79.70   46.27
 -15  -1  17   23.84   32.61
 -15   1  17    9.25   46.23
 -15  -1  17   34.57   46.76
 -15   1  18   -7.13   33.21
  15   2  -1   -3.61   37.99
 -15   2   1   -2.09   26.59
 -15  -2   1    0.72   38.02
  15  -2  -1   -9.51   27.10
 -15  -2   2   20.82   37.57
 -15   2   2    3.01   26.65
  15  -2  -2   -9.96   37.93
  15   2  -2   14.55   37.60
 -15   2   3  -18.20   37.64
  15   2  -3   -5.96   37.58
  15  -2  -3    0.55   26.46
 -15  -2   3  -22.31   26.62
 -15   2   4    8.83   31.15
  15  -2  -4   15.76   21.70
 -15  -2   4   22.50   30.51
  15   2  -4  -10.27   31.35
  15  -2  -5    9.53   30.97
 -15  -2   5   17.66   21.69
  15   2  -5   -7.69   22.07
 -15   2   5   -7.68   22.08
 -15   2   6   -7.95   22.25
 -15  -2   6   -6.68   21.74
 -15   2   6   11.23   22.55
  15   2  -6   -9.73   22.18
  15  -2  -6   -0.89   22.15
 -15  -2   7   17.47   22.71
 -15  -2   7   12.87   30.34
  15   2  -7  -19.98   22.75
  15  -2  -7  -13.71   31.57
 -15   2   7    9.76   31.94
 -15   2   7    6.99   21.61
 -15   2   8  -13.04   31.03
  15   2  -8   24.88   21.98
 -15   2   8   19.85   22.18
 -15  -2   8    2.21   22.71
 -15  -2   8   -2.07   21.52
  15  -2  -8   -4.89   22.17
 -15   2   9   -7.66   31.89
  15   2  -9   -7.79   22.39
 -15  -2   9   -9.36   30.98
  15  -2  -9  -28.44   31.47
 -15   2   9    1.70   21.76
 -15  -2   9   13.87   22.45
 -15  -2  10   -7.70   22.22
 -15   2  10    0.72   21.58
  15   2 -10   -8.73   31.08
 -15   2  10  -13.90   31.39
 -15  -2  10  -23.13   31.47
 -15  -2  11   18.38   21.96
 -15   2  11   26.10   21.77
 -15   2  11   12.14   21.40
 -15  -2  11   22.85   22.37
 -15  -2  12   35.21   38.08
 -15  -2  12  -11.16   26.70
 -15   2  12  -22.29   38.24
 -15   2  12  -11.50   34.26
 -15  -2  13    4.60   27.24
 -15   2  13   -4.23   37.55
 -15  -2  13   26.07   37.53
 -15   2  13   14.14   26.50
 -15   2  14   -4.88   27.12
 -15  -2  14    0.57   27.28
 -15   2  14   -1.67   26.79
 -15  -2  14  -12.84   27.01
 -15  -2  15  -40.63   27.27
 -15   2  15   12.00   27.21
 -15   2  15    8.72   26.53
 -15  -2  15   16.12   26.91
 -15   2  16    6.00   42.57
 -15   2  16   19.59   42.87
 -15  -2  16    2.02   27.30
 -15  -2  16    3.32   32.44
 -15   2  17    3.76   32.78
 -15   2  17   22.26   32.90
 -15  -2  17   -6.37   46.32
 -15  -2  17   29.87   32.63
 -15  -3   1  -23.37   37.93
  15  -3  -1   15.75   26.88
 -15   3   1  -12.73   26.73
  15   3  -1   -9.72   38.10
 -15  -3   2  -23.63   27.06
  15  -3  -2   17.25   26.23
  15   3  -2   17.50   38.02
 -15   3   2  -56.44   37.99
  15  -3  -3  -10.21   38.01
 -15  -3   3   30.44   26.03
 -15   3   3   10.75   37.20
  15   3  -3   -8.52   37.62
  15  -3  -4  -17.09   31.38
  15   3  -4   14.20   34.37
 -15  -3   4    0.60   31.08
 -15   3   4   -5.26   22.10
  15   3  -5    8.12   22.06
  15  -3  -5   10.42   22.15
 -15  -3   5   -7.07   21.98
 -15   3   5   -2.80   21.64
 -15   3   6   20.37   21.33
 -15  -3   6  -19.76   31.36
 -15   3   6  -10.74   32.01
  15  -3  -6  -10.05   31.19
  15   3  -6   12.87   22.16
 -15   3   7  -17.30   30.90
  15   3  -7  -21.44   30.91
 -15   3   7   -9.06   22.89
 -15  -3   7   -9.82   32.34
  15  -3  -7  -18.73   22.49
 -15  -3   7    0.60   22.00
  15  -3  -8    3.54   22.02
 -15   3   8   19.00   22.13
 -15  -3   8   -9.53   22.17
 -15  -3   8    7.84   22.49
  15   3  -8    9.47   21.84
 -15   3   8   14.13   30.79
 -15  -3   9   -6.56   32.10
  15  -3  -9    6.60   31.36
  15   3  -9    5.24   30.62
 -15   3   9   26.44   31.21
 -15  -3   9   19.48   22.19
 -15   3   9   12.05   21.91
 -15   3  10   10.26   22.30
  15   3 -10   19.09   21.63
 -15  -3  10  -11.26   31.17
 -15  -3  10   16.78   22.07
 -15   3  10   -2.09   31.01
 -15  -3  11   -2.63   22.39
 -15   3  11   12.77   22.09
 -15   3  11   10.53   21.67
 -15  -3  11   22.76   21.11
 -15  -3  12   -6.82   26.51
 -15  -3  12    4.19   38.19
 -15   3  12   29.83   37.78
 -15   3  12  -16.74   37.23
 -15  -3  13   11.64   26.77
 -15  -3  13    6.30   27.10
 -15   3  13   -8.93   27.02
 -15   3  13    1.68   37.76
 -15   3  14   -7.72   38.42
 -15   3  14  -34.61   27.55
 -15  -3  14  -10.82   38.38
 -15  -3  14  -13.39   38.10
 -15   3  15   -4.34   26.96
 -15  -3  15    6.62   27.18
 -15  -3  15    5.13   38.76
 -15   3  15   28.15   26.70
 -15  -3  16   32.69   42.66
 -15   3  16   -6.21   42.13
 -15  -3  16   11.18   32.40
 -15   3  16  -10.01   46.77
 -15  -3  17    6.55   32.47
 -15   3  17   -2.59   32.91
 -15   3  17    0.69   46.50
 -15  -3  17   -4.46   33.00
  15   4  -1    9.74   37.56
 -15   4   1  -18.79   26.95
 -15  -4   1  -38.10   37.96
  15  -4  -1    8.78   26.78
 -15  -4   2   25.21   26.55
  15  -4  -2    3.48   26.64
 -15   4   2   31.80   26.41
  15   4  -2   14.11   37.91
  15  -4  -3    5.85   26.77
 -15  -4   3   -0.79   37.34
 -15   4   3    4.51   26.45
  15   4  -3  -18.64   37.52
  15  -4  -4   -5.53   37.69
 -15   4   4   10.64   26.63
 -15  -4   4    7.68   26.49
  15   4  -4   29.29   37.74
  15   4  -5    4.12   21.70
 -15   4   5   10.25   30.84
 -15  -4   5  -25.37   22.15
  15  -4  -5  -15.13   22.13
 -15  -4   6   19.67   22.04
  15  -4  -6   12.41   31.52
 -15   4   6   -2.09   30.97
 -15   4   6   20.42   31.68
  15   4  -6   -0.63   21.98
  15  -4  -7    4.75   22.38
 -15  -4   7   13.70   31.90
 -15  -4   7    9.48   22.55
 -15   4   7  -12.29   30.97
 -15   4   7   -3.65   22.73
  15   4  -7  -28.24   31.02
 -15   4   8  -13.23   31.71
 -15  -4   8    5.04   22.62
 -15  -4   8   11.92   31.19
 -15   4   8   -9.12   21.78
  15  -4  -8   12.02   31.15
  15   4  -8   10.64   22.04
 -15   4   9    0.74   22.27
 -15  -4   9   18.34   22.18
  15  -4  -9   16.99   22.47
 -15   4   9   17.39   22.10
 -15  -4   9   -9.68   31.73
  15   4  -9   19.34   30.94
 -15  -4  10    7.16   22.39
 -15  -4  10   11.96   21.89
  15   4 -10   -9.42   21.80
 -15   4  10  -19.74   22.62
 -15   4  10    1.64   30.69
 -15   4  11   35.85   38.33
 -15   4  11   -1.09   26.41
 -15  -4  11   28.09   38.60
 -15  -4  11   32.93   26.21
 -15  -4  12   13.05   27.24
 -15   4  12  -14.50   26.37
 -15  -4  12  -16.31   37.82
 -15   4  12    5.21   27.25
 -15  -4  13  -22.67   27.64
 -15   4  13  -18.94   37.65
 -15   4  13    1.02   27.29
 -15  -4  13   16.39   37.53
 -15   4  14   -3.74   27.11
 -15  -4  14   -1.12   38.31
 -15  -4  14   -2.37   27.25
 -15   4  14   31.31   37.46
 -15   4  15   10.51   26.82
 -15   4  15  -16.61   28.12
 -15  -4  15   -0.97   27.37
 -15  -4  15   36.45   26.50
 -15  -4  16    3.90   46.19
 -15   4  16   31.07   32.84
 -15  -4  16   16.89   32.32
 -15   4  16   12.90   46.10
 -15  -4  17   29.39   32.79
 -15   4  17   29.45   33.05
 -15   4  17   -6.70   47.37
 -15  -4  17   22.64   45.86
 -15   5   1   62.28   38.42
  15  -5  -1   58.85   38.70
  15   5  -1   58.36   27.02
 -15  -5   1   30.15   28.10
  15   5  -2   15.73   37.75
  15  -5  -2   -1.61   38.02
 -15  -5   2   -7.80   38.23
 -15   5   2   -8.15   38.16
 -15  -5   3   -1.65   27.49
  15  -5  -3   27.07   26.55
 -15   5   3    8.63   38.17
  15   5  -3    3.01   37.49
  15   5  -4   78.16   37.65
  15  -5  -4   40.41   38.17
 -15  -5   4   21.43   27.54
 -15   5   4   47.40   38.20
  15   5  -5   42.84   25.97
 -15   5   5   21.79   27.74
 -15   5   5   38.50   26.89
 -15  -5   5   25.48   38.00
  15  -5  -5   22.30   26.86
 -15   5   6   39.33   22.94
  15  -5  -6   52.06   22.31
 -15  -5   6   60.19   22.14
 -15   5   6   44.84   27.15
  15   5  -6   53.96   22.19
 -15   5   7   65.56   22.53
  15   5  -7   36.46   35.45
 -15  -5   7   70.18   31.58
 -15   5   7   41.77   22.91
  15  -5  -7   63.57   22.70
 -15  -5   7   40.03   35.76
 -15   5   8   58.11   35.20
 -15  -5   8   43.81   23.22
  15   5  -8   54.35   22.59
 -15   5   8   59.51   22.41
  15  -5  -8   48.87   31.86
 -15  -5   8   58.42   22.61
  15  -5  -9   60.83   22.54
 -15   5   9   51.70   22.86
 -15  -5   9   23.38   35.58
 -15  -5   9   52.15   26.64
 -15   5   9   44.92   34.68
  15   5  -9   30.21   35.06
 -15  -5  10  -10.63   38.03
 -15   5  10   20.27   26.91
 -15  -5  10   44.59   27.45
  15   5 -10   13.39   26.81
 -15   5  10   23.43   26.83
 -15   5  11   80.35   37.31
 -15  -5  11   58.45   38.38
 -15  -5  11   25.25   27.29
 -15   5  11    5.71   39.20
 -15   5  12   63.32   25.62
 -15  -5  12   13.02   27.25
 -15  -5  12   31.26   26.46
 -15   5  12   43.13   27.29
 -15  -5  13   36.75   26.96
 -15  -5  13  -26.59   38.16
 -15   5  13    6.51   27.07
 -15   5  13   15.64   27.14
 -15  -5  14   10.48   38.26
 -15  -5  14   23.70   27.81
 -15   5  14   44.25   27.52
 -15   5  14   68.29   38.74
 -15  -5  15   47.00   27.65
 -15   5  15   37.92   27.20
 -15  -5  15   50.24   27.06
 -15   5  15   68.85   27.41
 -15   5  16   63.16   46.36
 -15  -5  16   34.82   32.59
 -15  -5  16   36.77   46.10
 -15   5  16   38.92   33.23
 -15  -5  17   20.39   32.86
 -15   5  17   -6.91   33.61
  15  -6  -1   29.92   38.29
 -15  -6   1   30.15   27.44
 -15   6   1   18.91   27.71
  15   6  -1   38.24   26.94
 -15   6   2   -0.87   38.42
  15   6  -2   25.62   26.62
 -15  -6   2  -24.03   38.42
  15  -6  -2   10.83   38.25
 -15   6   3   20.52   37.60
  15   6  -3    6.06   26.87
  15  -6  -3   48.74   26.39
 -15  -6   3   17.75   27.05
 -15   6   4    5.34   37.62
  15   6  -4    4.37   26.53
  15  -6  -4  -26.44   38.44
 -15  -6   4   22.45   37.58
  15   6  -5    6.82   26.53
 -15  -6   5  -12.46   26.38
  15  -6  -5   29.54   26.42
 -15   6   5    2.30   37.62
 -15   6   5    2.32   27.47
  15  -6  -6   -2.80   38.15
 -15  -6   6   -2.53   38.10
  15   6  -6    3.05   26.85
 -15   6   6   -8.80   37.75
 -15   6   6   12.60   38.72
 -15  -6   7    3.69   27.23
  15   6  -7   13.85   37.85
 -15   6   7   45.29   37.84
 -15   6   7    9.49   27.86
  15  -6  -7   13.83   26.91
 -15  -6   7  -13.79   39.00
 -15  -6   8   29.96   26.60
 -15   6   8    8.90   38.63
 -15  -6   8   17.84   27.27
  15   6  -8   22.84   26.51
  15  -6  -8   -3.93   38.06
 -15   6   8   -5.52   37.75
 -15  -6   9   26.19   37.32
 -15   6   9   -9.83   26.86
 -15  -6   9   14.62   38.68
  15   6  -9    5.78   37.92
 -15   6   9   19.21   38.39
 -15  -6  10   23.72   26.22
 -15   6  10   18.74   26.97
 -15  -6  10   -9.38   27.68
  15   6 -10   30.02   26.79
 -15   6  10  -17.55   26.75
 -15  -6  11   13.43   26.37
 -15   6  11   -2.96   27.27
 -15  -6  11  -11.25   38.67
 -15   6  11    0.97   37.37
 -15  -6  12   25.63   26.70
 -15   6  12   18.20   37.70
 -15  -6  12   16.34   27.63
 -15   6  12   30.05   38.34
 -15  -6  13   -8.99   26.66
 -15  -6  13    5.59   27.15
 -15   6  13    0.13   27.27
 -15   6  13  -18.85   26.83
 -15  -6  14   48.51   26.88
 -15   6  14   36.80   39.20
 -15   6  14   32.55   27.15
 -15  -6  14   26.72   38.98
 -15   6  15   46.77   45.69
 -15   6  15    7.25   33.47
 -15  -6  15   61.10   45.01
 -15  -6  15    9.81   33.27
 -15  -6  16   -3.50   33.66
 -15  -6  16   29.22   32.68
 -15   6  16   13.28   33.68
 -15   6  16   21.34   33.56
  15  -7  -1    1.23   42.40
 -15   7   1   49.80   32.02
 -15  -7   1    2.11   42.08
  15   7  -1   12.66   42.22
  15  -7  -2   53.53   37.84
  15   7  -2   36.23   27.34
 -15   7   2   14.45   27.45
 -15  -7   2   33.18   27.32
  15  -7  -3    6.35   26.92
  15   7  -3    9.24   26.64
 -15   7   3    3.02   27.06
 -15  -7   3  -51.86   38.49
 -15  -7   4    8.65   26.84
 -15   7   4    4.73   26.64
  15  -7  -4    6.13   38.20
  15   7  -4    0.75   26.55
 -15  -7   5  -10.48   27.14
 -15   7   5   11.96   27.36
  15   7  -5   -7.72   26.75
  15  -7  -5   22.82   26.86
 -15   7   5   25.99   26.49
  15   7  -6   30.64   38.30
 -15   7   6   26.32   27.11
 -15   7   6   44.35   38.58
 -15  -7   6    5.96   27.08
  15  -7  -6   27.98   38.41
  15   7  -7   -5.59   26.81
 -15   7   7    2.42   27.85
 -15  -7   7   19.80   27.48
 -15  -7   7   14.29   26.78
 -15   7   7   -8.16   27.73
  15  -7  -7   13.81   27.26
  15  -7  -8   23.25   26.91
  15   7  -8   30.45   27.30
 -15  -7   8   49.48   37.69
 -15   7   8   18.72   27.48
 -15   7   8    0.55   37.48
 -15  -7   8   10.92   27.68
 -15  -7   9    6.65   27.61
 -15   7   9   -1.93   37.70
 -15   7   9   53.42   38.41
  15   7  -9   20.47   27.24
 -15  -7   9   12.72   26.68
 -15   7  10   -6.06   38.50
  15   7 -10   30.35   26.44
 -15  -7  10  -32.80   27.26
 -15   7  10   25.22   37.23
 -15  -7  10    7.34   27.05
 -15   7  11   -9.83   26.85
 -15  -7  11   -7.70   27.55
 -15  -7  11   13.71   26.57
 -15   7  11   30.75   26.96
 -15   7  12   -5.39   38.73
 -15  -7  12   -8.55   39.12
 -15  -7  12   18.32   26.67
 -15   7  12  -12.31   27.19
 -15  -7  13   20.51   27.76
 -15  -7  13   24.53   26.91
 -15   7  13   34.92   26.69
 -15   7  13   65.34   37.85
 -15  -7  14   21.05   26.54
 -15   7  14    0.25   42.67
 -15   7  14   34.91   41.88
 -15  -7  14    7.62   42.83
 -15   7  15   23.26   32.97
 -15   7  15  -34.27   46.91
 -15  -7  15   49.18   45.90
 -15  -7  15   26.60   32.72
 -15  -7  16   18.34   32.82
 -15   7  16   15.67   33.65
 -15   7  16   15.35   33.67
 -15   8   1   -4.52   32.86
  15   8  -1  -11.14   32.47
 -15  -8   1   39.62   32.41
  15  -8  -1   19.12   46.32
  15   8  -2  -20.25   42.23
 -15   8   2  -14.79   27.57
 -15  -8   2   23.74   42.00
  15  -8  -2   -1.96   27.00
  15   8  -3    8.31   37.72
 -15  -8   3   -1.42   26.98
  15  -8  -3  -12.40   39.09
 -15   8   3   20.21   27.01
  15  -8  -4   -3.32   27.47
 -15   8   4   16.42   26.85
 -15  -8   4   -4.07   26.58
 -15   8   4    4.50   27.82
  15   8  -4    7.67   37.79
  15  -8  -5   -4.90   38.72
  15   8  -5  -23.06   37.86
 -15   8   5   18.12   26.34
 -15   8   5  -15.97   39.39
 -15  -8   5    4.08   37.31
  15   8  -6   24.24   26.76
  15  -8  -6   -6.25   27.42
 -15   8   6    0.90   27.31
 -15   8   6    9.71   27.07
 -15  -8   6    1.20   26.94
  15  -8  -7   17.48   38.13
 -15  -8   7  -20.55   37.49
 -15   8   7    0.43   26.31
  15   8  -7    2.74   26.99
 -15   8   7    3.40   38.75
 -15  -8   7   -8.17   27.71
 -15  -8   8   17.10   38.81
 -15   8   8   14.56   38.66
 -15  -8   8   -2.76   26.97
  15   8  -8   -8.22   37.78
 -15   8   8    1.22   26.63
 -15   8   9   -9.00   26.58
 -15   8   9   -8.74   27.66
 -15  -8   9    2.86   26.44
  15   8  -9    4.41   26.67
 -15  -8   9  -16.08   27.77
 -15  -8  10   -2.84   38.07
  15   8 -10  -10.55   38.13
 -15   8  10    6.41   37.78
 -15  -8  10   14.22   38.89
 -15   8  10  -10.55   38.95
 -15  -8  11  -42.27   38.18
 -15   8  11  -37.68   39.12
 -15   8  11  -21.84   37.85
 -15  -8  11   -9.29   27.43
 -15   8  12   18.77   37.51
 -15  -8  12   35.68   37.40
 -15  -8  12  -11.67   38.81
 -15   8  12  -11.71   27.64
 -15  -8  13  -10.94   27.34
 -15   8  13    5.45   42.42
 -15   8  13   -8.68   27.26
 -15  -8  13   -0.74   41.97
 -15   8  14    7.27   33.27
 -15  -8  14  -12.99   47.08
 -15  -8  14   -3.29   32.12
 -15   8  14   21.77   32.72
 -15  -8  15   13.16   33.42
 -15   8  15  -14.47   33.42
 -15   8  15   -5.01   33.35
 -15  -8  15   -6.72   46.12
 -15  -9   1   35.62   45.98
  15   9  -1    3.60   32.75
 -15   9   1   38.31   46.37
  15  -9  -1  -34.97   33.69
  15   9  -2   21.20   32.39
  15  -9  -2   -0.78   46.22
 -15   9   2   41.52   45.75
 -15  -9   2   31.63   45.94
 -15  -9   3    1.84   32.64
 -15   9   3   32.89   45.41
  15   9  -3   -5.00   32.49
  15  -9  -3   -0.05   33.21
 -15   9   4   35.45   38.23
 -15  -9   4   24.72   37.88
  15  -9  -4   11.89   27.30
  15   9  -4   -8.01   26.95
 -15   9   4    3.67   27.53
 -15  -9   5   13.71   27.46
  15  -9  -5   -4.01   27.47
  15   9  -5   11.88   27.17
 -15   9   5    5.48   27.47
 -15   9   5   39.11   26.32
 -15   9   6   29.39   38.86
  15   9  -6    6.84   27.29
  15  -9  -6   -2.86   38.86
 -15  -9   6   26.98   26.75
 -15   9   6    3.91   26.81
 -15  -9   7  -11.06   38.18
  15  -9  -7    1.76   27.36
  15   9  -7  -18.45   38.61
 -15   9   7   -3.83   27.61
 -15  -9   7    0.65   39.19
 -15   9   7   -4.77   27.00
 -15   9   8   -1.96   27.38
 -15  -9   8    8.46   26.86
 -15   9   8   33.82   26.79
  15   9  -8   21.84   26.72
 -15  -9   8  -11.20   27.84
 -15  -9   9   14.40   38.88
 -15   9   9  -11.90   27.29
 -15  -9   9    6.60   27.12
  15   9  -9    3.11   38.34
 -15   9   9   -9.69   38.94
  15   9 -10    8.28   27.29
 -15   9  10   45.77   38.53
 -15  -9  10   11.66   38.04
 -15   9  10    7.71   27.06
 -15  -9  10  -15.59   27.83
 -15   9  11    3.68   37.78
 -15  -9  11  -14.91   38.91
 -15  -9  11  -18.64   38.31
 -15   9  11   -4.26   27.43
 -15  -9  12   22.50   32.89
 -15  -9  12  -22.54   42.01
 -15   9  12   16.41   31.93
 -15   9  12   29.03   46.47
 -15   9  13   12.31   32.91
 -15  -9  13    6.96   45.29
 -15  -9  13    1.11   47.01
 -15   9  13   40.57   45.55
 -15  -9  14  -26.53   33.60
 -15  -9  14    6.98   32.69
 -15   9  14  -18.62   47.71
 -15   9  14   21.14   46.48
  15  10  -2   47.91   46.24
 -15  10   2   31.66   46.45
  15 -10  -2  -22.91   34.35
 -15 -10   2  -27.88   32.97
  15  10  -3   25.06   46.31
 -15  10   3  -22.63   46.61
 -15 -10   3  -19.52   46.73
 -15  10   3   16.30   47.14
  15 -10  -3   22.75   46.61
 -15  10   4   -3.26   46.74
 -15 -10   4  -12.69   32.50
  15  10  -4   -8.94   46.37
  15 -10  -4    0.72   33.10
 -15  10   4  -32.12   33.68
 -15 -10   5   22.89   32.40
 -15  10   5    6.05   46.37
 -15  10   5    7.25   47.09
  15 -10  -5    1.98   42.93
  15  10  -5   10.79   42.25
 -15  10   6    3.65   27.05
 -15  10   6   -6.74   42.71
  15  10  -6  -10.10   42.36
 -15 -10   6   11.89   42.55
  15 -10  -6   -8.46   27.29
  15  10  -7   23.37   27.05
 -15 -10   7   13.84   26.92
 -15 -10   7   24.06   27.80
 -15  10   7    4.53   27.67
 -15  10   7   19.04   26.96
 -15 -10   8  -15.13   43.72
 -15 -10   8   29.67   26.43
 -15  10   8    9.76   27.39
 -15  10   8   16.68   39.04
  15  10  -8   16.57   42.54
 -15  10   9   -0.78   26.92
  15  10  -9    6.55   32.82
 -15  10   9   15.90   43.13
 -15 -10   9  -10.39   27.49
 -15 -10   9    5.32   27.86
 -15 -10  10   -8.29   33.45
 -15  10  10   25.28   32.57
  15  10 -10    7.14   33.10
 -15 -10  10   15.43   42.04
 -15  10  10   25.59   32.90
 -15  10  11   22.17   46.56
 -15 -10  11    3.31   33.61
 -15  10  11   30.45   45.98
 -15 -10  11  -12.35   46.40
 -15  10  12   10.55   32.94
 -15 -10  12   11.66   33.26
 -15  10  12   21.68   32.49
 -15 -10  12    4.25   46.47
 -15  10  13  -16.08   47.41
 -15  10  13   12.38   46.04
 -15 -10  13    4.22   46.16
 -15 -10  13  -11.40   33.52
 -15  11   3   12.49   33.71
  15  11  -3   10.82   33.68
 -15 -11   4   19.54   33.08
 -15  11   4   35.93   32.83
  15 -11  -4   40.12   33.73
 -15  11   4   33.13   34.10
  15  11  -4   46.15   32.92
 -15 -11   5   27.80   33.21
  15 -11  -5   39.27   47.13
 -15  11   5   49.39   47.34
  15  11  -5   53.17   33.19
 -15  11   5   30.51   33.58
 -15  11   6   16.65   46.79
 -15 -11   6   23.64   46.33
 -15  11   6   32.44   33.36
  15  11  -6  -17.37   33.59
 -15 -11   6   12.03   34.22
  15  11  -7   17.36   46.78
 -15  11   7   35.40   46.94
 -15 -11   7   85.35   47.46
 -15 -11   7   44.19   33.28
 -15  11   7   47.03   34.26
 -15 -11   8   35.98   33.61
 -15  11   8   35.36   47.83
 -15  11   8   26.87   47.65
 -15 -11   8   36.43   33.33
  15  11  -8   26.64   33.56
 -15  11   9   38.76   32.76
 -15 -11   9   23.53   32.92
 -15 -11   9    9.80   47.32
 -15  11   9   26.18   47.40
  15  11  -9   27.95   46.62
 -15 -11  10    7.48   33.81
 -15 -11  10   -4.54   46.63
  15  11 -10    3.46   34.09
 -15  11  10   35.97   33.40
 -15  11  10   54.24   32.91
 -15  11  11   34.25   47.51
 -15 -11  11    4.97   33.75
 -15  11  11   94.06   45.48
 -15 -11  11   12.49   46.33
 -15  11  12   18.03   34.15
 -15  11  12   42.88   46.39
 -15  12   6   12.56   47.80
  15  12  -6   17.12   32.90
 -15 -12   6   40.93   33.24
 -15 -12   6   13.77   47.24
  15  12  -7    7.58   33.76
 -15  12   7    3.77   33.69
 -15  12   7    6.66   32.88
 -15 -12   7   -0.52   33.04
 -15 -12   7   12.34   33.55
 -15  12   8   27.73   46.03
 -15 -12   8   -5.20   47.71
 -15 -12   8    3.17   33.39
 -15  12   8    3.18   33.98
  15  12  -8    7.50   46.85
 -15  12   9   45.81   47.18
 -15  12   9  -14.40   47.13
  15  12  -9   43.37   32.43
 -15 -12   9  -25.91   32.85
 -15 -12   9   13.60   33.60
  14   0  -1  -10.49   22.13
 -14   0   1    5.13   21.82
 -14   0   2   74.60   22.77
  14   0  -2   79.93   22.47
 -14   0   3  -16.01   31.13
  14   0  -3    0.50   22.00
  14   0  -4  225.57   32.50
 -14   0   4  203.94   32.79
 -14   0   5    5.82   30.64
  14   0  -5   -2.79   21.88
  14   0  -6  414.50   25.62
 -14   0   6  501.79   33.78
 -14   0   7  -10.95   32.19
  14   0  -7   -0.69   31.10
 -14   0   7    1.06   21.54
 -14   0   8  447.25   25.80
 -14   0   8  433.18   34.30
  14   0  -8  419.98   33.78
  14   0  -9    9.47   21.91
 -14   0   9  -13.58   21.78
 -14   0   9    8.21   22.37
 -14   0  10  202.50   23.89
 -14   0  10  211.31   23.89
  14   0 -10  247.19   23.57
 -14   0  11   12.43   22.31
 -14   0  11    6.47   30.54
 -14   0  12   83.04   22.40
 -14   0  12   61.46   32.05
 -14   0  13    9.96   31.62
 -14   0  13   -3.09   22.19
 -14   0  14  230.14   35.71
 -14   0  14  216.23   28.29
 -14   0  15   19.84   26.48
 -14   0  15   -5.13   38.02
 -14   0  16   88.82   27.27
 -14   0  16   35.01   28.09
 -14   0  17  -22.98   26.98
 -14   0  17  -16.69   38.87
 -14   0  18   35.30   33.20
 -14   0  18   66.12   32.55
 -14   1   1   11.00   22.40
  14   1  -1   45.60   21.81
  14  -1  -1   47.70   30.80
 -14  -1   1   18.68   21.78
  14  -1  -2   -8.74   31.19
 -14   1   2    1.87   30.95
  14   1  -2   -1.82   22.21
 -14  -1   2   -5.63   21.80
  14   1  -3   -1.49   21.61
  14  -1  -3   38.57   30.56
 -14   1   3   29.19   30.65
 -14  -1   3  -14.41   31.00
 -14   1   4   16.45   31.02
 -14  -1   4   30.05   30.78
  14  -1  -4    9.09   22.60
  14   1  -4   -5.59   31.41
  14  -1  -5   -6.56   31.25
  14   1  -5    2.62   21.73
 -14  -1   5   11.16   30.42
 -14   1   5   -6.65   30.82
  14  -1  -6   49.95   31.64
 -14   1   6   60.09   31.08
  14   1  -6   67.75   31.31
 -14  -1   6    3.57   22.34
  14   1  -7   11.67   22.09
 -14   1   7   -6.84   21.83
 -14  -1   7   -2.41   21.73
 -14   1   7  -11.66   22.71
  14  -1  -7    9.83   22.27
 -14  -1   7    9.05   22.69
  14  -1  -8   26.17   22.44
 -14  -1   8   28.41   23.19
 -14  -1   8   62.56   21.96
  14   1  -8   60.21   22.25
 -14   1   8   47.89   23.42
 -14   1   8   38.16   22.67
 -14  -1   9   -5.54   22.66
  14  -1  -9   15.77   22.26
  14   1  -9   13.50   21.90
 -14  -1   9    5.03   30.80
 -14   1   9   16.27   21.55
 -14   1   9   10.31   22.60
 -14   1  10   25.48   31.04
 -14  -1  10   15.71   21.89
 -14   1  10    2.17   31.98
  14   1 -10   31.83   30.90
 -14  -1  10  -13.36   32.45
 -14  -1  11   -8.83   21.74
 -14   1  11  -30.26   31.62
 -14   1  11   19.36   21.75
 -14  -1  11   13.26   31.58
 -14   1  12   -5.26   21.93
 -14  -1  12   11.77   22.55
 -14  -1  12   10.34   30.97
 -14   1  12  -34.62   22.75
 -14   1  13   -5.29   22.29
 -14  -1  13   45.72   22.22
 -14  -1  13   29.82   31.43
 -14   1  13   11.41   22.57
 -14   1  14   57.56   26.80
 -14  -1  14   25.95   27.25
 -14  -1  14    4.67   35.70
 -14   1  14   60.18   35.19
 -14  -1  15   -9.44   27.27
 -14   1  15  -15.31   37.90
 -14   1  15  -18.74   27.71
 -14  -1  15   -8.95   27.31
 -14  -1  16   80.62   38.08
 -14  -1  16   16.46   38.65
 -14   1  16    8.55   38.93
 -14   1  16   28.23   26.98
 -14  -1  17  -10.08   27.13
 -14   1  17   25.30   27.39
 -14   1  17   15.14   37.76
 -14  -1  17  -25.79   38.17
 -14  -1  18   51.79   32.60
 -14  -1  18   42.87   33.04
 -14   1  18  -12.90   46.52
 -14   1  18   29.98   33.03
 -14  -2   1   27.15   21.98
 -14   2   1   58.76   31.24
  14  -2  -1    3.00   22.61
  14   2  -1   43.03   22.21
  14  -2  -2  -15.43   22.35
  14   2  -2  -34.81   30.87
 -14  -2   2   -5.86   21.68
 -14   2   2   14.53   31.03
  14  -2  -3   12.85   21.94
 -14   2   3   -2.55   30.90
 -14  -2   3   10.69   30.61
  14   2  -3  -11.59   21.73
  14   2  -4    0.01   22.11
  14  -2  -4   -8.54   31.20
 -14   2   4   10.59   30.59
 -14  -2   4   27.21   30.61
 -14   2   5   15.37   30.39
  14   2  -5   34.90   30.77
 -14  -2   5   12.84   21.62
  14  -2  -5    7.30   31.25
 -14   2   6   21.58   22.67
 -14  -2   6    0.92   22.11
  14   2  -6   23.02   31.07
 -14   2   6    9.12   21.62
  14  -2  -6    6.09   21.88
 -14  -2   7   -5.51   23.01
 -14   2   7   15.99   21.50
 -14   2   7   30.25   22.55
  14  -2  -7   -1.77   21.93
 -14  -2   7   -4.41   22.02
  14   2  -7   19.19   21.58
 -14  -2   8   16.83   30.76
 -14   2   8    2.08   22.19
 -14   2   8   19.38   31.98
  14  -2  -8   31.41   31.13
 -14  -2   8  -10.60   32.50
  14   2  -8    9.98   30.76
  14   2  -9    2.69   31.00
  14  -2  -9    5.44   31.30
 -14   2   9    5.39   31.93
 -14  -2   9   13.93   21.86
 -14   2   9   -7.74   22.06
 -14  -2   9    2.10   31.99
 -14  -2  10   -9.27   22.69
 -14  -2  10  -26.47   31.06
  14   2 -10   -1.76   21.88
 -14   2  10   -5.45   30.93
 -14   2  10    2.70   22.44
 -14   2  11    0.46   21.90
 -14  -2  11    8.87   22.54
 -14   2  11    0.27   22.67
 -14  -2  11   -5.94   21.58
 -14   2  12    2.12   22.69
 -14  -2  12    7.94   21.93
 -14   2  12  -10.28   21.76
 -14  -2  12    5.85   22.37
 -14  -2  13   35.26   22.44
 -14   2  13   35.93   21.83
 -14  -2  13   11.32   31.78
 -14   2  13   22.63   32.09
 -14   2  14  -11.10   27.01
 -14  -2  14   22.85   26.56
 -14   2  14   14.21   26.34
 -14  -2  14   -1.61   27.12
 -14   2  15   25.93   37.96
 -14   2  15   -6.73   27.43
 -14  -2  15   26.97   37.60
 -14  -2  15   11.46   26.87
 -14   2  16   24.60   27.24
 -14  -2  16  -10.38   27.33
 -14  -2  16  -12.54   26.94
 -14   2  16   16.61   26.57
 -14   2  17  -13.90   42.67
 -14   2  17  -30.12   42.58
 -14  -2  17   -0.03   27.32
 -14  -2  17   -6.20   39.17
 -14  -2  18  -30.30   33.48
 -14   2  18   -2.74   46.63
 -14   2  18  -17.55   33.88
 -14  -2  18   15.86   45.71
  14  -3  -1   -4.64   31.26
 -14   3   1    9.97   21.88
 -14  -3   1    9.62   21.63
  14   3  -1    1.76   30.96
 -14  -3   2   -5.94   31.32
 -14   3   2   10.46   21.99
  14  -3  -2   -2.35   30.79
  14   3  -2  -22.62   31.30
  14   3  -3   10.12   21.47
 -14  -3   3    3.46   30.99
  14  -3  -3   -1.66   21.77
 -14   3   3   -6.75   21.94
 -14   3   4   10.27   21.87
 -14  -3   4  -27.86   22.04
  14   3  -4    5.57   21.70
  14  -3  -4    3.19   30.83
 -14  -3   5   -3.96   21.86
  14   3  -5    9.55   30.52
 -14   3   5    7.72   21.94
  14  -3  -5   -5.57   22.02
 -14   3   6   -0.26   21.90
 -14   3   6   -5.84   22.67
  14  -3  -6    5.57   21.36
  14   3  -6   15.95   22.06
 -14  -3   6   23.00   31.20
  14   3  -7   28.44   21.31
 -14  -3   7  -19.58   30.77
 -14   3   7    4.54   21.53
 -14   3   7  -18.65   32.29
  14  -3  -7   17.24   31.07
 -14  -3   7   -7.19   22.64
 -14  -3   8   21.40   22.09
 -14   3   8   16.98   31.86
 -14   3   8    6.31   21.57
  14   3  -8   10.12   31.18
 -14  -3   8   16.19   31.58
  14  -3  -8   18.37   30.99
 -14  -3   9  -10.94   22.80
 -14   3   9    7.42   21.96
  14   3  -9   -7.77   22.49
 -14   3   9   17.58   21.15
  14  -3  -9   13.93   21.66
 -14  -3   9  -26.55   31.16
 -14  -3  10    4.17   21.66
 -14  -3  10    5.26   22.42
  14   3 -10    4.11   22.02
 -14   3  10   -8.56   30.45
 -14   3  10   14.25   22.28
 -14  -3  11    1.68   30.39
 -14  -3  11   -3.69   22.66
 -14   3  11   10.22   22.48
 -14   3  11   -4.27   22.03
 -14   3  12    4.05   21.93
 -14  -3  12   -2.98   31.34
 -14  -3  12  -10.46   31.81
 -14   3  12   -5.41   32.16
 -14  -3  13  -19.69   31.51
 -14   3  13   19.01   21.53
 -14   3  13    0.34   31.39
 -14  -3  13   -7.89   22.46
 -14   3  14   11.71   26.23
 -14  -3  14   33.82   37.36
 -14  -3  14  -20.46   27.96
 -14   3  14  -10.96   26.72
 -14   3  15   12.46   26.78
 -14  -3  15  -12.09   38.56
 -14   3  15   -8.38   38.05
 -14  -3  15   10.06   26.51
 -14  -3  16   -0.96   27.17
 -14   3  16  -22.37   27.43
 -14   3  16    1.74   27.32
 -14  -3  16   -7.11   38.40
 -14  -3  17   -9.15   42.29
 -14   3  17   -4.11   41.83
 -14  -3  17  -34.47   43.08
 -14   3  17   11.31   32.91
 -14  -3  18  -25.20   33.21
 -14   3  18   -0.06   33.14
 -14   3  18   32.39   46.84
 -14  -3  18   19.93   32.59
 -14   4   1   11.39   34.27
 -14  -4   1   47.23   34.15
  14   4  -1  -20.12   26.90
  14  -4  -1    1.24   22.05
 -14  -4   2   17.02   31.26
 -14   4   2   40.01   31.10
  14   4  -2   46.80   22.04
  14  -4  -2   58.24   21.85
 -14  -4   3  -18.76   21.91
  14   4  -3   20.50   21.44
 -14   4   3    4.07   30.92
  14  -4  -3   11.44   31.11
  14   4  -4   71.75   22.29
  14  -4  -4   45.73   22.62
 -14   4   4   52.12   31.04
 -14  -4   4   56.56   22.30
  14   4  -5   20.86   30.31
 -14  -4   5   18.22   30.88
  14  -4  -5   -5.36   22.37
 -14   4   5  -10.85   30.42
  14  -4  -6   54.06   31.40
  14   4  -6   35.73   22.20
 -14   4   6   43.95   22.16
 -14   4   6   35.66   32.27
 -14  -4   6   58.90   22.55
  14  -4  -7  -23.45   31.32
 -14  -4   7   10.95   21.75
 -14   4   7    0.93   21.70
  14   4  -7    6.62   21.65
 -14   4   7   26.86   31.55
 -14  -4   7   12.79   22.63
 -14  -4   8   28.30   32.00
 -14   4   8   30.67   22.92
 -14   4   8   46.73   21.92
  14  -4  -8   26.58   22.33
  14   4  -8   40.36   31.05
 -14  -4   8   37.16   31.13
  14  -4  -9   11.43   22.22
 -14  -4   9  -22.07   22.61
 -14   4   9   -3.74   30.55
  14   4  -9  -11.16   21.94
 -14  -4   9   11.52   21.67
 -14   4   9   -7.27   22.63
 -14   4  10   56.44   22.43
 -14  -4  10   31.55   22.82
 -14   4  10   40.35   23.19
 -14  -4  10   44.50   31.61
  14   4 -10   30.06   22.30
 -14  -4  11   16.16   21.59
 -14  -4  11  -15.73   31.32
 -14   4  11    5.15   22.00
 -14   4  11    0.11   21.92
 -14   4  12   50.10   31.46
 -14  -4  12   57.83   31.70
 -14  -4  12   44.90   22.51
 -14   4  12   37.15   22.13
 -14  -4  13  -10.84   22.45
 -14   4  13   12.68   21.99
 -14   4  13    0.77   22.15
 -14  -4  13   -0.02   21.51
 -14  -4  14   65.10   26.56
 -14   4  14   34.83   27.26
 -14   4  14   40.92   26.85
 -14  -4  14   55.77   27.58
 -14  -4  15    4.23   26.77
 -14  -4  15  -17.46   38.81
 -14   4  15   14.81   26.46
 -14   4  15  -11.39   38.46
 -14  -4  16  -12.09   27.99
 -14   4  16   37.48   27.25
 -14   4  16   44.26   38.03
 -14  -4  16   24.89   27.05
 -14   4  17  -23.89   45.49
 -14   4  17   19.07   32.58
 -14  -4  17   27.12   32.44
 -14  -4  17    4.74   33.03
 -14  -4  18   13.06   33.21
 -14   4  18  -15.07   33.56
 -14  -4  18   23.51   46.99
 -14   4  18   -4.26   33.66
  14  -5  -1   32.23   26.89
 -14   5   1   24.19   26.21
 -14  -5   1    1.13   38.52
  14   5  -1   17.02   26.87
  14  -5  -2    0.91   22.03
 -14   5   2   -5.41   22.02
  14   5  -2    1.86   21.90
 -14  -5   2   -7.73   21.98
  14   5  -3    5.88   22.14
 -14  -5   3    0.84   22.05
  14  -5  -3   -5.40   31.18
 -14   5   3   12.27   21.81
  14   5  -4   19.11   21.66
  14  -5  -4    2.17   21.63
 -14   5   4   -5.53   21.83
 -14  -5   4   17.02   30.61
 -14  -5   5   -0.71   21.96
  14   5  -5    0.26   30.82
 -14   5   5   14.70   21.74
 -14   5   5   14.29   22.42
  14  -5  -5   13.62   21.79
 -14  -5   6    3.37   21.85
  14   5  -6  -15.74   22.07
 -14   5   6    0.74   31.16
 -14   5   6  -15.63   31.83
  14  -5  -6  -24.90   31.34
  14   5  -7   65.46   21.88
  14  -5  -7   28.52   31.79
 -14   5   7   14.20   31.40
 -14  -5   7   40.06   22.88
 -14   5   7   60.58   32.03
 -14  -5   7   45.28   31.00
 -14  -5   8   18.96   21.48
 -14   5   8   15.69   31.36
 -14  -5   8    0.41   31.83
 -14   5   8  -17.83   30.78
  14  -5  -8    8.01   31.11
  14   5  -8  -18.50   31.36
  14   5  -9    9.02   21.97
 -14  -5   9   27.15   30.62
 -14   5   9    7.79   22.32
 -14  -5   9  -14.38   22.84
 -14   5   9    2.25   30.44
  14   5 -10   -5.83   21.97
 -14   5  10    9.53   21.47
 -14  -5  10    4.88   22.64
 -14  -5  10    9.30   21.97
 -14   5  10    1.48   22.48
 -14  -5  11   26.22   31.62
 -14   5  11   20.95   30.58
 -14   5  11   -7.45   22.84
 -14  -5  11    5.72   21.70
 -14  -5  12    1.54   21.69
 -14   5  12    1.51   21.69
 -14  -5  12   -9.56   22.56
 -14   5  12  -10.55   31.53
 -14   5  13    1.70   27.62
 -14  -5  13   10.38   27.70
 -14  -5  13   -4.11   27.11
 -14   5  13   17.18   26.95
 -14   5  14   17.63   27.58
 -14  -5  14   11.05   26.94
 -14   5  14   32.01   26.39
 -14  -5  14    2.12   38.62
 -14   5  15    4.44   38.49
 -14  -5  15    2.39   27.82
 -14   5  15   38.59   26.90
 -14  -5  15   34.33   38.17
 -14   5  16   15.33   38.53
 -14   5  16   18.21   26.40
 -14  -5  16   24.23   26.61
 -14  -5  16   24.34   38.38
 -14   5  17    0.98   33.85
 -14  -5  17   55.61   46.22
 -14   5  17   12.61   46.49
 -14  -5  17   19.09   33.41
 -14   5  18  -11.62   33.79
 -14   6   1  134.80   27.73
  14   6  -1  109.31   27.48
 -14  -6   1  139.08   28.04
  14  -6  -1  111.57   38.52
 -14   6   2    5.73   26.35
 -14  -6   2    7.68   37.72
  14  -6  -2   -8.76   26.78
  14   6  -2  -30.11   26.95
  14   6  -3  120.87   22.35
  14  -6  -3  123.51   31.54
 -14  -6   3  135.69   23.14
 -14   6   3  133.26   31.78
 -14   6   4    7.27   30.48
  14   6  -4  -19.97   31.42
 -14  -6   4    7.96   21.70
  14  -6  -4   -2.65   22.37
 -14  -6   5  113.00   32.25
  14  -6  -5  114.80   22.94
 -14   6   5  121.15   32.22
 -14   6   5  119.97   23.91
  14   6  -5  134.16   22.85
 -14   6   6   11.12   32.01
 -14  -6   6   20.47   21.45
 -14   6   6   -0.44   21.70
  14  -6  -6  -20.75   31.48
  14   6  -6  -15.00   22.52
 -14   6   7  378.05   25.47
 -14  -6   7  363.35   24.52
  14  -6  -7  345.88   33.61
 -14   6   7  343.80   34.71
  14   6  -7  300.11   25.26
 -14  -6   7  349.42   25.21
 -14  -6   8  -15.54   31.96
 -14  -6   8   12.28   30.73
 -14   6   8  -19.18   31.96
  14  -6  -8   45.89   30.61
  14   6  -8   -9.26   31.11
 -14   6   8   14.05   21.46
 -14   6   9  131.08   22.95
 -14   6   9   97.21   33.11
 -14  -6   9  112.62   23.59
 -14  -6   9  132.93   22.99
  14   6  -9  101.11   23.13
 -14   6  10    2.19   30.62
  14   6 -10  -13.50   22.12
 -14   6  10   -2.69   22.17
 -14  -6  10    3.25   21.78
 -14  -6  10    5.64   22.25
 -14   6  11  114.12   32.04
 -14   6  11  120.30   23.37
 -14  -6  11  103.40   31.52
 -14  -6  11   55.87   33.26
 -14  -6  12   10.73   38.40
 -14  -6  12  -44.37   34.90
 -14   6  12   15.57   26.47
 -14   6  12   26.04   37.50
 -14   6  13  150.25   38.69
 -14  -6  13  135.32   27.92
 -14   6  13  135.13   28.11
 -14  -6  13  172.72   38.15
 -14  -6  14  -14.40   26.74
 -14   6  14   -9.52   26.95
 -14   6  14  -25.02   27.52
 -14  -6  14    7.99   38.36
 -14   6  15   96.56   39.37
 -14  -6  15   71.83   28.72
 -14  -6  15   97.20   27.97
 -14   6  15   79.62   39.12
 -14  -6  16    7.86   42.92
 -14   6  16   21.80   42.66
 -14   6  16  -51.52   33.21
 -14  -6  16  -24.72   42.30
 -14   6  17   50.49   34.01
 -14  -6  17   68.60   32.95
 -14  -6  17   46.55   46.61
 -14   6  17  143.12   45.77
 -14  -7   1    6.57   37.49
  14   7  -1   29.26   37.78
 -14   7   1   10.80   26.52
  14  -7  -1    7.20   26.43
 -14  -7   2    0.35   26.60
  14   7  -2   -0.71   37.82
  14  -7  -2   21.78   26.93
 -14   7   2   11.20   26.56
 -14  -7   3   14.17   26.53
 -14   7   3  -11.97   38.41
  14  -7  -3   10.77   34.63
  14   7  -3  -15.19   37.72
  14   7  -4  -13.48   31.10
  14  -7  -4  -17.40   31.37
 -14  -7   4    7.51   21.79
 -14   7   4   -5.35   31.48
 -14  -7   5   21.99   21.80
 -14   7   5    7.11   22.82
  14   7  -5   22.15   22.17
  14  -7  -5   12.14   22.36
 -14   7   5   16.12   22.26
  14   7  -6    7.19   31.31
  14  -7  -6    6.02   21.94
 -14   7   6    9.30   22.20
 -14  -7   6   18.10   30.98
 -14   7   6   -6.18   21.68
 -14  -7   7   49.78   23.28
  14  -7  -7   28.95   22.57
  14   7  -7   32.86   22.54
 -14   7   7   63.86   31.05
 -14   7   7   22.53   23.15
 -14  -7   7   30.48   22.86
  14   7  -8   -2.64   31.39
 -14  -7   8   29.77   30.62
 -14   7   8   17.50   22.04
 -14  -7   8  -22.98   32.09
 -14   7   8   19.30   30.86
  14   7  -9    4.22   31.36
 -14   7   9   22.84   30.56
 -14  -7   9   11.82   22.12
 -14   7   9   -8.28   32.02
 -14  -7   9    8.75   31.81
 -14  -7  10  -14.33   30.59
  14   7 -10   19.08   21.86
 -14   7  10  -15.98   21.75
 -14  -7  10  -11.29   22.15
 -14   7  10  -11.03   31.98
 -14   7  11   25.22   26.84
 -14   7  11   28.60   38.35
 -14  -7  11   28.16   27.30
 -14  -7  11   43.51   36.95
 -14  -7  12    8.43   38.62
 -14  -7  12   31.11   36.82
 -14   7  12   28.76   26.94
 -14   7  12  -24.89   37.74
 -14   7  13   -8.80   38.47
 -14   7  13   30.59   37.19
 -14  -7  13  -29.72   38.04
 -14  -7  13   -2.40   27.66
 -14  -7  14   46.12   37.53
 -14   7  14    0.11   27.29
 -14   7  14    1.09   37.85
 -14  -7  14  -15.78   27.60
 -14   7  15   27.93   28.11
 -14  -7  15   56.76   27.17
 -14  -7  15   64.03   38.94
 -14   7  15   -1.60   39.70
 -14  -7  16   -6.58   33.27
 -14   7  16   25.43   32.46
 -14  -7  16   -9.57   46.44
 -14   7  16  -20.19   33.37
 -14   7  17    5.74   33.70
 -14  -7  17   28.02   32.62
 -14   7  17    9.81   33.29
 -14  -7  17   26.42   32.99
  14   8  -1   21.48   26.55
  14  -8  -1   26.74   27.10
 -14   8   1   10.99   26.84
 -14  -8   1   13.62   26.75
 -14  -8   2  -15.66   38.26
  14   8  -2   15.63   26.34
  14  -8  -2   -5.66   38.10
 -14   8   2    6.36   26.83
 -14  -8   3  -25.42   27.13
 -14   8   3  -11.27   37.97
  14  -8  -3  -11.94   27.13
  14   8  -3  -11.08   26.69
  14  -8  -4   12.78   26.72
  14   8  -4   24.26   25.92
 -14   8   4   21.22   27.40
 -14   8   4    4.02   37.39
 -14  -8   4   36.95   37.16
  14  -8  -5   -6.75   35.18
 -14   8   5    0.66   26.29
 -14   8   5  -14.81   38.97
 -14  -8   5   -6.50   26.32
  14   8  -5  -11.20   37.21
  14  -8  -6    7.38   35.31
 -14   8   6  -10.82   35.33
 -14  -8   6   12.35   21.58
 -14   8   6   17.62   21.90
  14   8  -6    4.33   21.75
 -14  -8   7  -14.13   22.20
 -14   8   7    5.81   35.44
 -14  -8   7  -11.89   35.62
 -14   8   7    2.58   30.98
  14   8  -7    1.79   34.32
  14  -8  -7    6.81   31.55
 -14  -8   8  -10.97   21.80
 -14  -8   8    4.98   22.87
  14   8  -8   29.68   21.46
 -14   8   8    4.41   35.01
 -14   8   8   19.45   34.14
 -14  -8   9  -15.65   26.36
 -14   8   9   -2.48   37.48
  14   8  -9  -22.08   34.56
 -14   8   9   -9.54   27.52
 -14  -8   9  -13.12   35.18
 -14   8  10  -18.01   37.29
 -14   8  10   24.06   26.78
  14   8 -10    9.64   37.26
 -14  -8  10  -24.88   37.44
 -14  -8  10   44.42   37.86
 -14   8  11    4.27   26.64
 -14   8  11   -2.96   27.46
 -14  -8  11    3.15   27.46
 -14  -8  11    4.07   26.50
 -14  -8  12   38.47   26.38
 -14   8  12   21.49   38.31
 -14   8  12    5.59   26.40
 -14  -8  12   -0.34   38.97
 -14  -8  13    2.99   37.80
 -14   8  13   24.01   27.14
 -14   8  13   22.28   27.33
 -14  -8  13   -9.91   39.22
 -14  -8  14  -24.22   38.62
 -14   8  14   33.73   38.32
 -14  -8  14  -17.07   28.05
 -14   8  14   -5.53   27.09
 -14  -8  15    8.66   32.62
 -14  -8  15  -24.10   46.71
 -14   8  15    1.86   32.72
 -14   8  15   30.14   32.95
 -14  -8  16   -0.88   33.31
 -14   8  16   -5.06   46.79
 -14  -8  16  -18.04   46.20
 -14   8  16   -0.97   33.17
 -14   9   1    5.50   26.90
  14  -9  -1   16.69   37.98
 -14  -9   1  -19.98   38.17
  14   9  -1   28.10   37.57
  14   9  -2   15.00   38.23
 -14   9   2   23.22   26.95
 -14  -9   2  -18.95   27.16
  14  -9  -2   11.21   26.78
  14  -9  -3   -7.70   38.26
  14   9  -3   -8.56   38.07
 -14   9   3   -3.37   27.00
 -14  -9   3    8.01   38.15
  14  -9  -4  -23.22   38.68
 -14   9   4   -1.54   37.97
  14   9  -4   18.99   37.32
 -14  -9   4   11.48   26.72
 -14   9   4  -12.53   38.64
 -14   9   5    5.92   26.40
  14   9  -5   25.22   25.74
  14  -9  -5   -6.11   38.28
 -14  -9   5   24.72   36.91
 -14   9   5  -16.75   38.66
  14   9  -6    9.93   26.39
  14  -9  -6    6.05   38.19
 -14   9   6   12.58   26.55
 -14   9   6    1.44   27.43
 -14  -9   6   10.00   26.30
 -14   9   7   14.58   26.94
 -14   9   7  -30.70   38.14
 -14  -9   7   -9.46   37.44
  14   9  -7  -28.96   27.17
 -14  -9   7   16.65   27.26
  14   9  -8  -19.79   37.70
 -14   9   8   25.36   37.13
 -14  -9   8   -7.44   26.41
 -14   9   8   16.67   27.16
 -14  -9   8  -26.57   38.63
 -14   9   9    3.05   27.57
 -14   9   9  -20.31   26.92
 -14  -9   9   12.12   27.09
  14   9  -9    8.75   26.56
 -14  -9   9   -5.02   26.42
 -14  -9  10    4.55   37.38
  14   9 -10    9.27   37.78
 -14   9  10   10.78   26.06
 -14  -9  10  -27.19   38.82
 -14   9  10   18.86   38.29
 -14  -9  11   -1.00   38.81
 -14   9  11    3.65   38.60
 -14  -9  11  -17.03   27.07
 -14   9  11   -9.49   38.03
 -14   9  12    6.43   26.78
 -14  -9  12    5.38   26.52
 -14  -9  12   24.48   27.15
 -14   9  12   -5.51   27.44
 -14  -9  13   -2.43   38.64
 -14   9  13    3.93   38.20
 -14   9  13    4.61   38.57
 -14  -9  13   10.52   37.47
 -14   9  14   11.63   32.51
 -14   9  14   40.52   45.48
 -14  -9  14   56.22   41.04
 -14  -9  14   23.78   33.37
 -14   9  15   32.26   32.98
 -14  -9  15   17.00   32.53
 -14   9  15   42.94   46.07
 -14  -9  15  -13.69   33.79
  14 -10  -1   38.86   32.71
  14  10  -1   18.55   32.86
 -14  10   1   72.39   45.85
 -14 -10   1  -29.74   46.92
  14 -10  -2    2.28   27.33
  14  10  -2   20.71   26.46
 -14  10   2   10.24   37.97
 -14 -10   2   -7.64   27.26
 -14  10   3   43.53   38.72
  14 -10  -3   20.98   38.90
 -14 -10   3   38.91   38.25
  14  10  -3   29.81   27.69
 -14  10   3   81.51   37.75
  14  10  -4   28.87   26.37
 -14  10   4   23.59   26.76
  14 -10  -4   -5.84   27.40
 -14  10   4  -11.46   26.82
 -14 -10   4   32.29   26.41
  14  10  -5   22.68   38.41
 -14 -10   5   72.78   37.58
 -14  10   5   60.22   27.67
 -14  10   5   46.23   38.42
  14 -10  -5   32.56   27.46
  14 -10  -6   16.36   26.85
 -14  10   6   -3.99   27.66
 -14  10   6   -2.79   26.72
 -14 -10   6   23.00   26.63
 -14 -10   6   -4.21   27.17
  14  10  -6   -3.52   26.35
  14  10  -7   26.13   27.15
 -14  10   7   25.87   27.82
 -14 -10   7   70.34   37.44
 -14 -10   7   43.53   27.32
 -14  10   7   31.54   38.21
 -14  10   8   17.58   37.21
  14  10  -8   -7.10   26.91
 -14  10   8   -3.49   27.45
 -14 -10   8    9.05   27.31
 -14 -10   8   11.32   26.71
 -14 -10   9   61.95   26.70
 -14  10   9   56.75   27.56
  14  10  -9   39.45   38.75
 -14  10   9   30.73   38.90
 -14 -10   9   63.60   38.79
  14  10 -10   -6.46   27.24
 -14 -10  10    2.87   27.28
 -14 -10  10    4.64   37.35
 -14  10  10  -16.92   38.75
 -14  10  10    6.69   26.52
 -14  10  11   51.80   38.50
 -14  10  11   38.70   27.90
 -14 -10  11   35.74   27.50
 -14 -10  11   53.53   37.81
 -14  10  12   -5.36   38.22
 -14 -10  12   11.61   37.66
 -14  10  12    5.78   28.11
 -14 -10  12  -28.42   38.76
 -14  10  13   64.82   46.00
 -14 -10  13   46.81   33.03
 -14 -10  13   92.53   45.78
 -14  10  13   35.80   33.90
 -14 -10  14   18.02   46.57
 -14  10  14   18.32   47.06
 -14  10  14    1.80   32.69
 -14 -10  14   14.47   45.30
 -14 -10  15   28.09   32.87
 -14 -10  15   39.92   33.40
 -14 -11   1  -11.53   32.98
  14  11  -1    7.16   46.76
 -14  11   1   21.99   46.19
  14 -11  -1   13.27   33.01
 -14  11   2   16.45   47.28
  14  11  -2   41.61   45.93
 -14 -11   2   -4.68   32.22
 -14  11   2   24.64   32.98
  14 -11  -2   29.92   45.92
 -14  11   3   -3.77   43.90
 -14 -11   3   20.15   42.54
  14 -11  -3   -1.80   43.14
 -14  11   3   14.80   27.64
  14  11  -3  -49.54   42.76
  14  11  -4   11.58   27.06
  14 -11  -4   20.67   38.92
 -14  11   4   34.11   38.10
 -14  11   4   -9.37   39.16
 -14 -11   4   25.87   26.76
 -14 -11   5  -44.51   38.87
  14  11  -5   -6.56   27.34
  14 -11  -5   -1.27   27.20
 -14  11   5   11.18   26.87
 -14  11   5   10.76   38.69
 -14  11   6   16.59   27.73
  14  11  -6    5.80   38.12
 -14  11   6   24.21   38.22
 -14 -11   6   12.67   27.29
 -14 -11   6   17.36   39.22
 -14  11   7    2.77   27.40
 -14  11   7    5.03   26.70
 -14 -11   7  -15.70   38.16
  14  11  -7  -20.96   27.41
 -14 -11   7   13.18   27.08
  14  11  -8    2.93   38.20
 -14  11   8   22.18   38.27
 -14  11   8   22.16   27.77
 -14 -11   8  -24.94   39.31
 -14 -11   8    2.89   27.42
  14  11  -9  -27.59   27.26
 -14 -11   9  -31.61   27.02
 -14  11   9  -12.80   27.84
 -14 -11   9   14.71   27.42
 -14  11   9   11.73   37.44
 -14  11  10   22.12   38.52
 -14  11  10   -5.59   38.11
 -14 -11  10   14.78   37.62
 -14 -11  10   22.88   38.51
 -14  11  11   40.28   41.47
 -14 -11  11   13.44   27.79
 -14 -11  11    7.93   42.48
 -14  11  11   16.86   28.02
 -14  11  12   -4.66   46.74
 -14 -11  12   14.71   33.12
 -14 -11  12   27.26   46.09
 -14  11  12   14.09   45.28
 -14  11  13    1.24   33.67
 -14 -11  13   44.25   45.44
 -14  11  13   -0.90   33.14
 -14 -11  13   20.16   47.28
 -14  11  14   14.47   33.18
 -14 -11  14   30.20   32.85
 -14 -11  14    6.00   33.46
  14 -12  -2   25.92   33.26
 -14  12   2   41.08   33.53
  14  12  -2  -13.84   47.62
 -14 -12   2  -24.55   47.11
 -14  12   2   87.18   45.90
  14 -12  -3   12.12   46.79
  14  12  -3    9.80   46.17
 -14  12   3   29.51   46.33
 -14  12   3  -10.68   47.59
 -14 -12   3   -5.98   33.16
  14  12  -4    6.56   46.68
 -14  12   4   45.59   47.38
 -14  12   4   44.72   46.12
  14 -12  -4   26.73   47.31
 -14 -12   4   79.53   32.14
 -14  12   5   30.36   46.63
 -14  12   5    5.77   45.94
 -14 -12   5    9.64   45.48
  14  12  -5  -12.12   32.78
 -14 -12   6  102.95   33.06
 -14  12   6   95.84   46.98
 -14  12   6   61.66   45.03
 -14 -12   6   88.05   33.83
  14  12  -6  106.87   32.88
 -14 -12   7  -34.46   43.73
 -14  12   7   12.57   42.66
 -14 -12   7  -16.10   42.78
  14  12  -7  -10.71   42.54
 -14  12   7  -15.00   42.54
  14  12  -8   79.60   33.22
 -14 -12   8   74.79   33.88
 -14  12   8   79.01   33.81
 -14  12   8   72.59   44.02
 -14 -12   8   82.83   42.79
 -14  12   9  -18.54   45.80
 -14 -12   9   -6.05   32.73
 -14  12   9  -11.77   32.74
  14  12  -9   29.82   45.67
 -14 -12   9   41.75   46.36
 -14 -12  10   47.74   32.75
 -14 -12  10   31.75   33.31
 -14  12  10   52.03   46.93
 -14  12  10   58.28   32.99
 -14 -12  11    7.06   32.76
 -14 -12  11    3.93   33.71
 -14  12  11   24.45   46.96
 -14  12  11   30.32   46.21
 -14 -12  12   49.31   46.91
 -14 -12  12   20.27   47.00
 -14  12  12   48.27   47.20
 -14  12  12   21.64   32.86
  14  13  -4    1.79   47.35
 -14  13   4   20.37   46.55
 -14  13   4   -0.78   47.93
 -14 -13   4   46.49   32.72
  14  13  -5   34.01   46.07
 -14  13   5    5.70   46.29
 -14 -13   5   -1.70   46.28
 -14  13   5    1.84   47.89
 -14 -13   6    8.83   32.54
  14  13  -6   -2.16   33.14
 -14  13   6  -29.39   48.11
 -14  13   6  -13.77   46.68
 -14 -13   6    3.25   33.72
 -14 -13   7  -50.69   47.94
 -14  13   7   -9.71   47.12
  14  13  -7   12.39   46.21
 -14  13   7    9.10   45.99
 -14 -13   7  -17.38   32.99
 -14 -13   8   -5.52   33.47
  14  13  -8  -28.61   33.33
 -14  13   8    3.26   32.57
 -14 -13   8   40.21   45.93
 -14  13   8    8.86   32.68
 -14  13   9  -29.73   47.03
 -14 -13   9  -47.68   47.48
 -14 -13   9   14.20   46.21
 -14  13   9  -23.94   46.66
  14  13  -9   18.41   46.88
 -14 -13  10   14.22   33.72
 -14  13  10   21.75   46.48
 -14  13  10   -2.89   33.19
 -14 -13  10  -25.92   33.06
  13   0  -1    7.21   21.96
 -13   0   1   10.12   21.87
  13   0  -2   27.05   31.71
 -13   0   2   65.33   22.24
 -13   0   3   -6.30   30.62
  13   0  -3   -8.76   21.77
  13   0  -4   42.71   28.12
 -13   0   4   36.36   24.80
 -13   0   5   19.31   24.32
  13   0  -5    1.62   24.88
  13   0  -6   64.47   18.07
 -13   0   6   43.00   25.13
 -13   0   7   59.10   18.14
 -13   0   7   39.28   19.15
  13   0  -7   32.06   18.18
 -13   0   8   32.63   24.49
 -13   0   8    8.38   18.49
  13   0  -8   16.34   17.96
 -13   0   9   52.22   18.31
 -13   0   9   41.87   25.04
  13   0  -9   30.10   18.53
 -13   0  10   -9.50   22.24
 -13   0  10  -18.87   23.35
 -13   0  11   62.73   31.30
 -13   0  11   51.83   22.62
 -13   0  12    1.05   21.80
 -13   0  12   10.86   22.62
 -13   0  13   84.64   23.27
 -13   0  13   96.92   22.51
 -13   0  14   -5.21   30.89
 -13   0  14   16.68   31.29
 -13   0  15  -14.45   22.89
 -13   0  15   14.98   22.03
 -13   0  16   -8.03   26.84
 -13   0  16    2.33   37.73
 -13   0  17   -1.28   27.35
 -13   0  17   32.03   27.02
 -13   0  18  -20.83   43.12
 -13   0  18    5.82   27.26
  13   0 -18    2.79   27.73
 -13   0  19   17.49   33.38
 -13   0  19  -17.76   33.46
  13   0 -19   -7.36   47.55
  13   1  -1   76.72   22.77
 -13   1   1   97.21   22.29
  13  -1  -1   57.40   31.78
 -13  -1   1   90.14   22.06
 -13   1   2   81.02   22.05
  13  -1  -2   69.06   22.22
  13   1  -2   68.41   22.39
 -13  -1   2   65.75   22.66
  13   1  -3   58.35   32.08
  13  -1  -3   59.14   22.63
 -13  -1   3   76.92   31.12
 -13   1   3   79.71   22.51
  13   1  -4   99.32   18.62
 -13   1   4  133.54   28.76
  13  -1  -4  101.64   18.36
 -13  -1   4  118.08   28.44
  13   1  -5  132.16   18.78
  13  -1  -5  115.11   18.81
 -13   1   5  112.98   25.53
 -13  -1   5  110.30   25.99
 -13   1   6  180.73   19.17
 -13   1   6  166.51   19.89
  13  -1  -6  143.60   19.23
 -13  -1   6  177.74   26.00
  13   1  -6  165.90   19.45
  13   1  -7  177.95   19.28
 -13  -1   7  154.56   20.36
 -13  -1   7  175.29   26.11
 -13   1   7  160.46   19.83
 -13   1   7  167.08   20.29
  13  -1  -7  157.19   19.37
  13   1  -8  130.99   18.81
 -13  -1   8  126.41   25.75
 -13   1   8  133.08   18.58
  13  -1  -8  115.64   19.05
 -13   1   8  117.49   19.82
 -13  -1   8  102.88   19.67
  13  -1  -9   98.85   22.75
  13   1  -9  110.71   22.75
 -13   1   9  114.43   23.41
 -13  -1   9   95.73   18.24
 -13  -1   9   81.68   24.28
 -13   1   9  106.74   28.76
 -13  -1  10   61.99   23.28
 -13   1  10   82.74   22.06
 -13  -1  10   82.24   31.38
 -13   1  10   38.79   23.57
 -13   1  11   62.06   22.42
 -13  -1  11   57.80   22.28
 -13   1  11   70.65   23.09
 -13  -1  11   86.53   32.59
 -13   1  12   65.61   22.61
 -13  -1  12   58.48   31.83
 -13   1  12   68.65   32.06
 -13  -1  12   84.77   32.19
 -13  -1  13   28.49   32.41
 -13   1  13   59.40   22.17
 -13  -1  13   69.98   22.40
 -13   1  13   59.92   32.06
 -13  -1  14   98.27   22.89
 -13  -1  14   78.27   23.22
 -13   1  14   81.70   22.42
 -13   1  14   56.94   23.39
 -13   1  15   50.93   30.66
 -13   1  15    6.04   22.50
 -13  -1  15   39.53   22.00
 -13  -1  15   13.23   22.67
 -13   1  16   49.66   26.83
 -13  -1  16    2.52   27.49
 -13  -1  16   30.18   26.93
 -13   1  16   12.97   27.45
 -13  -1  17   -9.95   27.55
 -13   1  17   -6.80   27.41
 -13   1  17   48.39   37.90
 -13  -1  17   29.86   38.08
 -13  -1  18   29.44   33.26
 -13   1  18    2.82   33.01
 -13   1  18    4.66   32.75
  13  -1 -18   19.75   33.38
 -13  -1  18   38.64   42.45
 -13   1  19   36.47   32.44
  13  -1 -19    5.48   33.30
 -13  -1  19   -4.30   46.82
 -13   1  19   11.35   32.61
  13   1 -19   39.46   33.02
 -13  -1  19   -9.62   32.85
  13  -2  -1   -3.17   22.17
 -13   2   1    2.88   21.87
  13   2  -1   -8.07   21.99
 -13  -2   1    1.07   22.10
 -13  -2   2   29.14   21.65
  13  -2  -2   32.95   21.94
 -13   2   2   -1.92   21.82
  13   2  -2   24.75   21.74
 -13  -2   3   14.03   21.77
  13   2  -3   -2.05   31.39
 -13   2   3   19.78   21.73
  13  -2  -3    6.43   21.67
  13   2  -4    6.26   22.11
 -13   2   4    8.26   22.00
 -13  -2   4   18.06   22.02
  13  -2  -4   14.72   30.86
 -13  -2   5   13.41   17.44
  13  -2  -5    0.20   24.72
 -13   2   5   11.85   24.26
  13   2  -5  -22.19   24.92
  13   2  -6   14.02   24.69
 -13   2   6    6.41   26.26
 -13   2   6   18.08   24.32
 -13  -2   6   29.73   17.28
  13  -2  -6   28.19   24.65
 -13   2   7   33.13   25.82
  13  -2  -7    6.42   25.43
  13   2  -7    7.28   24.96
 -13   2   7   11.16   17.31
 -13  -2   7    2.23   17.76
 -13  -2   7    3.88   26.22
 -13   2   8   -0.49   17.40
 -13  -2   8    0.00   25.82
  13  -2  -8   -5.05   25.32
 -13   2   8   34.39   25.54
 -13  -2   8    0.04   17.52
  13   2  -8    5.49   25.06
 -13   2   9   -2.79   21.61
 -13  -2   9    2.62   32.41
 -13   2   9  -41.14   32.62
  13  -2  -9   17.34   31.45
  13   2  -9   -5.20   31.90
 -13  -2   9    7.28   21.99
 -13   2  10    5.78   30.81
 -13   2  10    3.74   31.81
 -13  -2  10   36.12   31.76
 -13  -2  10    8.44   21.28
 -13   2  11   37.30   31.72
 -13  -2  11    0.88   32.08
 -13   2  11    3.89   22.48
 -13  -2  11   18.48   31.15
 -13   2  12   27.48   31.39
 -13   2  12   12.70   21.73
 -13  -2  12   -1.74   22.26
 -13  -2  12   17.08   21.84
 -13   2  13   -1.83   22.05
 -13  -2  13   14.98   22.08
 -13   2  13   15.35   22.08
 -13  -2  13   18.95   21.63
 -13  -2  14   -1.58   31.82
 -13  -2  14   29.66   22.74
 -13   2  14   50.98   22.61
 -13   2  14   33.35   22.22
 -13   2  15    4.77   35.69
 -13   2  15   41.20   34.23
 -13  -2  15    3.28   26.82
 -13  -2  15    1.55   35.36
 -13  -2  16  -10.58   27.33
 -13   2  16   21.26   26.52
 -13  -2  16   34.90   38.05
 -13   2  16    5.73   27.11
 -13   2  17   10.14   27.52
 -13  -2  17  -23.23   27.15
 -13   2  17  -52.96   38.15
 -13  -2  17  -12.59   38.32
 -13   2  18   43.93   41.81
  13  -2 -18   12.02   33.31
 -13  -2  18    7.90   46.58
 -13   2  18   29.41   46.51
 -13  -2  18   26.09   32.55
 -13   2  19  -22.71   33.46
  13   2 -19   26.91   32.65
 -13  -2  19    0.10   32.48
 -13  -2  19    7.43   33.43
 -13   2  19  -26.34   33.60
  13  -2 -19  -16.29   33.66
  13   3  -1   48.38   22.01
  13  -3  -1   58.73   31.57
 -13   3   1   68.70   31.38
 -13  -3   1   65.64   22.23
 -13  -3   2   34.93   22.18
  13   3  -2   28.47   22.01
 -13   3   2   24.41   30.74
  13  -3  -2   33.39   21.72
  13   3  -3    0.74   22.03
 -13   3   3    5.57   21.46
  13  -3  -3   15.32   31.17
 -13  -3   3   -9.97   21.92
 -13  -3   4   26.16   22.29
  13  -3  -4   30.88   21.92
 -13   3   4   16.72   22.11
  13   3  -4   12.70   22.48
  13   3  -5   11.28   27.69
 -13   3   5    1.23   21.84
  13  -3  -5   -0.76   22.32
 -13  -3   5    8.31   22.00
  13   3  -6   32.21   28.34
 -13   3   6   39.68   19.13
 -13   3   6   31.89   28.11
  13  -3  -6   44.42   17.82
 -13  -3   6   33.41   17.75
 -13   3   7   40.37   18.93
 -13   3   7   28.03   18.01
 -13  -3   7   30.48   17.94
  13  -3  -7   23.30   18.11
 -13  -3   7   21.44   18.96
  13   3  -7   40.73   17.50
  13   3  -8    8.85   22.06
 -13   3   8    3.40   21.97
 -13  -3   8   17.13   22.77
  13  -3  -8   11.98   21.94
 -13  -3   8   21.59   27.81
 -13   3   8   11.22   22.47
 -13   3   9   34.41   31.86
 -13   3   9   10.92   30.37
  13   3  -9   -2.77   22.28
 -13  -3   9   24.17   22.52
 -13  -3   9   11.77   22.31
 -13   3  10   11.84   30.39
  13   3 -10   13.98   22.35
 -13  -3  10    3.52   22.39
 -13   3  10  -15.35   31.80
 -13  -3  10    3.02   21.79
 -13   3  11    9.19   21.84
 -13  -3  11   28.60   22.29
 -13   3  11   18.04   31.55
 -13  -3  11   34.02   22.14
 -13   3  12   53.44   22.32
 -13  -3  12   47.49   31.57
 -13  -3  12   30.73   22.81
 -13   3  12   54.96   22.93
 -13  -3  13   23.80   22.43
 -13   3  13   12.41   22.74
 -13   3  13   15.08   22.26
 -13  -3  13   20.44   21.98
 -13  -3  14   47.11   31.89
 -13   3  14   27.27   31.51
 -13   3  14   16.93   22.11
 -13  -3  14   18.07   22.18
 -13  -3  15   20.07   27.44
 -13   3  15    7.36   27.67
 -13   3  15   42.29   26.23
 -13  -3  15   64.16   37.84
 -13   3  16   12.33   26.99
 -13  -3  16   19.14   38.18
 -13   3  16   -0.14   37.57
 -13  -3  16    7.87   26.82
 -13  -3  17   35.26   37.87
 -13  -3  17  -15.57   27.55
 -13   3  17   18.05   37.74
 -13   3  17   14.63   27.18
 -13   3  18   61.90   45.31
  13  -3 -18  -20.00   47.11
 -13  -3  18   17.51   46.47
 -13   3  18   29.41   32.88
 -13  -3  18  -15.90   45.99
 -13  -3  19  -20.80   33.23
  13  -3 -19   15.38   33.81
 -13  -4   1   14.88   21.77
 -13   4   1   11.15   21.84
  13  -4  -1   -7.61   22.00
  13   4  -1   14.06   22.14
 -13  -4   2   26.66   21.65
  13  -4  -2   -7.10   31.45
 -13   4   2    4.43   21.59
  13   4  -2   19.24   21.59
 -13  -4   3    4.26   31.48
 -13   4   3   22.11   21.52
  13  -4  -3    6.20   21.99
  13   4  -3  -13.48   31.15
  13   4  -4   38.66   21.73
 -13   4   4   15.44   30.80
  13  -4  -4   16.04   21.79
 -13  -4   4   37.67   30.92
 -13  -4   5   13.84   31.04
  13  -4  -5   -1.33   22.28
  13   4  -5  -15.81   31.36
 -13   4   5   15.80   21.72
  13  -4  -6   16.20   22.33
 -13   4   6   25.19   22.92
 -13  -4   6   -4.33   31.33
  13   4  -6   17.90   31.42
 -13   4   6   16.40   21.66
  13  -4  -7   10.68   22.54
  13   4  -7   31.10   21.85
 -13  -4   7    8.84   21.61
 -13   4   7   29.43   23.14
 -13  -4   7   -1.91   23.20
 -13   4   7    8.18   31.15
  13   4  -8   16.43   22.18
 -13   4   8    2.20   22.66
 -13   4   8   18.83   30.50
  13  -4  -8    1.84   31.68
 -13  -4   8   15.62   22.83
 -13  -4   8    7.47   21.54
 -13   4   9    3.43   30.64
  13   4  -9    8.48   22.29
 -13   4   9   16.72   31.98
 -13  -4   9   11.83   30.89
 -13  -4   9   18.66   22.55
 -13  -4  10    2.56   21.96
 -13   4  10   18.35   32.12
 -13   4  10   25.89   30.70
 -13  -4  10   23.34   22.13
  13   4 -10   17.55   21.79
 -13  -4  11   17.43   22.28
 -13   4  11  -15.77   22.47
 -13  -4  11   17.86   30.85
 -13   4  11   30.72   32.03
 -13   4  12   -4.09   22.38
 -13  -4  12   11.46   21.55
 -13  -4  12   -3.37   22.50
 -13   4  12   -3.77   21.86
 -13  -4  13   16.99   30.58
 -13   4  13   -5.46   22.47
 -13  -4  13  -13.92   31.79
 -13   4  13    8.46   22.17
 -13  -4  14   14.40   22.85
 -13   4  14   31.14   31.82
 -13   4  14   50.42   22.33
 -13  -4  14   40.04   31.11
 -13  -4  15   46.03   27.17
 -13   4  15   12.76   27.42
 -13  -4  15   53.57   27.32
 -13   4  15   62.77   26.29
 -13   4  16    5.26   38.60
 -13   4  16   14.46   38.21
 -13  -4  16    8.62   38.36
 -13  -4  16    7.00   37.56
 -13   4  17   14.99   38.51
 -13   4  17   23.50   27.83
 -13  -4  17   23.43   27.83
 -13  -4  17    9.21   38.04
  13  -4 -18   33.21   47.14
 -13   4  18  -38.22   33.38
 -13   4  18    2.98   45.65
 -13  -4  18    6.78   32.84
 -13  -4  18    4.96   33.32
 -13   5   1   79.76   22.52
  13   5  -1   37.64   22.78
  13  -5  -1   59.56   23.14
 -13  -5   1   76.59   31.65
 -13  -5   2    2.50   31.06
  13  -5  -2    5.75   31.33
 -13   5   2   26.55   30.68
  13   5  -2   13.66   21.72
 -13  -5   3   86.52   23.20
  13  -5  -3   76.49   22.58
 -13   5   3   99.85   31.29
  13   5  -3  110.50   30.97
 -13  -5   4   49.26   21.66
  13  -5  -4    6.49   22.62
 -13   5   4   43.65   22.09
  13   5  -4   35.85   22.39
  13   5  -5  135.54   31.72
 -13   5   5  138.42   31.65
 -13   5   5  121.00   23.90
 -13  -5   5  131.08   22.66
  13  -5  -5  121.49   22.95
 -13  -5   6   50.81   22.34
  13   5  -6   56.57   31.20
 -13   5   6   28.32   22.36
  13  -5  -6   65.64   22.51
 -13   5   6   46.28   23.30
  13   5  -7   53.23   21.78
 -13   5   7   51.44   22.73
  13  -5  -7   51.44   22.58
 -13  -5   7   34.55   23.05
 -13  -5   7   51.36   31.20
 -13   5   7   36.04   22.17
  13  -5  -8  126.57   32.17
 -13   5   8  120.76   33.05
  13   5  -8  138.34   23.01
 -13   5   8  167.08   31.41
 -13  -5   8  118.78   24.27
 -13  -5   8  130.89   31.64
 -13   5   9   31.69   21.79
 -13  -5   9   28.35   21.88
  13   5  -9   15.17   22.48
 -13   5   9   16.21   32.50
 -13  -5   9   40.30   22.95
 -13  -5  10  111.58   31.21
 -13   5  10   69.84   32.68
 -13  -5  10   53.18   23.78
 -13   5  10   86.70   22.62
  13   5 -10   76.30   22.40
 -13  -5  11   40.41   22.01
 -13   5  11   17.86   31.74
 -13  -5  11   25.00   22.64
 -13   5  11   23.83   21.79
 -13  -5  12   88.29   22.34
 -13   5  12   55.22   22.25
 -13  -5  12   61.03   31.72
 -13   5  12   43.92   23.12
 -13  -5  13  180.30   23.57
 -13   5  13  140.84   23.90
 -13  -5  13  122.89   32.98
 -13   5  13  166.52   23.26
 -13   5  14   37.88   35.23
 -13  -5  14   22.18   34.52
 -13   5  14   62.89   22.24
 -13  -5  14   26.32   22.87
 -13   5  15   79.69   26.86
 -13  -5  15   53.39   27.26
 -13  -5  15   58.24   27.37
 -13   5  15   21.88   27.93
 -13  -5  16   36.79   38.14
 -13   5  16   42.37   26.89
 -13   5  16   25.04   39.00
 -13  -5  16   31.10   39.14
 -13   5  17    3.22   28.54
 -13  -5  17   32.41   27.15
 -13  -5  17   33.68   27.71
 -13   5  17    6.97   38.66
 -13  -5  18   36.04   32.43
 -13   5  18  -17.44   46.44
 -13  -5  18   50.68   32.94
 -13   5  18   10.16   33.14
  13  -5 -18  -12.58   48.04
  13  -6  -1   15.49   22.32
 -13   6   1   38.26   31.18
  13   6  -1    6.80   22.73
 -13  -6   1   24.94   22.42
  13  -6  -2   -6.80   31.18
 -13   6   2   -1.35   30.88
 -13  -6   2   21.07   21.77
  13   6  -2   -4.67   30.72
 -13  -6   3   53.32   31.11
 -13   6   3   28.58   22.19
  13  -6  -3   39.33   31.02
  13   6  -3   30.66   21.95
 -13  -6   4   -9.28   31.14
 -13   6   4   -2.44   30.63
  13   6  -4   16.97   21.93
  13  -6  -4  -11.28   31.62
  13  -6  -5   21.24   31.52
  13   6  -5   45.90   22.27
 -13   6   5   34.35   22.07
 -13   6   5   20.33   23.42
 -13  -6   5   56.08   31.23
 -13   6   6    9.21   21.69
  13  -6  -6    6.31   30.90
 -13   6   6   -4.57   31.99
 -13  -6   6   -2.54   22.01
  13   6  -6   10.39   30.97
  13  -6  -7   -3.83   31.33
 -13   6   7    0.29   30.52
 -13  -6   7   -4.06   22.69
  13   6  -7  -10.89   22.00
 -13   6   7    7.65   31.75
 -13  -6   7  -14.47   22.04
  13   6  -8   25.24   22.04
 -13   6   8   36.89   31.83
 -13  -6   8   36.40   22.99
 -13  -6   8   23.20   31.18
 -13   6   8   26.58   22.02
 -13  -6   9  -13.64   22.38
 -13   6   9    4.18   21.44
 -13   6   9   17.71   31.90
 -13  -6   9   -3.82   21.62
  13   6  -9    4.27   22.15
 -13   6  10   27.44   21.85
  13   6 -10   45.36   22.14
 -13  -6  10   36.85   30.83
 -13  -6  10   20.69   23.19
 -13   6  10   30.35   22.85
 -13   6  11    1.42   30.59
 -13  -6  11    7.47   22.16
 -13   6  11   -4.61   31.55
 -13  -6  11    8.90   21.58
 -13   6  12   44.38   21.91
 -13  -6  12   19.89   22.26
 -13   6  12   43.03   31.45
 -13  -6  12   10.57   31.60
 -13  -6  13   -0.44   21.88
 -13   6  13   -3.16   22.35
 -13  -6  13    5.93   31.56
 -13   6  13    0.88   22.41
 -13  -6  14   24.85   26.98
 -13  -6  14   16.62   27.03
 -13   6  14   29.96   38.21
 -13   6  14   52.35   26.43
 -13  -6  15   38.84   37.57
 -13   6  15   22.03   37.62
 -13   6  15   -4.10   27.42
 -13  -6  15   15.97   27.13
 -13  -6  16   24.07   39.04
 -13  -6  16   50.23   27.51
 -13   6  16   58.19   27.11
 -13   6  16   22.23   38.67
 -13   6  17   27.49   32.28
 -13  -6  17   -0.78   32.47
 -13   6  17   10.29   46.05
 -13  -6  17   52.20   32.54
 -13  -6  18   25.17   32.57
  13  -6 -18   11.02   47.96
 -13  -6  18   -2.95   33.60
 -13   6  18   60.85   32.95
 -13   6  18   25.77   46.15
 -13  -7   1   27.34   30.99
  13  -7  -1    8.66   22.09
 -13   7   1   21.16   30.99
  13   7  -1   15.87   21.75
  13  -7  -2   -9.41   31.59
 -13  -7   2  -10.26   30.79
 -13   7   2   -6.41   31.23
  13   7  -2  -12.60   22.28
  13  -7  -3   87.56   31.65
 -13   7   3   80.95   23.01
  13   7  -3   47.41   22.38
 -13  -7   3  108.19   22.56
  13   7  -4   15.80   31.15
  13  -7  -4   34.69   31.51
 -13   7   4   42.86   30.91
 -13  -7   4    8.70   21.97
 -13  -7   5   94.02   31.56
  13   7  -5   77.57   22.51
  13  -7  -5   67.40   32.23
 -13   7   5   99.83   22.57
 -13   7   5   97.28   32.37
  13  -7  -6   54.51   22.40
 -13   7   6   53.88   30.99
 -13  -7   6   77.12   31.19
  13   7  -6   32.92   22.42
 -13   7   6   48.27   23.51
  13   7  -7   35.60   31.37
 -13   7   7   53.48   22.44
 -13   7   7   65.01   22.77
  13  -7  -7   54.65   22.57
 -13  -7   7   56.11   22.55
 -13  -7   7   18.09   32.74
 -13  -7   8   76.85   32.76
 -13  -7   8  100.79   22.84
 -13   7   8   97.33   23.26
  13   7  -8   81.68   31.77
 -13   7   8  101.49   31.21
 -13   7   9   35.71   22.51
 -13  -7   9   28.31   31.35
 -13  -7   9   36.10   22.87
 -13   7   9   36.23   30.71
  13   7  -9   40.32   22.03
  13   7 -10   49.43   22.64
 -13  -7  10   83.54   22.90
 -13  -7  10  117.03   22.60
 -13   7  10   63.33   23.44
 -13   7  10   77.21   31.28
 -13  -7  11   15.96   21.09
 -13   7  11   -5.16   22.17
 -13  -7  11   -3.78   22.38
 -13   7  11    8.92   21.55
 -13  -7  12   30.64   21.92
 -13   7  12    7.38   30.81
 -13   7  12   11.84   22.61
 -13  -7  12   21.48   22.37
 -13  -7  13   55.77   26.83
 -13   7  13   58.52   38.67
 -13  -7  13   56.88   38.09
 -13   7  13   42.30   38.25
 -13  -7  14   23.36   27.41
 -13  -7  14   17.21   26.69
 -13   7  14   23.47   37.67
 -13   7  14   16.12   27.52
 -13  -7  15   -3.14   27.52
 -13  -7  15  -15.57   37.50
 -13   7  15   52.45   38.24
 -13   7  15  -34.56   38.28
 -13   7  16   36.46   27.38
 -13  -7  16   38.48   38.55
 -13  -7  16   52.41   26.65
 -13   7  16   16.50   38.52
 -13  -7  17    9.52   33.00
 -13  -7  17  -25.44   33.21
 -13   7  17   -9.78   33.37
 -13   7  17   -4.23   33.27
  13   8  -1   12.32   26.20
 -13  -8   1    2.77   26.34
  13  -8  -1    7.10   34.51
 -13   8   1   19.01   25.92
 -13   8   2    0.52   30.98
 -13  -8   2   11.67   21.56
  13   8  -2    3.75   22.08
  13  -8  -2  -12.34   22.33
  13  -8  -3   17.52   22.10
  13   8  -3   27.53   30.79
 -13   8   3   16.07   21.98
 -13  -8   3   27.60   30.79
 -13   8   4  -28.09   31.36
  13   8  -4   -6.20   22.07
 -13  -8   4  -14.63   22.09
  13  -8  -4   -4.41   22.39
 -13   8   4   14.47   22.09
 -13  -8   5   18.58   21.60
 -13   8   5   15.13   22.60
  13   8  -5   -1.56   31.01
  13  -8  -5   15.62   22.06
 -13   8   5   10.05   22.20
 -13   8   6   -6.83   31.21
 -13   8   6    9.11   31.93
  13  -8  -6   11.97   31.36
 -13  -8   6    7.38   31.07
  13   8  -6   -9.51   22.24
 -13   8   7   -9.36   31.67
 -13  -8   7   -4.05   22.10
  13   8  -7   -8.30   22.01
 -13  -8   7   -0.04   22.76
 -13   8   7    3.68   21.91
 -13   8   8   -5.68   30.99
 -13   8   8   -6.87   31.63
  13   8  -8    2.96   30.85
 -13  -8   8   -2.18   21.98
 -13  -8   8  -15.58   31.99
  13   8  -9  -15.27   31.01
 -13  -8   9    0.56   30.69
 -13   8   9    3.94   30.53
 -13  -8   9    4.95   31.43
 -13   8   9    4.32   31.46
 -13  -8  10   10.56   22.07
 -13   8  10   22.76   31.14
 -13   8  10   17.26   31.95
 -13  -8  10   17.13   31.36
 -13  -8  11    3.51   22.03
 -13  -8  11    7.04   21.53
 -13   8  11   -8.40   31.66
 -13   8  11   21.44   30.55
 -13   8  12  -53.83   39.16
 -13  -8  12    2.62   26.69
 -13  -8  12   -5.57   26.07
 -13   8  12   -3.83   26.42
 -13   8  13   26.95   26.34
 -13  -8  13    2.49   26.93
 -13   8  13   11.13   27.31
 -13  -8  13   12.02   27.51
 -13   8  14   17.37   38.15
 -13   8  14    5.89   26.70
 -13  -8  14   -5.02   27.10
 -13  -8  14    0.54   38.54
 -13   8  15    6.80   38.21
 -13  -8  15   53.32   37.09
 -13  -8  15    2.28   27.29
 -13   8  15   17.26   26.38
 -13  -8  16   26.29   32.38
 -13   8  16    2.41   46.42
 -13   8  16   26.31   32.78
 -13  -8  16    5.80   46.20
 -13  -8  17    5.42   32.85
 -13   8  17  -19.21   33.31
 -13  -8  17   -3.38   33.16
 -13   8  17   -3.37   33.40
 -13   9   1    7.36   26.78
  13   9  -1   -1.60   37.24
 -13  -9   1    6.04   37.32
  13  -9  -1   -1.73   26.60
 -13   9   2   44.15   26.81
  13   9  -2   30.79   26.64
 -13  -9   2   50.13   26.42
  13  -9  -2   27.10   27.18
 -13   9   3   10.51   31.04
  13  -9  -3   18.75   21.93
  13   9  -3   29.90   21.43
 -13  -9   3   24.59   30.46
  13   9  -4  -17.04   31.43
 -13   9   4   16.18   31.19
 -13  -9   4   42.41   30.85
 -13   9   4   11.52   22.83
  13  -9  -4   14.30   22.39
 -13  -9   5    9.40   22.39
 -13   9   5   10.69   22.82
  13   9  -5  -16.50   22.09
 -13   9   5   10.09   22.24
  13  -9  -5   -9.43   22.49
 -13  -9   6   32.39   30.68
  13  -9  -6    6.94   21.91
 -13   9   6   -0.21   22.70
  13   9  -6    9.71   31.29
 -13   9   6   27.02   30.52
 -13   9   7   10.19   31.95
 -13  -9   7   22.39   22.31
 -13   9   7    5.75   21.71
 -13  -9   7   10.91   22.26
  13   9  -7   -8.19   22.13
  13   9  -8    8.18   22.10
 -13  -9   8   -2.27   21.95
 -13  -9   8    6.55   22.41
 -13   9   8   -1.30   31.80
 -13   9   8   16.04   30.97
  13   9  -9   37.57   22.18
 -13  -9   9    6.69   22.78
 -13   9   9   21.12   31.58
 -13   9   9    3.08   22.48
 -13  -9   9   26.91   31.13
 -13   9  10   21.23   31.65
 -13  -9  10   19.62   22.41
 -13  -9  10    6.05   22.21
 -13   9  10   12.91   21.77
 -13   9  11   44.45   26.86
 -13   9  11   38.70   38.52
 -13  -9  11   42.50   38.51
 -13  -9  11   37.02   26.78
 -13  -9  12    2.01   26.62
 -13  -9  12    6.41   38.23
 -13   9  12  -13.79   27.43
 -13   9  12   15.86   37.55
 -13   9  13   13.89   37.60
 -13   9  13   20.95   38.13
 -13  -9  13    6.69   26.31
 -13  -9  13   -6.16   27.07
 -13   9  14   30.22   38.53
 -13  -9  14   33.91   27.29
 -13   9  14   16.29   27.63
 -13  -9  14   18.74   26.76
 -13   9  15  -18.17   27.49
 -13  -9  15   49.55   41.84
 -13   9  15    2.41   41.86
 -13  -9  15    4.24   42.98
 -13   9  16   27.15   33.15
 -13  -9  16   42.61   32.15
 -13  -9  16   63.83   33.05
 -13   9  16   95.48   46.04
  13 -10  -1    4.39   38.45
 -13  10   1   -8.20   38.37
  13  10  -1   -2.43   37.89
 -13 -10   1  -10.01   37.82
  13  10  -2    5.74   37.31
 -13  10   2   13.30   37.32
 -13 -10   2    9.31   26.51
  13 -10  -2   -5.96   38.44
 -13  10   3   -1.61   37.94
  13 -10  -3    0.95   38.57
 -13  10   3   25.80   38.80
  13  10  -3   10.21   37.73
 -13 -10   3    7.75   26.60
  13  10  -4   17.94   26.29
  13 -10  -4   -0.80   38.03
 -13  10   4   -6.49   26.33
 -13 -10   4  -11.51   37.48
 -13  10   4   -4.73   38.81
  13 -10  -5   -1.94   22.40
 -13  10   5  -17.01   27.39
  13  10  -5  -11.58   34.89
 -13  10   5  -27.84   34.71
 -13 -10   5    7.57   21.59
 -13 -10   6   -1.82   34.53
 -13  10   6   16.95   22.49
 -13  10   6   32.64   30.70
  13  10  -6   11.45   21.84
 -13 -10   6   -1.60   22.90
 -13  10   7   13.44   35.52
  13  10  -7   11.71   21.93
 -13  10   7   13.10   21.81
 -13 -10   7    4.29   22.31
 -13 -10   7   -9.98   22.71
  13  10  -8  -16.82   34.97
 -13 -10   8    7.82   35.17
 -13 -10   8    4.76   21.57
 -13  10   8   12.21   34.31
 -13  10   8  -13.78   35.42
 -13 -10   9    6.30   26.48
 -13  10   9    4.36   38.33
 -13 -10   9  -13.36   38.57
  13  10  -9    5.69   37.73
 -13  10   9    6.49   26.86
 -13 -10  10   29.89   27.22
 -13  10  10   23.16   26.22
 -13  10  10  -28.69   38.95
 -13 -10  10    0.21   37.69
 -13 -10  11   13.69   26.42
 -13 -10  11    0.16   27.62
 -13  10  11    4.71   26.45
 -13  10  11   -3.01   27.12
 -13 -10  12    2.35   26.72
 -13 -10  12   -3.18   27.49
 -13  10  12   11.90   38.72
 -13  10  12  -14.34   38.28
 -13 -10  13   -3.61   27.04
 -13  10  13    0.00   26.74
 -13  10  13    1.39   27.28
 -13 -10  13  -38.03   38.85
 -13 -10  14   19.76   42.21
 -13  10  14   19.00   42.83
 -13 -10  14   -1.21   27.87
 -13  10  14   18.38   27.81
 -13  10  15   -2.50   46.55
 -13 -10  15    6.04   33.29
 -13 -10  15  -47.37   46.28
 -13  10  15    3.10   33.14
 -13 -10  16   44.31   33.06
 -13 -10  16   38.08   33.80
 -13  10  16    9.93   33.76
  13 -11  -1   48.12   27.50
  13  11  -1   39.57   27.34
 -13 -11   1   32.30   27.22
 -13  11   1   29.03   38.55
 -13 -11   2   79.66   38.42
  13 -11  -2   83.74   38.93
 -13  11   2   61.62   39.39
  13  11  -2   62.65   27.20
 -13  11   2   60.18   27.79
  13 -11  -3   57.58   38.43
 -13  11   3   25.31   39.13
 -13  11   3   36.50   37.91
  13  11  -3   10.79   27.18
 -13 -11   3   27.34   26.74
 -13  11   4   48.63   38.35
 -13 -11   4   73.19   38.07
 -13  11   4   59.17   27.47
  13 -11  -4   63.21   27.63
  13  11  -4   43.35   37.79
  13  11  -5   17.92   27.10
 -13  11   5   12.22   27.29
 -13 -11   5   25.76   26.88
 -13  11   5   11.60   38.80
 -13 -11   6  112.44   39.37
 -13  11   6  133.28   39.15
 -13 -11   6   91.92   28.71
 -13  11   6  109.99   39.35
  13  11  -6  113.10   27.90
 -13 -11   7  105.72   39.31
 -13 -11   7  120.25   27.87
  13  11  -7  103.94   38.50
 -13  11   7  148.61   39.17
 -13  11   7  129.26   39.79
 -13 -11   8  -12.13   38.67
 -13  11   8    5.85   39.11
  13  11  -8    1.34   27.52
 -13  11   8   14.58   26.83
 -13 -11   8   24.44   27.56
  13  11  -9   58.63   27.31
 -13  11   9   81.36   38.18
 -13 -11   9   48.31   26.79
 -13 -11   9   64.28   27.57
 -13  11   9   56.86   39.34
 -13 -11  10   22.37   27.90
 -13  11  10   39.15   38.69
 -13 -11  10    5.32   38.32
 -13  11  10   32.78   26.89
 -13  11  11   67.23   27.41
 -13 -11  11   86.85   38.13
 -13 -11  11   63.70   39.16
 -13  11  11   49.66   27.68
 -13  11  12   36.50   39.08
 -13 -11  12   18.90   38.50
 -13 -11  12   13.63   28.26
 -13  11  12   32.88   38.52
 -13 -11  13   58.64   27.14
 -13 -11  13   25.01   41.73
 -13  11  13   31.07   27.63
 -13  11  13   -3.89   28.01
 -13 -11  14   49.37   45.99
 -13  11  14   16.74   33.15
 -13  11  14   30.62   46.93
 -13 -11  14  -18.40   47.48
 -13  11  15    6.31   47.00
 -13 -11  15   12.85   33.16
 -13 -11  15    1.84   33.14
 -13  11  15   22.65   33.44
  13  12  -1   23.19   32.24
 -13  12   1  -15.74   33.83
 -13 -12   1    6.67   32.35
  13 -12  -1   -5.36   45.83
 -13  12   1  -16.91   46.18
  13  12  -2    7.58   27.61
 -13 -12   2  -20.97   38.60
 -13  12   2   20.59   27.54
  13 -12  -2   15.45   27.42
 -13  12   2    7.23   38.91
  13  12  -3  -32.04   27.44
 -13 -12   3   13.23   26.78
 -13  12   3   -7.98   39.20
 -13  12   3    8.81   37.83
  13 -12  -3  -12.07   38.80
 -13  12   4   14.72   38.36
  13  12  -4    9.19   38.02
  13 -12  -4    8.87   38.92
 -13 -12   4  -14.84   38.35
 -13  12   4    0.06   38.06
 -13 -12   5  -28.71   27.13
 -13  12   5    9.36   38.60
 -13  12   5   -5.66   26.75
  13  12  -5   15.89   26.45
 -13  12   6   23.00   26.97
 -13 -12   6   27.67   38.87
 -13 -12   6   31.77   38.09
  13  12  -6   -3.02   38.17
 -13  12   6    6.94   27.31
 -13 -12   7   14.43   27.83
 -13  12   7   19.91   26.91
 -13  12   7   17.37   38.82
  13  12  -7   20.23   27.12
 -13 -12   7   11.69   27.16
  13  12  -8   21.36   26.66
 -13 -12   8    6.73   37.92
 -13 -12   8   -6.81   27.31
 -13  12   8   -5.92   38.79
 -13  12   8    4.21   37.62
 -13  12   9    9.15   38.23
 -13 -12   9    3.06   38.35
 -13  12   9   -2.64   27.81
  13  12  -9    8.15   38.37
 -13 -12   9    7.10   26.68
 -13  12  10    0.34   38.14
 -13 -12  10    1.25   38.76
 -13  12  10    4.73   38.72
 -13 -12  10   25.89   26.31
 -13 -12  11   -1.12   27.71
 -13  12  11   28.58   38.66
 -13  12  11   27.52   37.72
 -13 -12  11   61.07   37.40
 -13 -12  12  -27.09   33.40
 -13  12  12   16.08   32.22
 -13  12  12  -14.51   46.03
 -13 -12  12  -37.40   45.50
 -13 -12  13  -33.98   46.45
 -13  12  13   10.26   33.07
 -13 -12  13  -17.33   47.34
 -13  12  13    9.86   33.31
 -13 -12  14   15.46   33.24
 -13  12  14  -43.26   46.89
 -13 -12  14   22.43   32.45
  13 -13  -1  -15.00   47.30
  13  13  -1   27.92   32.59
 -13  13   1    6.35   47.45
 -13 -13   1   27.89   32.68
 -13  13   1  -31.86   47.60
 -13  13   2    1.50   33.36
  13  13  -2   40.72   32.20
  13 -13  -2   11.66   33.12
 -13 -13   2    2.48   33.02
 -13  13   2  -28.57   46.82
 -13  13   3  -11.65   47.34
 -13 -13   3  -11.07   46.35
  13 -13  -3   -0.35   33.09
 -13  13   3    0.73   32.82
  13  13  -3  -14.11   32.63
 -13  13   4    7.46   42.95
 -13  13   4  -20.11   42.59
 -13 -13   4   10.90   26.44
  13  13  -4   18.02   41.83
 -13  13   5  -24.37   39.01
 -13  13   5   -8.75   38.24
 -13 -13   5   -4.60   38.37
  13  13  -5   23.42   26.52
 -13 -13   5  -10.26   27.92
 -13  13   6   -8.46   38.77
  13  13  -6    6.46   27.38
 -13  13   6   -6.70   27.33
 -13 -13   6   -7.44   27.82
 -13 -13   6   20.10   25.99
  13  13  -7   16.44   26.82
 -13 -13   7   19.13   26.97
 -13 -13   7   43.48   37.92
 -13  13   7    6.65   26.90
 -13  13   7   -0.81   27.74
 -13 -13   8   -2.25   26.27
 -13  13   8    7.65   37.93
 -13  13   8    5.35   27.56
  13  13  -8    4.63   38.64
 -13 -13   8  -10.78   38.80
 -13  13   9    9.27   37.84
 -13  13   9   10.39   38.11
 -13 -13   9  -18.11   38.31
 -13 -13   9   32.75   42.62
 -13 -13  10    2.48   46.11
 -13  13  10   -4.69   46.72
 -13 -13  10  -29.33   33.74
 -13  13  10    3.88   32.49
 -13 -13  11   17.09   32.92
 -13  13  11    7.66   33.09
 -13  13  11    1.24   45.93
 -13 -13  11    9.33   33.48
 -13 -13  12   47.85   32.02
 -13  13  12   18.79   46.07
 -13 -13  12   -5.26   47.36
 -13  13  12    8.56   32.93
 -13 -13  13  -14.99   33.84
 -13 -13  13  -17.20   32.99
 -13 -14   2   -1.91   33.55
 -13  14   3   -3.27   33.38
  13  14  -3    4.46   32.34
 -13  14   3   24.58   46.41
 -13 -14   3   16.47   45.80
 -13  14   4   15.59   32.69
 -13 -14   4    1.35   33.06
  13  14  -4   22.37   32.75
 -13  14   4   10.81   47.16
 -13  14   5    0.50   45.53
  13  14  -5  -43.95   46.21
 -13 -14   5   -3.83   47.49
 -13  14   5   15.51   47.01
 -13 -14   5   16.08   45.91
 -13 -14   6  -11.00   33.57
 -13  14   6   -4.80   45.94
 -13 -14   6   26.45   32.65
  13  14  -6   -2.51   32.79
 -13  14   6  -19.14   47.03
 -13 -14   7    1.58   33.81
 -13 -14   7   37.47   45.62
 -13  14   7   -5.95   45.77
 -13  14   7   13.90   46.44
  13  14  -7    3.24   32.83
 -13 -14   8   16.78   46.65
 -13  14   8    3.27   45.85
  13  14  -8   29.35   46.25
 -13 -14   8   38.40   45.78
 -13  14   8  -10.45   47.15
 -13  14   9    2.71   47.10
 -13 -14   9  -14.37   33.47
 -13  14   9   12.86   45.66
 -13 -14   9  -25.38   33.58
 -13 -14  10   -2.52   32.54
 -13 -14  10    5.36   33.56
 -13  14  10   17.59   46.23
 -13  14  10   18.46   47.12
  13  15  -6   38.91   33.82
 -13 -15   6   -7.90   34.48
 -13 -15   7   32.63   33.15
 -12   0   1   -3.97   24.52
  12   0  -1   11.81   17.22
  12   0  -2  212.97   19.79
 -12   0   2  228.15   19.97
  12   0  -3   -0.63   25.25
 -12   0   3  -11.39   17.67
  12   0  -4  306.34   27.85
 -12   0   4  372.15   27.53
 -12   0   5  -10.29   17.71
  12   0  -5   -2.41   25.20
 -12   0   6  152.67   20.75
 -12   0   6  182.75   19.54
  12   0  -6  166.90   19.67
 -12   0   7   15.36   24.98
  12   0  -7  -13.11   18.11
 -12   0   7  -19.14   19.45
  12   0  -8  308.47   21.27
 -12   0   8  384.34   27.55
 -12   0   8  276.54   21.76
 -12   0   9  -20.83   26.13
 -12   0   9    8.25   24.81
  12   0  -9    8.84   25.18
 -12   0  10  187.34   28.08
 -12   0  10  229.31   19.80
 -12   0  11   10.45   24.39
 -12   0  11   -8.18   17.90
 -12   0  12  580.22   27.42
 -12   0  12  639.93   27.10
 -12   0  13   -9.96   21.89
 -12   0  13  -20.78   22.74
 -12   0  14  140.50   32.59
 -12   0  14  172.06   32.42
 -12   0  15    8.28   21.80
 -12   0  15    2.43   22.56
  12   0 -16  100.10   36.52
 -12   0  16  123.20   35.65
 -12   0  16  112.22   35.15
  12   0 -17   28.62   38.98
 -12   0  17   -8.73   27.13
 -12   0  17    8.27   37.48
 -12   0  18   82.46   39.04
 -12   0  18   63.73   38.99
  12   0 -18   41.68   39.58
  12   0 -19    2.11   33.14
 -12   0  19  -16.33   32.84
 -12   0  19   15.02   46.36
  12   1  -1   13.27   17.55
 -12  -1   1   17.10   24.80
 -12   1   1   18.43   24.75
  12  -1  -1   -2.07   24.70
 -12   1   2   19.01   25.12
  12  -1  -2   29.18   17.42
  12   1  -2    5.05   25.52
 -12  -1   2   15.52   17.85
 -12   1   3    4.11   17.33
  12   1  -3   23.93   17.50
 -12  -1   3    9.52   17.86
  12  -1  -3   10.02   17.43
 -12  -1   4   14.46   24.99
 -12   1   4   20.99   24.89
  12   1  -4   10.74   18.11
  12  -1  -4    8.16   18.02
  12   1  -5   -4.04   17.84
  12  -1  -5   16.32   17.96
 -12   1   5   -0.23   17.38
 -12  -1   5    7.33   24.87
 -12  -1   6  -11.97   17.56
  12  -1  -6  -14.27   18.41
  12   1  -6    7.85   17.88
 -12   1   6  -17.63   19.45
 -12   1   6   -9.22   24.70
  12   1  -7    1.72   25.01
 -12  -1   7   22.09   27.04
  12  -1  -7    8.98   25.20
 -12   1   7    1.95   24.81
 -12   1   7   11.98   27.14
 -12  -1   7   24.34   17.42
 -12  -1   8   13.86   17.81
 -12   1   8    6.20   18.94
  12  -1  -8   -3.47   18.39
  12   1  -8   27.68   18.32
 -12  -1   8   -6.28   19.88
 -12   1   8   21.80   17.50
 -12  -1   9    3.72   18.73
 -12   1   9    1.93   18.93
  12   1  -9   11.25   17.59
  12  -1  -9   12.69   17.91
 -12  -1   9    5.51   17.93
 -12   1   9   -6.94   24.80
 -12  -1  10   12.80   17.68
 -12  -1  10  -15.73   18.75
 -12   1  10   20.43   26.33
 -12   1  10   42.31   24.84
 -12  -1  11    9.86   17.65
 -12  -1  11  -19.60   18.76
 -12   1  11   -2.33   26.25
 -12   1  11   -7.24   17.72
 -12   1  12   27.01   22.41
 -12  -1  12   13.85   31.31
 -12   1  12   32.87   32.28
 -12  -1  12   -5.24   23.24
 -12  -1  13   22.79   30.65
 -12  -1  13   -6.53   22.34
 -12   1  13    6.84   31.49
 -12   1  13    4.67   21.37
 -12  -1  14   62.23   22.13
 -12  -1  14   65.11   22.49
 -12   1  14   52.46   23.11
 -12   1  14   58.40   22.65
 -12   1  15   23.09   22.28
 -12  -1  15   16.10   31.86
 -12  -1  15   28.52   31.54
 -12   1  15   19.14   30.84
 -12   1  16   12.30   22.24
 -12  -1  16   30.20   27.33
 -12   1  16   54.59   26.81
  12   1 -16   51.40   27.40
  12  -1 -16   24.60   22.71
 -12  -1  16   56.06   26.96
 -12  -1  17   -1.53   27.08
 -12  -1  17   21.41   38.13
  12  -1 -17   -8.32   27.78
  12   1 -17    9.55   27.89
 -12   1  17   -6.82   27.00
 -12   1  17  -31.69   38.86
 -12  -1  18   34.05   28.01
 -12  -1  18   81.25   27.24
 -12   1  18   26.78   28.07
  12  -1 -18   31.79   28.28
 -12   1  18   23.12   28.06
  12   1 -18   13.09   28.05
  12  -1 -19   42.93   46.99
 -12  -1  19  -17.52   33.78
 -12   1  19  -26.71   33.71
 -12  -1  19  -21.26   33.45
  12   1 -19   13.15   33.48
 -12   1  19   16.21   46.63
 -12   2   1   10.09   17.61
 -12  -2   1   16.44   25.13
  12  -2  -1   19.83   17.85
  12   2  -1   12.70   17.49
 -12   2   2    4.83   24.75
  12  -2  -2   21.82   25.23
  12   2  -2   20.93   24.82
 -12  -2   2   -2.59   25.47
 -12   2   3   53.77   18.35
 -12  -2   3   57.73   18.65
  12  -2  -3   25.23   25.47
  12   2  -3   44.10   18.32
  12   2  -4   -7.51   17.73
 -12   2   4   -0.18   24.50
  12  -2  -4    5.92   25.19
 -12  -2   4    0.04   17.56
 -12  -2   5   48.91   25.51
 -12   2   5   61.15   18.43
  12  -2  -5   73.34   18.43
  12   2  -5   52.18   18.43
  12   2  -6   12.07   17.46
  12  -2  -6   -6.98   18.15
 -12   2   6   13.76   18.90
 -12  -2   6    7.47   24.80
 -12   2   6    5.36   17.49
 -12   2   7   77.36   25.20
 -12   2   7   53.33   19.52
  12   2  -7   79.37   18.32
 -12  -2   7   70.44   18.13
  12  -2  -7   70.53   18.64
 -12  -2   7   51.36   19.72
 -12  -2   8    7.71   26.90
  12   2  -8  -19.50   25.36
 -12   2   8  -14.74   26.78
 -12   2   8   16.30   17.21
  12  -2  -8  -19.45   25.37
 -12  -2   8    3.91   17.55
  12   2  -9   75.88   25.05
 -12  -2   9   70.21   25.26
 -12   2   9   42.80   18.12
 -12  -2   9   39.33   27.20
 -12   2   9   29.84   19.65
 -12   2  10   -0.50   24.61
 -12   2  10    0.76   18.68
 -12  -2  10    9.27   17.42
 -12  -2  10   13.35   18.72
 -12  -2  11   18.13   24.98
 -12   2  11   25.68   17.72
 -12   2  11    0.71   18.27
 -12  -2  11   26.57   18.09
 -12   2  12  212.12   24.84
 -12  -2  12  220.67   24.33
 -12   2  12  227.08   32.29
 -12  -2  12  202.91   24.21
 -12  -2  13    0.22   21.93
 -12   2  13   15.19   21.97
 -12  -2  13   16.68   21.96
 -12   2  13   10.50   30.62
 -12  -2  14    7.66   31.94
 -12   2  14   10.17   22.18
 -12   2  14   18.36   22.09
 -12  -2  14   37.14   30.90
 -12  -2  15   40.20   22.50
 -12   2  15   37.20   22.28
 -12  -2  15   20.26   22.58
  12  -2 -15   25.06   23.26
 -12   2  15   59.55   31.17
 -12   2  16   -6.72   26.68
 -12  -2  16  -45.87   38.94
  12  -2 -16    8.11   27.51
 -12  -2  16   -1.03   26.87
 -12   2  16  -26.48   27.05
 -12   2  17   37.52   26.56
  12   2 -17  -22.56   39.25
 -12   2  17    9.82   27.10
 -12  -2  17    9.41   27.15
  12  -2 -17   16.27   27.25
 -12  -2  17   -2.52   37.88
 -12  -2  18   27.68   38.10
  12  -2 -18  -25.27   27.62
 -12   2  18   -4.36   27.51
  12   2 -18    0.52   39.52
 -12   2  18  -31.95   38.94
 -12  -2  18    2.39   38.67
 -12   2  19   68.12   46.23
  12  -2 -19   -6.81   33.50
  12   2 -19  -16.38   34.06
 -12  -2  19    8.70   32.81
 -12  -2  19  -16.13   33.00
 -12   2  19   -2.90   32.84
  12  -3  -1   -0.56   28.37
  12   3  -1   -0.98   21.89
 -12  -3   1   15.27   27.67
 -12   3   1   -3.81   27.97
 -12   3   2   33.12   17.81
 -12  -3   2   10.72   25.51
  12  -3  -2   48.68   25.23
  12   3  -2   27.14   18.35
  12   3  -3   15.62   17.31
  12  -3  -3    6.85   17.98
 -12   3   3  -15.20   24.68
 -12  -3   3   14.70   24.71
 -12  -3   4   11.65   17.55
 -12   3   4   15.48   17.80
  12  -3  -4    9.73   17.74
  12   3  -4   16.46   17.41
  12  -3  -5   19.34   25.50
  12   3  -5   15.86   24.97
 -12   3   5   -4.94   24.64
 -12  -3   5   -2.31   17.76
 -12   3   6   15.19   17.45
 -12  -3   6   11.35   17.76
  12   3  -6   15.35   17.79
  12  -3  -6    8.10   18.54
 -12   3   6   -0.88   18.46
 -12  -3   7   11.84   18.63
  12  -3  -7   16.31   17.85
 -12   3   7    6.31   24.40
 -12   3   7   19.97   18.55
  12   3  -7    0.93   18.03
 -12  -3   7    9.49   17.65
 -12  -3   8   29.40   18.63
  12  -3  -8   19.61   25.27
  12   3  -8   -9.80   18.31
 -12   3   8    5.10   17.29
 -12  -3   8    1.45   17.81
 -12   3   8   10.08   26.53
 -12  -3   9    3.80   26.17
 -12  -3   9    4.56   17.55
  12   3  -9  -11.12   25.36
 -12   3   9    4.74   17.34
 -12   3   9    7.14   18.81
 -12   3  10   37.06   18.75
 -12  -3  10   51.53   25.50
 -12   3  10   43.32   25.11
 -12  -3  10   62.60   24.72
 -12  -3  11   13.17   29.18
 -12   3  11    5.78   17.78
 -12  -3  11   10.02   17.09
 -12   3  11  -12.53   17.41
 -12   3  12   38.68   31.15
 -12  -3  12   29.27   22.29
 -12   3  12   56.25   22.65
 -12  -3  12   47.47   32.44
 -12   3  13   15.43   30.49
 -12   3  13   10.48   22.53
 -12  -3  13   37.06   22.22
 -12  -3  13   -0.02   31.70
 -12   3  14   17.11   31.66
 -12  -3  14   50.61   22.08
 -12  -3  14   23.76   22.63
 -12   3  14   38.45   31.54
  12  -3 -15   16.46   22.71
 -12   3  15   12.10   22.53
 -12  -3  15   46.71   30.74
 -12  -3  15   32.24   22.44
 -12   3  15   37.69   21.42
 -12   3  16    3.68   26.26
 -12   3  16  -10.40   38.25
 -12  -3  16   34.86   26.46
 -12  -3  16   -8.24   38.22
  12  -3 -16   13.66   27.46
  12  -3 -17   14.46   27.31
 -12   3  17   42.69   26.41
 -12   3  17  -13.16   27.44
 -12  -3  17   33.53   27.09
  12   3 -17   14.16   27.21
 -12  -3  17   11.93   26.23
 -12  -3  18   28.39   26.88
 -12   3  18    8.26   27.55
 -12  -3  18  -24.69   39.33
  12  -3 -18   -6.08   27.79
  12   3 -18   -0.75   27.80
 -12   3  18    4.23   27.28
 -12   3  19   23.46   46.55
 -12   3  19  -58.98   33.54
  12   3 -19  -14.13   33.64
  12  -3 -19   -2.23   33.46
 -12  -3  19  -31.99   33.48
 -12  -3  19   32.21   46.08
 -12  -4   1   -7.35   21.85
 -12   4   1   -5.75   21.88
  12  -4  -1   28.26   30.85
  12   4  -1   -9.60   22.20
 -12   4   2  171.39   25.69
  12  -4  -2  118.26   19.69
  12   4  -2  128.60   25.93
 -12  -4   2  150.72   18.91
  12   4  -3   27.36   17.98
 -12   4   3   38.60   18.23
 -12  -4   3   14.69   17.97
  12  -4  -3   10.86   18.84
 -12   4   4  148.86   26.12
 -12  -4   4  152.01   25.86
  12  -4  -4  136.46   19.42
  12   4  -4  158.07   19.44
  12   4  -5   -8.70   25.47
  12  -4  -5   28.98   25.33
 -12  -4   5    8.55   24.60
 -12   4   5    2.66   24.74
 -12   4   6  177.08   19.53
 -12  -4   6  170.73   26.14
 -12   4   6  150.57   20.91
  12   4  -6  150.60   19.58
  12  -4  -6  136.98   19.35
 -12  -4   7   28.43   25.25
  12   4  -7   15.76   17.97
  12  -4  -7   18.54   18.14
 -12   4   7   12.04   25.02
 -12   4   7   26.32   18.49
 -12  -4   7   33.04   18.97
 -12  -4   8  139.98   26.23
  12   4  -8  174.66   19.26
  12  -4  -8  162.91   26.67
 -12   4   8  128.56   27.77
 -12  -4   8  155.38   20.28
 -12   4   8  120.13   26.04
 -12  -4   9   40.92   18.81
 -12  -4   9   32.40   18.27
  12   4  -9   30.59   18.25
 -12   4   9   31.35   17.53
 -12   4   9   44.14   18.84
 -12  -4  10  115.52   19.75
 -12   4  10  136.04   25.72
 -12   4  10  123.87   19.92
 -12  -4  10  142.69   19.03
 -12  -4  11    0.78   32.09
 -12  -4  11   -0.02   31.09
 -12   4  11    7.63   21.69
 -12   4  11   20.63   22.57
 -12  -4  12   11.72   31.18
 -12  -4  12   11.21   31.88
 -12   4  12   26.77   22.44
 -12   4  12   20.06   30.39
 -12   4  13   24.90   30.98
 -12  -4  13    2.93   31.27
 -12  -4  13    5.76   23.08
 -12   4  13   25.24   22.81
 -12  -4  14   43.98   22.47
 -12   4  14   33.31   31.92
 -12  -4  14   57.43   23.10
 -12   4  14   50.69   31.74
  12  -4 -15   11.55   22.61
 -12   4  15   22.55   22.30
 -12  -4  15   28.76   21.99
 -12  -4  15   24.74   22.61
 -12   4  15   16.73   21.70
 -12   4  16   42.30   27.15
 -12   4  16   34.76   38.19
 -12  -4  16   24.87   27.71
  12  -4 -16   19.54   27.97
 -12  -4  16   35.50   38.13
 -12  -4  17  -19.90   27.84
  12  -4 -17  -19.09   39.39
 -12  -4  17   -1.21   37.80
 -12   4  17  -17.43   38.48
 -12   4  17    7.15   27.54
  12  -4 -18   51.55   33.06
 -12   4  18   16.35   33.34
 -12   4  18   56.26   32.38
 -12  -4  18   49.18   32.39
 -12  -4  18   22.87   27.45
  12   4 -18   39.43   33.26
  12   4 -19  -10.20   33.67
 -12  -4  19  -11.54   33.03
 -12  -4  19  -65.86   47.65
 -12   4  19   18.94   32.94
 -12   4  19   -5.34   32.69
  12  -4 -19   -2.76   33.29
 -12   5   1   35.85   31.42
  12   5  -1   46.46   22.00
  12  -5  -1   75.89   31.31
 -12  -5   1   45.16   22.21
  12  -5  -2   19.72   22.51
 -12   5   2   36.27   22.01
  12   5  -2   23.63   31.10
 -12  -5   2   15.84   22.62
  12   5  -3   45.13   17.92
 -12  -5   3   21.91   18.04
 -12   5   3   43.17   24.95
  12  -5  -3   36.75   18.48
  12   5  -4    7.34   17.70
  12  -5  -4   -3.26   25.50
 -12   5   4    8.71   17.59
 -12  -5   4   17.89   17.77
  12   5  -5   11.03   18.34
 -12   5   5   41.70   18.22
  12  -5  -5   51.04   25.45
 -12  -5   5   26.49   17.99
 -12   5   5   36.36   26.64
 -12   5   6   31.50   18.26
  12   5  -6    5.42   17.66
  12  -5  -6   21.05   17.95
 -12   5   6   20.68   24.92
 -12  -5   6   12.76   17.62
 -12   5   7   44.14   26.18
  12   5  -7   38.40   18.12
  12  -5  -7   59.50   25.85
 -12  -5   7   26.44   19.30
 -12   5   7   33.22   17.96
 -12  -5   7   23.93   18.23
  12   5  -8    4.68   17.80
 -12   5   8   -2.99   24.38
 -12   5   8   16.79   18.24
 -12  -5   8    6.08   18.84
 -12  -5   8   24.37   17.79
  12   5  -9   35.36   18.26
 -12   5   9   40.45   18.42
 -12  -5   9   28.55   25.09
 -12  -5   9   30.08   19.26
 -12   5   9   40.26   24.59
 -12   5  10   28.81   22.84
 -12  -5  10   14.49   22.19
 -12   5  10   16.02   31.14
 -12  -5  10   15.20   23.13
 -12   5  11   45.05   22.06
 -12   5  11   45.67   23.22
 -12  -5  11   36.75   30.93
 -12  -5  11   34.24   22.99
 -12   5  12   22.26   31.09
 -12   5  12   21.67   22.84
 -12  -5  12   11.57   22.87
 -12  -5  12   30.25   23.02
 -12  -5  13  106.61   31.18
 -12  -5  13   81.04   23.21
 -12   5  13   75.12   23.33
 -12   5  13  106.06   31.68
 -12   5  14   14.87   31.46
 -12   5  14   -1.34   31.43
 -12  -5  14   32.73   22.02
 -12  -5  14   30.11   30.62
 -12   5  15   28.83   22.50
 -12   5  15   53.08   27.02
 -12  -5  15   50.47   22.71
 -12  -5  15   59.66   27.24
  12  -5 -15   35.75   23.34
  12  -5 -16   33.83   27.59
 -12  -5  16   41.04   37.53
 -12  -5  16   39.82   26.67
 -12   5  16    2.17   26.69
 -12   5  16    3.79   38.41
 -12   5  17   20.81   38.68
 -12   5  17    3.72   27.75
 -12  -5  17   26.55   38.37
 -12  -5  17   14.62   27.46
  12  -5 -17   29.02   39.22
 -12  -5  18   23.44   33.23
 -12   5  18   35.64   32.33
 -12  -5  18   32.90   46.21
 -12   5  18   51.60   32.41
  12  -5 -18    4.30   33.38
  12  -5 -19   -1.78   33.99
 -12   5  19   26.99   32.87
 -12   5  19   -5.53   33.54
 -12   6   1  342.45   33.13
 -12  -6   1  339.83   24.42
  12  -6  -1  291.35   33.57
  12   6  -1  341.14   33.06
  12  -6  -2   -9.47   22.21
 -12  -6   2    3.82   21.92
  12   6  -2   -3.04   22.07
 -12   6   2  -10.43   21.93
 -12  -6   3  203.56   24.12
  12  -6  -3  210.39   32.84
 -12   6   3  185.58   24.14
  12   6  -3  169.94   32.51
 -12   6   4   -0.63   24.30
  12   6  -4   -4.03   17.42
  12  -6  -4   21.55   24.60
 -12  -6   4    2.47   17.61
  12  -6  -5  268.60   20.95
 -12  -6   5  271.04   20.48
  12   6  -5  284.95   20.51
 -12   6   5  279.26   21.78
 -12   6   5  286.69   21.11
 -12   6   6    2.59   25.98
  12   6  -6   -7.06   17.61
 -12   6   6   -0.88   17.09
 -12  -6   6   -0.12   17.59
  12  -6  -6    8.40   24.82
 -12  -6   7  259.34   21.07
 -12  -6   7  292.30   20.32
 -12   6   7  271.87   28.20
  12   6  -7  268.77   20.55
 -12   6   7  302.39   27.30
  12  -6  -7  282.80   20.74
 -12   6   8    1.05   16.89
 -12  -6   8   -1.84   18.18
  12   6  -8   -5.87   17.31
 -12   6   8   -1.91   17.96
 -12  -6   8   13.45   17.20
 -12   6   9  209.23   23.97
 -12   6   9  192.57   33.50
  12   6  -9  167.72   24.15
 -12  -6   9  168.20   24.38
 -12  -6   9  218.47   23.71
 -12   6  10   30.07   31.35
 -12  -6  10   -3.36   21.60
 -12   6  10   25.80   21.48
 -12  -6  10  -12.15   22.56
 -12  -6  11  296.14   34.23
 -12   6  11  328.38   34.00
 -12   6  11  351.98   24.21
 -12  -6  11  355.29   32.49
 -12   6  12   37.21   22.16
 -12   6  12   21.55   31.77
 -12  -6  12   39.62   22.00
 -12  -6  12   30.60   22.88
 -12  -6  13  303.34   24.28
 -12   6  13  251.81   25.07
 -12  -6  13  223.89   24.47
 -12   6  13  307.68   32.74
 -12   6  14   -8.09   22.13
 -12  -6  14    2.18   22.30
 -12   6  14  -15.09   22.03
 -12  -6  14   11.16   31.03
 -12   6  15  102.17   27.54
 -12   6  15   81.80   27.85
  12  -6 -15   88.82   28.43
 -12  -6  15  100.09   26.93
 -12  -6  15   93.92   38.78
 -12   6  16    2.33   26.06
 -12   6  16   12.85   38.11
  12  -6 -16    4.43   27.90
 -12  -6  16   19.97   37.48
 -12  -6  16  -14.15   26.74
 -12   6  17   55.23   28.18
 -12  -6  17   53.44   38.45
  12  -6 -17   33.20   28.12
 -12  -6  17   47.13   27.54
 -12   6  17   46.46   27.68
 -12  -6  18    2.80   33.19
 -12   6  18    9.36   33.07
 -12   6  18   12.36   32.85
 -12  -6  18    6.87   46.29
  12  -6 -18  -18.88   33.48
 -12  -7   1   36.63   22.36
  12   7  -1   42.99   21.88
 -12   7   1   44.17   31.20
  12  -7  -1   44.53   31.48
  12   7  -2    5.32   21.42
 -12   7   2  -11.12   21.94
 -12  -7   2   -5.23   31.03
  12  -7  -2    1.40   31.30
 -12  -7   3   -3.64   30.99
 -12   7   3    5.45   21.98
  12  -7  -3   27.75   31.18
  12   7  -3   18.14   22.10
 -12   7   4   16.74   30.99
 -12  -7   4   -5.97   31.14
 -12   7   4    4.54   22.63
  12  -7  -4    1.07   22.00
  12   7  -4   -2.93   30.91
 -12   7   5   23.47   30.95
 -12   7   5    7.64   32.48
  12  -7  -5    7.82   31.52
  12   7  -5   15.39   22.03
 -12  -7   5    7.28   31.19
  12   7  -6   -1.49   21.97
 -12  -7   6  -22.59   30.80
  12  -7  -6    0.05   22.50
 -12   7   6   -8.54   23.11
 -12   7   6    8.43   21.48
 -12  -7   7   14.28   30.93
 -12   7   7   36.34   31.96
 -12  -7   7   17.26   23.55
 -12   7   7   11.87   22.02
  12   7  -7   11.10   22.41
 -12   7   8   -6.57   30.87
 -12   7   8   10.48   31.87
 -12  -7   8    5.20   32.62
  12   7  -8   -8.54   22.03
 -12  -7   8  -30.22   22.26
  12   7  -9   13.77   31.20
 -12   7   9    2.80   22.69
 -12  -7   9    2.19   22.06
 -12   7   9   -1.70   30.80
 -12  -7   9  -10.62   32.42
 -12  -7  10    7.56   21.83
 -12  -7  10  -11.46   32.39
 -12   7  10   21.08   22.61
 -12   7  10    1.29   21.39
 -12   7  11   36.25   31.15
 -12  -7  11   34.87   32.44
 -12  -7  11   30.08   31.35
 -12   7  11   33.08   22.82
 -12   7  12   -2.72   22.12
 -12  -7  12    7.76   31.68
 -12  -7  12   29.75   21.69
 -12   7  12   19.13   21.89
 -12  -7  13   49.72   21.96
 -12   7  13   27.35   22.51
 -12   7  13   65.32   31.62
 -12  -7  13   11.93   31.69
 -12  -7  14   11.86   34.10
 -12  -7  14   10.52   21.94
 -12   7  14    7.82   22.10
 -12   7  14   17.15   26.94
 -12   7  15    3.08   38.19
 -12   7  15    5.44   38.61
 -12  -7  15   39.65   27.05
 -12  -7  15   14.02   27.27
 -12  -7  16   -5.53   38.46
 -12   7  16    6.19   26.90
 -12   7  16   -8.05   38.21
  12  -7 -16   -2.90   27.57
 -12  -7  16  -22.10   37.39
 -12   7  17   57.23   32.36
 -12   7  17   20.68   32.81
 -12  -7  17   15.67   41.97
  12  -7 -17   24.78   33.26
 -12  -7  17   57.14   32.10
 -12  -7  18   18.71   33.46
 -12  -7  18   -2.24   33.24
 -12   7  18   40.60   32.77
 -12   7  18   10.33   33.04
  12  -7 -18  -12.31   34.06
  12  -8  -1   14.40   21.71
 -12   8   1  -15.01   21.97
 -12  -8   1  -13.16   22.14
  12   8  -1   -7.40   31.18
  12   8  -2  -11.85   30.92
 -12   8   2    7.23   21.85
  12  -8  -2    2.57   21.94
 -12  -8   2  -10.46   22.40
  12   8  -3   -4.19   21.89
  12  -8  -3   -1.13   31.22
 -12   8   3  -13.27   30.93
 -12  -8   3  -12.46   21.93
  12  -8  -4   -9.42   31.33
 -12   8   4    6.59   31.91
  12   8  -4    4.31   22.05
 -12   8   4    0.28   31.05
 -12  -8   4   13.79   31.03
 -12   8   5   -3.53   31.07
 -12   8   5   -8.97   22.67
 -12  -8   5   26.30   30.67
  12  -8  -5   -6.43   22.69
  12   8  -5    1.40   30.90
 -12  -8   6   17.22   31.02
  12  -8  -6   -6.32   31.45
  12   8  -6   11.82   30.73
 -12   8   6   -8.50   30.57
 -12   8   6   19.78   31.52
  12   8  -7  -22.09   31.25
 -12   8   7   12.39   21.53
 -12   8   7    6.97   22.68
 -12  -8   7    9.19   32.50
 -12  -8   7   -5.82   30.76
 -12  -8   8   -4.68   32.28
  12   8  -8   10.15   30.59
 -12   8   8   15.60   30.56
 -12  -8   8    7.44   22.01
 -12   8   8    1.59   31.83
 -12   8   9   -9.06   22.17
  12   8  -9   12.63   30.77
 -12  -8   9   -9.11   22.11
 -12  -8   9   -2.59   32.04
 -12   8   9   -0.21   31.66
 -12   8  10   -3.47   31.52
 -12   8  10    0.14   21.80
 -12  -8  10   -4.04   21.88
 -12  -8  10   -2.70   22.72
 -12  -8  11   -7.08   22.67
 -12   8  11  -10.66   31.78
 -12   8  11    5.47   21.35
 -12  -8  11  -21.29   31.32
 -12  -8  12   19.81   31.33
 -12   8  12   17.17   30.65
 -12   8  12    6.28   31.77
 -12  -8  12   18.30   21.57
 -12   8  13   20.62   30.36
 -12   8  13   -3.52   22.02
 -12  -8  13   -2.26   31.77
 -12  -8  13    7.99   21.83
 -12  -8  14  -15.86   37.41
 -12   8  14  -24.07   37.94
 -12  -8  14   -2.61   26.72
 -12   8  14   -1.26   38.21
 -12   8  15   25.47   26.66
 -12  -8  15   24.36   26.21
 -12   8  15   -2.43   27.00
 -12  -8  15   25.98   26.67
 -12   8  16   13.18   27.17
 -12  -8  16  -22.31   38.66
  12  -8 -16   -9.88   39.47
 -12  -8  16  -13.57   38.90
 -12   8  16   -0.20   37.76
  12  -8 -17    7.57   33.58
 -12   8  17    2.00   33.19
 -12   8  17   41.36   32.49
 -12  -8  17    2.28   33.14
 -12  -8  17   -8.32   46.17
 -12   8  18   -1.57   33.91
  12  -9  -1   32.65   30.78
  12   9  -1   13.58   22.20
 -12  -9   1   25.95   31.00
 -12   9   1    2.87   21.78
  12   9  -2   -8.02   31.14
  12  -9  -2    5.76   21.79
 -12   9   2  -23.01   31.55
 -12  -9   2    1.74   21.73
 -12   9   3    7.66   30.67
  12   9  -3    5.05   21.82
  12  -9  -3    1.92   22.11
 -12   9   3  -13.61   22.84
 -12  -9   3    4.78   22.15
 -12   9   4  -11.55   30.87
  12  -9  -4   11.38   31.20
 -12   9   4   -9.98   32.01
  12   9  -4  -11.20   30.76
 -12  -9   4   -5.39   21.89
 -12   9   5    1.17   21.70
 -12  -9   5  -31.43   30.92
 -12   9   5    4.57   22.59
  12   9  -5    3.07   21.83
  12  -9  -5   -0.86   22.03
 -12   9   6    6.77   21.26
 -12  -9   6   -2.58   22.60
 -12  -9   6   -0.30   30.87
  12   9  -6  -17.85   22.01
 -12   9   6    0.89   31.53
  12   9  -7   -0.58   22.18
 -12  -9   7    0.20   21.83
 -12   9   7   -1.66   22.55
 -12  -9   7  -19.76   23.09
 -12   9   7   -3.00   22.22
 -12   9   8   -7.75   30.75
  12   9  -8    5.06   22.14
 -12  -9   8   11.85   21.60
 -12   9   8  -18.76   31.96
 -12  -9   8    3.92   22.23
 -12  -9   9    5.05   22.51
 -12   9   9    3.27   21.55
 -12  -9   9   -0.63   30.75
 -12   9   9    1.47   31.78
  12   9  -9    6.22   21.76
 -12   9  10    0.07   31.59
 -12   9  10    9.64   30.45
 -12  -9  10  -13.06   21.75
 -12  -9  10   14.28   22.41
 -12   9  11   15.36   31.41
 -12  -9  11   15.04   30.45
 -12  -9  11   11.11   22.56
 -12   9  11   21.59   21.81
 -12   9  12   44.91   31.30
 -12  -9  12   10.85   22.88
 -12  -9  12   35.64   31.44
 -12   9  12   37.79   22.59
 -12   9  13  -13.30   26.95
 -12  -9  13    5.09   27.35
 -12   9  13    4.25   38.16
 -12  -9  13   36.07   37.06
 -12  -9  14   17.12   38.07
 -12   9  14   -3.18   27.07
 -12   9  14    1.82   27.11
 -12  -9  14   13.18   37.18
 -12  -9  15  -17.02   27.38
 -12   9  15    1.37   27.89
 -12  -9  15   15.70   27.30
 -12   9  15   24.65   26.83
 -12  -9  16   15.98   32.59
 -12   9  16   -4.52   46.03
 -12   9  16   16.02   32.20
 -12  -9  16  -21.96   42.14
  12  -9 -16  -17.18   33.65
 -12   9  17   30.85   46.67
 -12   9  17  -33.93   47.58
 -12  -9  17   32.17   33.23
  12  -9 -17   26.50   47.58
 -12  -9  17   54.59   46.21
  12 -10  -1   83.83   31.95
 -12 -10   1  103.14   35.09
  12  10  -1   93.66   34.69
 -12  10   1   86.36   32.19
  12  10  -2    1.92   21.97
 -12 -10   2   15.74   21.79
  12 -10  -2    3.88   22.36
 -12  10   2    4.18   30.94
  12  10  -3  110.86   31.67
 -12 -10   3  120.70   22.74
 -12  10   3  108.22   31.98
  12 -10  -3   72.41   32.83
 -12  10   3  107.16   32.69
  12 -10  -4   -3.71   31.12
 -12 -10   4   16.42   21.50
 -12  10   4    2.07   31.31
  12  10  -4    7.17   21.62
 -12  10   4  -12.99   31.89
 -12  10   5  167.74   32.73
 -12 -10   5  174.12   32.31
 -12  10   5  150.91   33.00
  12  10  -5  154.06   23.30
  12 -10  -5  147.31   32.47
 -12 -10   6  -15.13   32.25
 -12  10   6   -2.48   31.76
 -12 -10   6   -3.16   31.20
  12  10  -6   -1.57   30.65
 -12  10   6    4.91   30.90
 -12  10   7  175.33   32.35
  12  10  -7  135.74   31.65
 -12 -10   7  167.44   23.41
 -12  10   7  155.59   24.11
 -12 -10   7  169.74   32.86
 -12  10   8   21.22   31.39
 -12 -10   8   12.13   31.83
 -12  10   8   -9.32   30.89
  12  10  -8   18.70   30.95
 -12 -10   8   -4.27   22.05
 -12 -10   9  121.77   32.36
 -12  10   9  119.32   32.27
 -12  10   9  121.50   23.44
  12  10  -9   99.75   31.50
 -12 -10   9  122.06   31.83
 -12  10  10    8.52   31.08
 -12 -10  10    4.99   31.74
 -12 -10  10   -3.71   21.91
 -12  10  10    1.05   30.86
 -12 -10  11   73.38   35.77
 -12 -10  11  111.59   22.66
 -12  10  11   62.12   32.31
 -12  10  11   99.82   35.79
 -12  10  12   49.15   27.09
 -12 -10  12   15.42   38.08
 -12 -10  12   15.48   38.56
 -12  10  12   55.41   27.64
 -12  10  13   -3.94   38.38
 -12 -10  13   25.29   37.91
 -12  10  13   15.42   38.27
 -12 -10  13   -3.12   27.45
 -12  10  14    1.11   38.33
 -12 -10  14   -5.98   26.81
 -12 -10  14   22.51   26.85
 -12  10  14   24.94   37.81
 -12 -10  15   58.06   27.57
 -12  10  15   52.95   27.81
 -12  10  15   55.37   27.66
 -12 -10  15   87.19   38.98
 -12 -10  16  -10.20   33.02
 -12  10  16   -8.00   46.70
 -12 -10  16   22.55   32.83
 -12  10  16    1.34   33.15
 -12  11   1   15.62   37.82
  12  11  -1   10.43   38.20
  12 -11  -1    2.08   27.48
 -12 -11   1  -33.17   38.01
 -12  11   2    4.70   27.68
 -12 -11   2    8.76   37.87
  12 -11  -2   21.22   38.30
  12  11  -2   -9.60   26.78
 -12  11   2    8.71   26.49
 -12  11   3   12.75   30.98
 -12  11   3    9.36   32.26
 -12 -11   3   22.83   22.20
  12 -11  -3    3.00   31.64
  12  11  -3    4.87   21.85
 -12  11   4   -3.84   31.83
  12  11  -4   14.71   21.73
  12 -11  -4   18.67   31.65
 -12  11   4   16.68   21.52
 -12 -11   4   10.52   31.38
 -12  11   5   -0.34   22.06
  12  11  -5    9.06   31.32
 -12 -11   5    5.75   31.19
 -12  11   5    3.05   31.91
 -12  11   6    9.11   30.62
 -12 -11   6  -15.90   32.20
 -12  11   6   -7.30   32.13
  12  11  -6   -8.53   21.97
 -12 -11   6   -5.87   21.93
 -12 -11   7    5.28   22.57
  12  11  -7    8.04   22.18
 -12  11   7   -6.14   31.04
 -12 -11   7   19.38   21.82
 -12  11   7   14.41   31.76
  12  11  -8   16.68   21.95
 -12  11   8    8.21   22.70
 -12  11   8   20.70   30.65
 -12 -11   8   -2.61   22.44
 -12 -11   8   23.84   31.15
 -12 -11   9    2.63   22.38
 -12  11   9    2.04   22.72
  12  11  -9   17.60   22.21
 -12  11   9   -2.94   22.13
 -12 -11   9   12.56   22.17
 -12  11  10   -0.57   38.38
 -12 -11  10    3.28   26.99
 -12  11  10  -15.26   37.37
 -12 -11  10    9.17   37.73
 -12  11  11   31.42   37.29
 -12  11  11    0.86   38.48
 -12 -11  11   -4.69   26.95
 -12 -11  11    6.95   27.42
 -12 -11  12  -17.45   26.87
 -12 -11  12   12.19   27.23
 -12  11  12    2.00   26.74
 -12  11  12   -2.75   27.16
 -12  11  13    9.70   37.76
 -12  11  13   -2.26   38.91
 -12 -11  13   -2.04   27.16
 -12 -11  13  -12.77   27.55
 -12 -11  14   27.01   38.81
 -12  11  14   -2.57   39.36
 -12 -11  14   48.21   26.18
 -12  11  14   41.25   38.10
 -12  11  15   53.10   46.74
 -12 -11  15   47.35   45.81
 -12  11  15   33.27   46.57
 -12 -11  15   10.24   33.35
 -12 -11  16   -0.14   32.92
 -12  11  16   11.77   33.65
 -12 -12   1   23.03   38.02
  12  12  -1   -1.85   38.12
 -12  12   1   -2.14   38.85
  12 -12  -1   24.41   37.93
 -12  12   1    7.35   26.66
 -12  12   2   55.90   39.22
 -12  12   2   57.90   38.03
  12  12  -2   49.77   37.42
 -12 -12   2   49.81   27.27
  12 -12  -2   26.82   39.04
  12 -12  -3  -11.66   38.84
 -12  12   3    4.60   38.55
 -12  12   3    5.84   37.61
  12  12  -3   -2.85   26.69
 -12 -12   3  -20.22   27.18
 -12  12   4  109.83   28.46
  12  12  -4   92.44   38.13
 -12  12   4  106.73   38.79
 -12 -12   4  106.85   38.30
 -12 -12   5   -3.03   26.78
  12  12  -5   -0.03   27.07
 -12  12   5    6.80   26.62
 -12  12   5   -2.47   38.79
 -12  12   6   56.50   38.36
 -12  12   6   65.98   27.79
 -12 -12   6   36.23   27.53
  12  12  -6   58.63   27.43
 -12 -12   6   61.20   27.17
 -12  12   7  -15.47   37.83
 -12 -12   7   -9.89   37.71
 -12 -12   7   -1.12   27.18
  12  12  -7   22.04   26.16
 -12  12   7   -3.23   38.53
 -12  12   8   84.45   39.92
 -12  12   8   86.46   38.79
  12  12  -8   89.01   27.74
 -12 -12   8   92.34   27.92
 -12 -12   8   87.06   27.75
 -12 -12   9    6.11   27.54
 -12 -12   9   -4.89   37.77
 -12  12   9   26.69   38.17
 -12  12   9  -24.38   37.60
 -12  12  10   63.32   27.12
 -12 -12  10   54.57   27.62
 -12  12  10   29.63   39.00
 -12 -12  10   25.84   27.35
 -12 -12  11    0.97   37.50
 -12 -12  11   15.88   38.63
 -12  12  11   31.21   37.97
 -12  12  11  -10.05   37.98
 -12  12  12   90.09   28.26
 -12 -12  12  109.85   39.09
 -12  12  12  140.08   28.56
 -12 -12  12  142.37   39.41
 -12 -12  13  -25.78   43.31
 -12 -12  13  -30.63   42.44
 -12  12  13    6.74   42.57
 -12  12  13    5.48   38.08
 -12  12  14   19.60   47.24
 -12 -12  14   11.52   34.46
 -12 -12  14    2.55   47.27
 -12  12  14   15.31   47.26
 -12 -12  15   -5.05   32.50
 -12 -12  15  -40.07   47.51
 -12  12  15   29.94   46.42
  12  13  -1   -1.72   27.00
 -12  13   1    6.06   38.72
 -12 -13   1  -18.91   38.22
 -12  13   1   -0.81   38.35
  12 -13  -1    8.82   38.79
  12  13  -2   -0.18   37.84
 -12 -13   2   18.30   26.90
  12 -13  -2   -1.30   39.11
 -12  13   2  -13.06   39.38
 -12  13   2  -11.55   38.46
  12  13  -3   -3.93   26.52
 -12 -13   3    4.37   37.73
 -12  13   3    6.90   26.53
 -12  13   3    7.13   37.99
 -12  13   4   -6.49   37.97
 -12 -13   4   -0.79   37.90
 -12  13   4    9.62   38.99
  12  13  -4   -7.26   38.07
 -12 -13   5   -0.16   27.19
 -12  13   5   -5.08   38.30
  12  13  -5    5.25   26.87
 -12 -13   5    4.90   27.54
 -12  13   5   -9.55   37.93
 -12  13   6   -2.28   38.48
 -12 -13   6   -3.34   27.56
  12  13  -6  -14.73   27.25
 -12 -13   6    3.77   38.02
 -12  13   6  -14.42   37.60
  12  13  -7  -14.73   27.30
[truncated: 734,197 more chars]
