# Supplementary material for: Crystal structure of a pyrazine-2,3-dicarboxamide ligand and of its silver(I) nitrate complex, a three-dimensional coordination polymer
Source: Acta Crystallogr E Crystallogr Commun. 2017 May 5;73(Pt 6):798–803. doi: 10.1107/S2056989017006387 (PMC5458295; doi:10.1107/S2056989017006387)
Supplement: Supplementary file 2 [file e-73-00798-L1sup2.hkl]

#
# h,k,l, Fc-squared, Fo-squared, sigma(Fo-squared), status flag
#
data_L1
_shelx_title ' DCIIPZN IPDS -120DEGC'
_shelx_refln_list_code          4
_shelx_F_calc_maximum       89.27
_exptl_crystal_F_000       404.00
_reflns_d_resolution_high  0.8130

loop_
 _space_group_symop_operation_xyz
 'x, y, z'
 'x, -y, z+1/2'

_cell_length_a    4.3677(6)
_cell_length_b    14.0232(12)
_cell_length_c    15.1816(18)
_cell_angle_alpha  90.000
_cell_angle_beta   96.153(16)
_cell_angle_gamma  90.000

_shelx_F_squared_multiplier     1.000

loop_
 _refln_index_h
 _refln_index_k
 _refln_index_l
 _refln_F_squared_calc
 _refln_F_squared_meas
 _refln_F_squared_sigma
 _refln_observed_status
   0   0 -18         63.67         81.84        55.23 o
   1   0 -18         67.64         69.97        45.56 o
   0   1 -18         29.23         22.02        40.74 o
   1   1 -18        116.62         95.41        35.86 o
   0   2 -18         67.94         61.75        46.17 o
   1   2 -18         26.68         42.85        31.93 o
   0   3 -18         38.08         55.29        46.84 o
   1   3 -18         25.27         38.12        32.52 o
   1   4 -18         54.75         36.82        32.05 o
   0   1 -17        132.70        130.97        33.78 o
   1   1 -17         19.15          3.02        25.63 o
   2   1 -17          7.47          7.27        26.15 o
   0   2 -17          0.49          5.13        33.73 o
   1   2 -17         23.37         34.20        28.15 o
   2   2 -17          4.13         -8.49        31.83 o
   0   3 -17         16.65         24.43        32.35 o
   1   3 -17         75.15         85.71        28.94 o
   2   3 -17         10.55        -13.82        31.93 o
   0   4 -17          7.29        -10.07        37.76 o
   1   4 -17         16.47         19.85        31.58 o
   2   4 -17          7.39        -17.76        32.30 o
   0   5 -17          8.10         15.85        44.73 o
   1   5 -17          0.97         -4.43        32.03 o
   2   5 -17         50.84         80.71        45.21 o
   0   6 -17         43.85         34.47        44.92 o
   1   6 -17         46.82         43.21        32.73 o
   0   0 -16        254.40        253.14        48.97 o
   1   0 -16         81.30         72.31        36.65 o
   2   0 -16         36.78         41.73        38.75 o
   3   0 -16        119.04        147.38        48.92 o
   0   1 -16         47.31         47.38        28.78 o
   1   1 -16         76.93         66.76        25.82 o
   2   1 -16         61.48         56.76        22.92 o
   3   1 -16        106.32         80.51        34.67 o
   0   2 -16          2.81          7.47        28.37 o
   1   2 -16         21.64         22.80        25.38 o
   2   2 -16         12.20          9.09        26.81 o
   3   2 -16          9.89         12.76        27.72 o
   0   3 -16         30.99         37.12        30.62 o
   1   3 -16         29.79          7.49        22.51 o
   2   3 -16         68.46         49.26        22.47 o
   3   3 -16         18.39         25.40        33.90 o
   0   4 -16        123.18        108.25        33.35 o
   1   4 -16         17.24          8.38        21.03 o
   2   4 -16         66.70         58.85        27.03 o
   0   5 -16         96.11         81.59        37.45 o
   1   5 -16         23.53         20.55        21.24 o
   2   5 -16         22.17         33.06        30.25 o
   0   6 -16          1.85         11.05        36.34 o
   1   6 -16        129.85         84.97        27.03 o
   2   6 -16          5.99          9.94        22.55 o
   0   7 -16          6.31        -38.36        44.70 o
   1   7 -16         32.98         23.49        31.84 o
   2   7 -16        100.85         99.87        32.69 o
   1   8 -16         30.49         29.08        26.39 o
   0   1 -15         75.33         57.85        23.65 o
   1   1 -15         83.98         62.16        21.62 o
   2   1 -15         25.94         26.55        22.39 o
   3   1 -15          8.95         15.45        28.08 o
   0   2 -15        110.79         98.58        26.68 o
   1   2 -15          0.26          8.06        20.55 o
   2   2 -15         86.84         83.20        19.99 o
   3   2 -15         78.42         68.26        20.54 o
   0   3 -15        291.66        245.83        26.54 o
   1   3 -15         99.57         76.36        23.84 o
   2   3 -15         82.63         84.17        27.37 o
   3   3 -15         54.25         82.27        33.40 o
   0   4 -15         14.13         13.34        29.96 o
   1   4 -15         79.32         74.13        25.89 o
   2   4 -15         18.88         18.08        26.40 o
   3   4 -15          6.57          6.08        33.00 o
   0   5 -15         27.54         27.92        31.33 o
   1   5 -15        119.55        105.68        23.01 o
   2   5 -15         29.83         25.74        26.59 o
   3   5 -15          7.90         31.18        26.87 o
   0   6 -15          7.31          5.29        27.32 o
   1   6 -15         34.64         14.46        22.33 o
   2   6 -15         30.92         22.24        26.36 o
   0   7 -15         27.03         30.11        28.26 o
   1   7 -15         22.76         28.00        25.68 o
   2   7 -15         38.94         20.01        29.67 o
   0   8 -15          5.69         16.06        25.97 o
   1   8 -15         25.06         30.33        29.05 o
   2   8 -15          0.49         -7.77        32.60 o
   0   9 -15         11.83          5.81        46.51 o
   1   9 -15          2.64        -16.75        27.92 o
   0   0 -14         48.44         30.56        35.72 o
   1   0 -14        466.70        447.05        36.10 o
   2   0 -14        664.42        724.51        32.91 o
   3   0 -14         54.36         54.18        39.60 o
   0   1 -14        131.62        114.86        26.29 o
   1   1 -14         52.66         51.96        21.59 o
   2   1 -14        179.59        187.30        24.18 o
   3   1 -14        126.98        139.64        23.48 o
   0   2 -14        409.23        365.17        26.92 o
   1   2 -14         88.57         97.41        17.90 o
   2   2 -14        242.51        261.65        24.30 o
   3   2 -14        102.01         98.50        23.17 o
   0   3 -14         33.41         26.53        23.49 o
   1   3 -14        146.45        132.22        18.43 o
   2   3 -14         45.95         31.90        22.47 o
   3   3 -14         28.21          1.33        27.36 o
   0   4 -14         84.70         85.84        23.64 o
   1   4 -14         15.84         20.31        20.89 o
   2   4 -14        138.87        116.84        27.44 o
   3   4 -14         20.04         36.58        22.28 o
   0   5 -14          6.51          3.75        18.46 o
   1   5 -14         23.73         19.02        17.05 o
   2   5 -14         46.20         56.26        21.82 o
   3   5 -14          2.53         -4.99        27.05 o
   0   6 -14         24.61         34.62        22.99 o
   1   6 -14         70.00         61.40        28.17 o
   2   6 -14         52.38         42.29        26.49 o
   3   6 -14         20.33          8.34        32.34 o
   0   7 -14         26.72         22.46        19.99 o
   1   7 -14         37.38         43.61        25.45 o
   2   7 -14         20.43          8.82        18.68 o
   3   7 -14          0.88         18.34        26.00 o
   0   8 -14         69.12         39.99        21.25 o
   1   8 -14         97.50         84.16        21.94 o
   2   8 -14         15.88         -2.22        22.40 o
   0   9 -14         46.92         29.31        20.32 o
   1   9 -14         29.28         18.06        21.96 o
   2   9 -14         22.76         21.42        26.87 o
   0  10 -14          7.96         -2.47        37.83 o
   1  10 -14         22.40         19.17        32.90 o
   2  10 -14         25.90          1.09        48.47 o
   0  11 -14         15.00          6.29        38.71 o
   1  11 -14          8.26         13.95        26.91 o
   0   1 -13        159.96        137.95        23.34 o
   1   1 -13         32.07         14.40        21.94 o
   2   1 -13         50.44         55.79        23.01 o
   3   1 -13         86.99        102.46        21.90 o
   4   1 -13          1.91          9.86        25.33 o
   0   2 -13          1.39          7.18        21.59 o
   1   2 -13        600.85        655.19        27.35 o
   2   2 -13         58.53         72.76        16.27 o
   3   2 -13         61.37         56.56        26.87 o
   4   2 -13         34.93         34.39        31.25 o
   0   3 -13         16.02          9.99        22.11 o
   1   3 -13        354.39        346.16        31.21 o
   2   3 -13         10.97         15.79        17.97 o
   3   3 -13        319.60        325.66        28.47 o
   4   3 -13         12.85         11.29        25.93 o
   0   4 -13        352.65        324.27        29.91 o
   1   4 -13         50.12         37.58        20.92 o
   2   4 -13         77.22         92.39        21.92 o
   3   4 -13         23.67         19.57        21.67 o
   0   5 -13        127.33         97.51        25.05 o
   1   5 -13         75.27         81.32        21.18 o
   2   5 -13         34.46         41.48        17.89 o
   3   5 -13         16.76         21.18        21.49 o
   0   6 -13         72.11         44.85        23.16 o
   1   6 -13         52.58         59.85        21.26 o
   2   6 -13          3.14          2.03        21.27 o
   3   6 -13         28.05         34.86        21.26 o
   0   7 -13        100.87         72.78        19.90 o
   1   7 -13        124.13        116.84        18.33 o
   2   7 -13         48.49         38.76        26.39 o
   3   7 -13          0.11          0.24        27.62 o
   0   8 -13         37.00         34.94        21.91 o
   1   8 -13          4.03          2.22        21.67 o
   2   8 -13          4.54         27.28        21.32 o
   3   8 -13         17.24          7.00        31.68 o
   0   9 -13         30.08         14.76        20.14 o
   1   9 -13         20.18         31.96        23.40 o
   2   9 -13          1.83          8.10        24.29 o
   0  10 -13          8.70          9.05        32.00 o
   1  10 -13         27.94         36.35        27.02 o
   2  10 -13         11.47         10.33        27.14 o
   0  11 -13          8.68         -0.43        32.43 o
   1  11 -13         33.97         24.20        27.19 o
   2  11 -13         38.77         29.66        33.43 o
   0  12 -13          6.54         14.60        38.69 o
   1  12 -13          9.85         -0.80        27.47 o
   0   0 -12         47.97         30.02        25.51 o
   1   0 -12          2.53          7.18        31.25 o
   2   0 -12        325.94        357.75        26.66 o
   3   0 -12         25.06         14.19        30.13 o
   4   0 -12         69.70         64.59        25.97 o
   0   1 -12         16.35          0.85        21.60 o
   1   1 -12        542.43        598.87        27.10 o
   2   1 -12        293.52        362.95        20.99 o
   3   1 -12         22.11         11.01        21.26 o
   4   1 -12          0.70          4.61        24.85 o
   0   2 -12         60.15         61.22        22.17 o
   1   2 -12        758.34        820.66        29.26 o
   2   2 -12         66.05         45.25        22.28 o
   3   2 -12          3.77          9.17        21.02 o
   4   2 -12          8.30         -8.10        26.44 o
   0   3 -12         26.79          7.90        17.72 o
   1   3 -12        230.24        223.35        23.08 o
   2   3 -12         61.37         72.13        18.17 o
   3   3 -12          3.65         -0.22        20.80 o
   4   3 -12         10.28         38.57        30.14 o
   0   4 -12        218.17        195.13        24.57 o
   1   4 -12         62.49         35.97        21.14 o
   2   4 -12        304.00        329.03        24.02 o
   3   4 -12         74.79         60.24        25.87 o
   4   4 -12          0.02          2.84        30.69 o
   0   5 -12        198.55        188.58        25.44 o
   1   5 -12         82.93         83.90        21.35 o
   2   5 -12          6.17          5.97        17.40 o
   3   5 -12         58.25         55.45        18.48 o
   4   5 -12          3.77        -18.97        31.14 o
   0   6 -12        146.24        119.08        23.41 o
   1   6 -12         78.18         57.35        21.63 o
   2   6 -12          0.80         -5.60        21.39 o
   3   6 -12         61.16         66.10        24.12 o
   0   7 -12          3.47          6.35        15.79 o
   1   7 -12         37.30         17.26        21.60 o
   2   7 -12         53.59         27.96        17.75 o
   3   7 -12         43.93         30.13        21.52 o
   0   8 -12         71.58         57.76        15.37 o
   1   8 -12          3.53          3.94        17.51 o
   2   8 -12        126.00        135.70        34.31 o
   3   8 -12         11.67         12.27        20.98 o
   0   9 -12         46.36         32.89        23.49 o
   1   9 -12        166.27        172.62        22.63 o
   2   9 -12         62.01         47.93        21.49 o
   3   9 -12          3.02         -3.05        25.50 o
  -1  10 -12         26.31         25.46        48.05 o
   0  10 -12          4.91         12.65        28.24 o
   1  10 -12         40.65         36.31        26.88 o
   2  10 -12          7.84        -18.11        26.72 o
   3  10 -12          9.91         17.81        32.66 o
  -1  11 -12         18.13          9.71        37.23 o
   0  11 -12         26.68          9.68        26.50 o
   1  11 -12        100.14         98.55        27.76 o
   2  11 -12         65.69         61.31        32.56 o
  -1  12 -12         84.09         88.36        42.12 o
   0  12 -12         16.60          7.74        31.37 o
   1  12 -12         52.81         54.05        22.93 o
   2  12 -12         51.63         68.16        33.18 o
   0  13 -12         22.10         18.00        31.91 o
   0   1 -11          1.15          3.26        16.92 o
   1   1 -11        133.65        136.35        18.80 o
   2   1 -11         66.74         87.78        18.34 o
   3   1 -11         16.26          2.61        19.59 o
   4   1 -11         58.21         36.81        24.73 o
   0   2 -11         52.59         35.81        17.92 o
   1   2 -11        235.76        241.36        22.47 o
   2   2 -11        490.73        507.27        23.88 o
   3   2 -11          6.17          3.42        16.60 o
   4   2 -11         19.35         18.38        20.55 o
   0   3 -11        305.47        287.97        21.45 o
   1   3 -11        152.13        139.95        18.20 o
   2   3 -11        205.17        212.65        19.52 o
   3   3 -11         26.70         19.19        16.81 o
   4   3 -11         33.92         13.12        20.18 o
   0   4 -11        116.15         91.85        19.12 o
   1   4 -11         31.83         31.48        13.93 o
   2   4 -11         62.84         39.69        21.42 o
   3   4 -11          1.65         -6.36        20.45 o
   4   4 -11         34.80         -1.06        29.36 o
   0   5 -11        153.76        146.84        23.50 o
   1   5 -11         23.17         35.82        20.95 o
   2   5 -11         10.16          6.67        17.10 o
   3   5 -11        165.44        161.77        18.54 o
   4   5 -11         18.89         33.00        24.81 o
   0   6 -11         46.27         38.03        22.71 o
   1   6 -11         66.92         51.45        21.80 o
   2   6 -11        118.21        119.91        16.06 o
   3   6 -11        118.99        105.78        25.76 o
   4   6 -11         20.11         12.22        30.67 o
   0   7 -11        111.36        106.51        23.59 o
   1   7 -11        124.59        116.23        22.02 o
   2   7 -11          0.35         10.42        16.73 o
   3   7 -11         73.97         71.84        25.84 o
   4   7 -11          8.88         11.57        21.80 o
   0   8 -11         66.19         57.03        19.93 o
   1   8 -11         65.32         49.82        17.69 o
   2   8 -11         37.22         17.04        17.45 o
   3   8 -11         30.68         19.73        20.51 o
  -1   9 -11         41.82         20.32        34.64 o
   0   9 -11         93.39         86.24        17.91 o
   1   9 -11         38.01         51.25        21.55 o
   2   9 -11         23.57         28.52        25.62 o
   3   9 -11         21.45         13.64        21.08 o
  -1  10 -11         15.45          9.94        32.42 o
   0  10 -11        125.33        108.57        19.01 o
   1  10 -11         62.19         51.60        21.52 o
   2  10 -11          3.00         -4.85        25.67 o
   3  10 -11          6.40         35.01        52.06 o
  -1  11 -11          7.86         14.34        32.12 o
   0  11 -11        103.57        103.43        29.03 o
   1  11 -11         12.93          6.39        18.49 o
   2  11 -11          8.93        -10.59        21.18 o
  -1  12 -11         10.43          4.99        30.23 o
   0  12 -11         26.07         14.43        25.99 o
   1  12 -11         78.70         80.98        19.10 o
   2  12 -11         67.15         50.97        22.49 o
  -1  13 -11          6.39         14.41        31.39 o
   0  13 -11          1.01         11.78        33.62 o
   1  13 -11         43.93         33.64        26.65 o
  -4   0 -10          9.41         20.82        52.54 o
  -3   0 -10        153.43        155.35        40.65 o
   0   0 -10        482.55        450.99        31.35 o
   1   0 -10         93.87        122.23        25.76 o
   2   0 -10        198.34        243.23        26.05 o
   3   0 -10         64.91         84.01        29.03 o
   4   0 -10         62.15         40.57        24.47 o
  -4   1 -10         21.58         38.86        37.44 o
  -3   1 -10         74.85         87.86        37.98 o
   0   1 -10         95.36         93.73        18.57 o
   1   1 -10         70.24         88.53        14.95 o
   2   1 -10         67.48         67.40        14.38 o
   3   1 -10        214.28        193.22        18.37 o
   4   1 -10         38.96         26.22        24.31 o
  -4   2 -10         30.59         35.30        40.64 o
  -3   2 -10         96.21        106.81        32.15 o
   0   2 -10         15.41         13.25        16.24 o
   1   2 -10         70.54         70.60        14.73 o
   2   2 -10        110.33        129.96        14.96 o
   3   2 -10         29.19         29.33        20.31 o
   4   2 -10         19.48         13.26        19.37 o
  -4   3 -10         25.90         31.81        46.18 o
  -3   3 -10         53.95         60.86        36.99 o
   0   3 -10        293.18        283.27        21.50 o
   1   3 -10          4.21          8.25        13.67 o
   2   3 -10         16.75         21.96        16.41 o
   3   3 -10          8.58          7.81        20.06 o
   4   3 -10         13.95          7.43        19.65 o
  -4   4 -10         22.14         38.41        46.23 o
  -3   4 -10         27.80         22.27        36.90 o
   0   4 -10        393.60        357.02        22.28 o
   1   4 -10         62.20         53.38        16.94 o
   2   4 -10         47.41         53.09        17.32 o
   3   4 -10         30.69         16.01        16.99 o
   4   4 -10         22.47         22.40        17.47 o
  -3   5 -10         18.87         16.49        26.30 o
   0   5 -10         89.70         81.77        17.41 o
   1   5 -10         14.67          9.45        13.62 o
   2   5 -10        119.77        107.32        26.76 o
   3   5 -10         25.10         25.56        16.86 o
   4   5 -10         65.19         35.65        20.92 o
  -3   6 -10         87.49        116.80        37.96 o
   0   6 -10         50.14         34.82        14.80 o
   1   6 -10        123.54        119.51        18.12 o
   2   6 -10        170.79        204.25        16.28 o
   3   6 -10         16.19         12.75        20.53 o
   4   6 -10         89.79         59.07        27.13 o
  -3   7 -10         38.46         46.43        36.87 o
   0   7 -10        300.87        277.08        23.23 o
   1   7 -10         57.58         56.37        17.57 o
   2   7 -10        104.14        100.44        17.43 o
   3   7 -10         18.87         21.82        24.57 o
   4   7 -10         25.17          7.54        25.23 o
  -1   8 -10         54.69         34.88        30.22 o
   0   8 -10        305.83        298.43        16.74 o
   1   8 -10         89.97         70.40        21.49 o
   2   8 -10         70.21         74.35        15.06 o
   3   8 -10         39.75         25.35        17.52 o
   4   8 -10         14.44         -1.19        30.56 o
  -1   9 -10         60.53         48.95        26.47 o
   0   9 -10        127.37        112.61        17.73 o
   1   9 -10         42.70         40.53        21.25 o
   2   9 -10         42.58         35.49        20.70 o
   3   9 -10          4.64          0.30        17.29 o
  -2  10 -10         15.79         17.67        43.69 o
  -1  10 -10         44.39         25.53        27.00 o
   0  10 -10        408.62        413.48        21.31 o
   1  10 -10        397.67        382.59        23.94 o
   2  10 -10          5.17          5.83        17.56 o
   3  10 -10         12.87         -3.46        25.01 o
  -2  11 -10          3.02          1.11        37.36 o
  -1  11 -10        117.93         92.53        27.07 o
   0  11 -10         19.82         -0.56        25.68 o
   1  11 -10        348.20        336.29        28.28 o
   2  11 -10          3.67          5.82        20.28 o
   3  11 -10         21.12         -8.45        26.53 o
  -2  12 -10          7.99         22.33        41.68 o
  -1  12 -10          4.10          7.46        25.37 o
   0  12 -10          7.98         15.78        25.21 o
   1  12 -10         53.65         50.46        21.26 o
   2  12 -10         32.54         26.63        25.55 o
  -1  13 -10         27.03         25.53        34.05 o
   0  13 -10         39.24         39.29        25.84 o
   1  13 -10         11.68         22.97        16.41 o
   2  13 -10         22.45         -5.64        25.79 o
   0  14 -10         25.07         32.28        31.22 o
   1  14 -10         16.88         27.53        22.51 o
  -4   1  -9         14.44         10.46        27.92 o
  -3   1  -9         69.58         81.69        24.10 o
   0   1  -9        344.65        349.02        21.50 o
   1   1  -9         63.12         74.31        15.20 o
   2   1  -9         11.21          8.71        16.09 o
   3   1  -9         29.60         23.57        13.77 o
   4   1  -9          5.03        -10.46        19.65 o
  -4   2  -9          9.42         31.76        27.69 o
  -3   2  -9         18.55         14.83        28.46 o
   0   2  -9        263.82        254.14        21.60 o
   1   2  -9        386.87        444.52        21.54 o
   2   2  -9        111.42        118.73        17.02 o
   3   2  -9          0.42         -1.61        19.52 o
   4   2  -9         57.63         53.16        17.31 o
  -4   3  -9         53.21         73.44        34.33 o
  -3   3  -9         97.51        106.83        28.58 o
   0   3  -9         15.71          9.93        17.75 o
   1   3  -9         54.76         68.55        17.48 o
   2   3  -9        232.08        232.03        31.14 o
   3   3  -9        179.10        145.34        25.74 o
   4   3  -9         18.67          2.14        19.71 o
  -4   4  -9         41.75         57.01        34.40 o
  -3   4  -9         40.61         41.40        30.07 o
   0   4  -9        188.81        166.84        18.99 o
   1   4  -9        259.95        265.21        22.70 o
   2   4  -9        193.41        200.09        15.40 o
   3   4  -9         55.35         43.92        20.34 o
   4   4  -9          8.14          6.94        24.80 o
  -4   5  -9         10.48          5.94        28.61 o
  -3   5  -9          8.61         17.78        35.72 o
   0   5  -9         29.96         33.91        14.27 o
   1   5  -9         10.61         15.31        13.26 o
   2   5  -9         78.10         72.27        16.95 o
   3   5  -9        123.16        110.88        15.17 o
   4   5  -9          3.86          6.26        24.65 o
  -4   6  -9          4.79          4.81        33.45 o
  -3   6  -9         89.59         80.77        37.82 o
   0   6  -9        122.51        105.17        19.02 o
   1   6  -9        136.57        134.25        14.86 o
   2   6  -9        140.41        135.61        17.67 o
   3   6  -9         14.88         12.54        16.27 o
   4   6  -9         14.75         14.11        20.17 o
  -3   7  -9         15.66        -16.19        37.03 o
  -1   7  -9        276.33        228.44        33.11 o
   0   7  -9        181.25        180.06        18.23 o
   1   7  -9         89.39         91.41        17.95 o
   2   7  -9        146.80        152.03        17.21 o
   3   7  -9         65.46         44.12        17.01 o
   4   7  -9         32.30         35.54        26.63 o
  -3   8  -9         16.23         -1.49        33.99 o
  -2   8  -9        203.22        167.45        41.20 o
  -1   8  -9        295.92        260.26        28.82 o
   0   8  -9         37.02         37.20        14.60 o
   1   8  -9         10.66          4.99        16.54 o
   2   8  -9        139.41        133.45        20.80 o
   3   8  -9          4.29         -1.69        24.25 o
   4   8  -9          0.50        -21.80        21.80 o
  -3   9  -9          0.89          8.75        27.21 o
  -2   9  -9         33.57         40.61        31.74 o
  -1   9  -9         14.30         13.01        20.53 o
   0   9  -9         99.69        109.15        15.06 o
   1   9  -9        151.36        133.04        21.48 o
   2   9  -9        156.18        134.37        17.30 o
   3   9  -9          2.93          7.07        19.72 o
   4   9  -9          0.88         24.83        29.76 o
  -3  10  -9          0.04          0.74        30.88 o
  -2  10  -9         40.15         33.87        31.43 o
  -1  10  -9          9.90          1.91        22.56 o
   0  10  -9        236.45        238.93        18.50 o
   1  10  -9        106.14         89.24        21.18 o
   2  10  -9         39.22         39.84        20.07 o
   3  10  -9          3.37         -5.35        17.89 o
  -2  11  -9         15.24         11.06        28.43 o
  -1  11  -9          6.48          5.23        25.08 o
   0  11  -9          6.62         15.53        20.40 o
   1  11  -9         18.79         38.79        20.58 o
   2  11  -9         18.43          3.43        20.11 o
   3  11  -9         13.89         33.40        23.00 o
  -2  12  -9         11.17          8.54        35.86 o
  -1  12  -9         40.03         36.03        25.90 o
   0  12  -9         11.64         17.45        25.04 o
   1  12  -9          8.23          5.20        20.54 o
   2  12  -9         23.69         -4.17        20.40 o
   3  12  -9         12.51         34.24        24.36 o
  -2  13  -9          3.56          1.06        34.84 o
  -1  13  -9         22.02         41.52        28.37 o
   0  13  -9         46.10         36.25        25.79 o
   1  13  -9         20.93         31.45        18.14 o
   2  13  -9         17.98         31.92        30.21 o
  -1  14  -9          2.92        -16.08        34.52 o
   0  14  -9         97.06         95.46        27.49 o
   1  14  -9         58.53         38.32        22.42 o
   0  15  -9         22.05         13.77        44.38 o
  -4   0  -8          2.56         -5.70        43.68 o
  -3   0  -8         55.90         34.19        29.59 o
  -2   0  -8        382.46        383.08        39.87 o
   0   0  -8         31.98         41.90        25.37 o
   1   0  -8        603.42        715.47        35.46 o
   2   0  -8         69.54         96.31        23.02 o
   3   0  -8        230.92        224.25        29.69 o
   4   0  -8         56.40         57.94        28.42 o
   5   0  -8         21.33         -9.72        44.26 o
  -4   1  -8         24.28         10.21        28.20 o
  -3   1  -8        131.54        155.46        24.11 o
  -2   1  -8         93.10        100.47        30.76 o
   0   1  -8        349.45        346.03        23.08 o
   1   1  -8         93.32        103.26        15.73 o
   2   1  -8        121.08        141.64        17.34 o
   3   1  -8        114.18        109.63        16.42 o
   4   1  -8         19.77         18.48        16.54 o
   5   1  -8          7.39          3.09        25.79 o
  -4   2  -8         12.83         20.74        25.35 o
  -3   2  -8         46.91         45.72        25.44 o
  -2   2  -8        120.54        141.05        30.77 o
   0   2  -8          4.29         -1.52        17.38 o
   1   2  -8        177.75        221.78        19.57 o
   2   2  -8        215.15        248.18        15.40 o
   3   2  -8        130.50        128.62        17.01 o
   4   2  -8         34.10          2.64        24.21 o
  -4   3  -8          3.44         -0.60        28.08 o
  -3   3  -8         10.23         13.28        22.25 o
  -2   3  -8         55.34         76.41        24.05 o
   0   3  -8        128.36        123.40        18.74 o
   1   3  -8         46.65         45.80        14.09 o
   2   3  -8        286.70        320.56        18.78 o
   3   3  -8         30.61         28.61        16.00 o
   4   3  -8         16.00         36.23        19.42 o
  -4   4  -8          4.09         -3.79        28.48 o
  -3   4  -8          3.48          3.78        23.60 o
  -2   4  -8        119.60        133.09        24.76 o
   0   4  -8         33.52         35.79        16.94 o
   1   4  -8        689.25        754.86        55.97 o
   2   4  -8         63.27         73.99        11.89 o
   3   4  -8         46.84         33.91        16.30 o
   4   4  -8        110.01         94.61        25.36 o
  -4   5  -8         27.65         33.22        29.97 o
  -3   5  -8         42.87         39.96        24.60 o
  -2   5  -8         47.00         61.25        28.69 o
   0   5  -8        675.07        668.03        47.30 o
   1   5  -8        190.86        199.03        13.68 o
   2   5  -8        347.83        330.81        45.26 o
   3   5  -8        259.15        248.21        18.21 o
   4   5  -8         71.69         81.91        25.51 o
  -4   6  -8          0.60        -10.42        37.19 o
  -3   6  -8         76.31         69.68        20.77 o
  -2   6  -8        207.37        235.95        28.18 o
  -1   6  -8        247.30        201.96        25.78 o
   0   6  -8        203.58        193.20        18.09 o
   1   6  -8         73.65         75.77        16.69 o
   2   6  -8         68.28         72.07        15.54 o
   3   6  -8         98.33         92.02        17.06 o
   4   6  -8          9.26          5.95        25.22 o
  -4   7  -8          5.32          7.27        35.91 o
  -3   7  -8         62.55         76.38        25.81 o
  -2   7  -8        327.07        330.22        42.93 o
  -1   7  -8         76.55         56.91        20.70 o
   0   7  -8         33.39         33.60        16.03 o
   1   7  -8        235.58        248.60        15.70 o
   2   7  -8        173.71        179.99        27.36 o
   3   7  -8         75.03         88.58        19.05 o
   4   7  -8         86.39         74.63        25.69 o
  -3   8  -8         93.89        123.17        24.47 o
  -2   8  -8        120.61        123.39        17.00 o
  -1   8  -8        574.95        526.23        31.22 o
   0   8  -8        113.26        112.96        12.76 o
   1   8  -8          3.14        -12.33        17.95 o
   2   8  -8         12.48         -0.60        19.62 o
   3   8  -8         41.89         40.03        16.44 o
   4   8  -8         11.11         -0.39        21.09 o
  -3   9  -8         26.84         42.86        23.71 o
  -2   9  -8         35.88         32.53        25.21 o
  -1   9  -8        291.50        250.69        36.55 o
   0   9  -8        125.05        120.57        17.19 o
   1   9  -8         54.71         51.97        16.76 o
   2   9  -8          0.06         -4.38        19.35 o
   3   9  -8          6.47         -5.17        16.60 o
   4   9  -8          4.96         -4.56        24.66 o
  -3  10  -8         52.40         58.57        24.50 o
  -2  10  -8         29.67         38.58        30.83 o
  -1  10  -8        167.49        154.57        22.30 o
   0  10  -8         69.54         55.38        16.85 o
   1  10  -8         63.16         71.43        20.24 o
   2  10  -8        140.74        129.55        20.22 o
   3  10  -8         38.73         27.62        19.53 o
  -3  11  -8         52.61         56.15        24.83 o
  -2  11  -8          4.84          6.43        30.80 o
  -1  11  -8         10.34          1.56        20.69 o
   0  11  -8        261.47        248.32        22.69 o
   1  11  -8         27.06         29.33        20.25 o
   2  11  -8         67.95         65.83        17.34 o
   3  11  -8         12.04         -5.64        24.28 o
  -2  12  -8          0.88          1.25        28.20 o
  -1  12  -8          7.49         12.16        25.23 o
   0  12  -8         59.95         51.38        21.04 o
   1  12  -8         11.71          7.06        19.09 o
   2  12  -8         51.75         25.27        24.73 o
   3  12  -8          0.73         15.72        20.83 o
  -2  13  -8         10.18         26.52        30.87 o
  -1  13  -8         13.26          8.81        25.73 o
   0  13  -8         44.23         38.54        25.49 o
   1  13  -8         46.44         46.62        18.15 o
   2  13  -8         32.52         16.49        25.15 o
  -1  14  -8          7.47         -1.63        29.82 o
   0  14  -8         11.51         17.56        25.58 o
   1  14  -8         37.25         49.17        16.51 o
   2  14  -8          2.51         26.60        30.76 o
  -1  15  -8          3.79         -9.42        31.67 o
   0  15  -8         40.22         58.65        31.67 o
   1  15  -8          1.93         -1.91        25.90 o
  -4   1  -7         24.93         19.00        25.68 o
  -3   1  -7         45.05         55.97        22.61 o
  -2   1  -7         91.74        100.16        19.59 o
   0   1  -7        210.29        186.14        22.66 o
   1   1  -7         29.93         45.11        19.36 o
   2   1  -7        342.89        405.40        26.14 o
   3   1  -7         14.23         18.03        12.86 o
   4   1  -7          0.04          8.48        13.64 o
   5   1  -7          5.68          5.97        22.57 o
  -4   2  -7         19.22         27.24        25.56 o
  -3   2  -7        218.73        275.00        23.53 o
  -2   2  -7        125.99        134.27        22.39 o
   0   2  -7       1110.71        993.47        88.50 o
   1   2  -7         90.92        125.26        19.57 o
   2   2  -7        305.65        339.73        18.38 o
   3   2  -7         45.17         37.15        15.79 o
   4   2  -7          8.77          1.69        20.36 o
   5   2  -7         15.31          2.58        26.10 o
  -4   3  -7         36.00         22.41        28.30 o
  -3   3  -7         31.92         29.14        22.58 o
  -2   3  -7          1.21          2.02        14.02 o
   0   3  -7       1527.43       1487.81        37.88 o
   1   3  -7        215.84        260.62        20.20 o
   2   3  -7        426.69        454.16        36.39 o
   3   3  -7         39.39         29.16        19.78 o
   4   3  -7         11.33        -13.80        16.77 o
   5   3  -7          4.33         -5.63        22.73 o
  -4   4  -7         10.57          7.07        25.77 o
  -3   4  -7        237.73        228.84        25.26 o
  -2   4  -7        179.53        181.22        19.80 o
   0   4  -7        322.70        348.53        22.73 o
   1   4  -7        263.59        271.51        18.11 o
   2   4  -7        190.57        203.84        17.29 o
   3   4  -7        128.99        108.76        17.28 o
   4   4  -7         34.23         35.85        25.02 o
  -4   5  -7          3.29          6.06        25.55 o
  -3   5  -7         16.62          9.24        22.29 o
  -2   5  -7        279.57        302.39        26.78 o
  -1   5  -7         20.52         19.82        24.47 o
   0   5  -7        349.87        335.02        17.78 o
   1   5  -7         91.41        115.51        16.73 o
   2   5  -7         73.82         58.14        13.23 o
   3   5  -7          3.26          7.46        16.14 o
   4   5  -7         30.88         40.84        21.45 o
  -4   6  -7         39.80         27.24        29.01 o
  -3   6  -7         11.19         10.08        22.11 o
  -2   6  -7        224.69        225.48        21.79 o
  -1   6  -7         22.89         23.46        19.61 o
   0   6  -7         68.52         62.50        13.53 o
   1   6  -7         31.95         43.61        15.86 o
   2   6  -7         28.23         14.77        12.63 o
   3   6  -7        198.75        193.00        21.15 o
   4   6  -7         44.32         29.57        21.47 o
  -4   7  -7          6.49        -14.54        35.08 o
  -3   7  -7         89.38         94.86        18.57 o
  -2   7  -7        192.57        213.69        20.40 o
  -1   7  -7         54.04         41.62        16.19 o
   0   7  -7          9.04         11.39        12.66 o
   1   7  -7        136.04        139.79        16.46 o
   2   7  -7         36.16         36.55        12.62 o
   3   7  -7         49.03         53.63        19.96 o
   4   7  -7        134.83        118.46        18.81 o
  -4   8  -7          3.69          8.96        32.36 o
  -3   8  -7         57.05         68.95        22.27 o
  -2   8  -7         22.56         19.31        14.92 o
  -1   8  -7         68.31         56.40        17.98 o
   0   8  -7        136.34        137.44        13.92 o
   1   8  -7        202.91        185.06        17.14 o
   2   8  -7         63.38         81.14        19.17 o
   3   8  -7         71.17         65.46        19.86 o
   4   8  -7          3.30        -11.44        17.92 o
  -3   9  -7         41.81         62.40        22.45 o
  -2   9  -7         60.21         56.54        17.67 o
  -1   9  -7         18.27         15.72        22.44 o
   0   9  -7        406.14        428.84        18.59 o
   1   9  -7         30.98         32.91        13.80 o
   2   9  -7         20.01         23.13        19.01 o
   3   9  -7         17.76         -6.39        21.47 o
   4   9  -7          4.04         16.54        21.40 o
  -3  10  -7         13.70         17.90        22.69 o
  -2  10  -7        109.43         92.03        18.97 o
  -1  10  -7        115.07        109.36        21.56 o
   0  10  -7        161.09        166.63        14.88 o
   1  10  -7        157.26        159.73        17.26 o
   2  10  -7          6.47         -4.43        21.57 o
   3  10  -7          3.31         24.90        23.26 o
   4  10  -7          1.80          4.49        24.48 o
  -3  11  -7          9.47         16.51        22.22 o
  -2  11  -7         18.50         11.68        27.60 o
  -1  11  -7         78.24         61.72        21.50 o
   0  11  -7        150.58        146.65        21.57 o
   1  11  -7         39.20         49.34        19.88 o
   2  11  -7         83.02         82.33        16.57 o
   3  11  -7         31.56         15.15        19.86 o
  -3  12  -7          6.81         10.56        23.77 o
  -2  12  -7         14.05         23.86        28.02 o
  -1  12  -7          6.58         -1.70        21.23 o
   0  12  -7        121.83        136.83        17.74 o
   1  12  -7         79.64         59.15        17.01 o
   2  12  -7         40.51         40.27        24.23 o
   3  12  -7         23.60         26.63        28.21 o
  -2  13  -7         12.72         19.52        25.90 o
  -1  13  -7          0.85          8.99        25.54 o
   0  13  -7         11.73         -1.01        25.25 o
   1  13  -7        113.71        119.16        21.04 o
   2  13  -7          1.70          0.76        20.36 o
   3  13  -7          2.80         -2.13        29.94 o
  -2  14  -7          8.73         -6.24        31.70 o
  -1  14  -7         12.30          8.78        26.04 o
   0  14  -7          3.07         -5.68        20.93 o
   1  14  -7         32.51         38.29        18.47 o
   2  14  -7          4.82        -10.80        38.67 o
  -1  15  -7          3.23         -9.90        31.82 o
   0  15  -7          6.37         21.18        29.97 o
   1  15  -7         20.41         11.81        31.55 o
  -4   0  -6        263.61        310.61        40.95 o
  -3   0  -6         55.62         63.75        29.14 o
  -2   0  -6        202.45        216.03        30.25 o
   0   0  -6        326.77        344.33        36.51 o
   1   0  -6       2546.75       3023.86        62.06 o
   2   0  -6        104.88        107.29        24.05 o
   3   0  -6        451.56        568.13        27.74 o
   4   0  -6          6.70        -28.90        28.90 o
   5   0  -6         20.79         28.75        45.77 o
  -4   1  -6          8.34          7.35        25.70 o
  -3   1  -6         26.10         38.63        20.54 o
  -2   1  -6         91.72         80.07        17.67 o
   0   1  -6        787.34        770.25        98.45 o
   1   1  -6        116.89        123.94        17.42 o
   2   1  -6        340.21        357.20        76.04 o
   3   1  -6          7.18         19.72        15.45 o
   4   1  -6          7.62         -8.96        16.72 o
   5   1  -6         19.18         23.24        22.82 o
  -4   2  -6         57.90         61.66        25.75 o
  -3   2  -6        178.39        220.63        22.43 o
  -2   2  -6         70.71         58.30        17.39 o
   0   2  -6        798.28        835.09        34.61 o
   1   2  -6        845.89        944.62        67.91 o
   2   2  -6         44.55         46.54        11.64 o
   3   2  -6         72.14         52.52        15.98 o
   4   2  -6         20.21         15.13        14.61 o
   5   2  -6         23.69         -4.19        35.86 o
  -4   3  -6         45.58         50.65        25.82 o
  -3   3  -6         20.46         24.36        21.91 o
  -2   3  -6         71.45         68.52        17.78 o
   0   3  -6         94.10         92.70        19.94 o
   1   3  -6        231.34        252.18        21.15 o
   2   3  -6         86.14        109.15        13.68 o
   3   3  -6         62.16         62.28        11.70 o
   4   3  -6         14.65         10.68        16.95 o
   5   3  -6          4.07          2.45        27.53 o
  -4   4  -6          2.09         16.02        27.00 o
  -3   4  -6        176.15        174.45        28.39 o
  -2   4  -6         93.28         97.03        18.15 o
  -1   4  -6        216.16        195.59        32.42 o
   0   4  -6        229.07        244.15        21.01 o
   1   4  -6        835.77        886.56        64.94 o
   2   4  -6        339.92        372.32        18.43 o
   3   4  -6         63.31         74.02        16.61 o
   4   4  -6         10.42         -6.26        20.99 o
   5   4  -6          0.69         -6.23        23.39 o
  -4   5  -6          3.60         -3.39        24.98 o
  -3   5  -6        181.68        194.65        30.72 o
  -2   5  -6        476.00        446.63        90.93 o
  -1   5  -6        228.12        197.42        23.33 o
   0   5  -6        492.05        530.37        38.30 o
   1   5  -6        179.59        193.32        15.17 o
   2   5  -6         71.09         83.45        15.70 o
   3   5  -6        122.43        129.91        19.33 o
   4   5  -6          9.89         -9.38        21.54 o
  -4   6  -6         83.10         77.36        26.03 o
  -3   6  -6          9.68         11.08        20.28 o
  -2   6  -6        222.43        227.65        29.26 o
  -1   6  -6        124.45        104.90        17.40 o
   0   6  -6        132.90        133.01        17.15 o
   1   6  -6        411.01        392.97        16.82 o
   2   6  -6         91.32         94.79        15.73 o
   3   6  -6        585.17        631.56       107.43 o
   4   6  -6         13.88        -11.84        25.84 o
  -4   7  -6         15.60          5.74        28.47 o
  -3   7  -6         56.85         62.59        17.44 o
  -2   7  -6        303.46        301.51        31.27 o
  -1   7  -6        122.45         88.69        18.46 o
   0   7  -6        130.85        126.77        13.62 o
   1   7  -6         69.72         58.93        12.64 o
   2   7  -6        171.74        175.31        23.78 o
   3   7  -6        164.78        163.94        17.46 o
   4   7  -6         52.11         46.52        20.68 o
  -4   8  -6          3.57         13.01        25.73 o
  -3   8  -6          8.47          1.44        20.73 o
  -2   8  -6        157.71        154.70        15.91 o
  -1   8  -6          6.08         -1.25        15.85 o
   0   8  -6         45.24         47.80        11.25 o
   1   8  -6         14.46         -0.69        12.61 o
   2   8  -6         60.00         46.21        19.02 o
   3   8  -6        118.00        111.92        16.50 o
   4   8  -6         63.73         52.89        18.92 o
  -4   9  -6          9.98         15.10        32.80 o
  -3   9  -6          9.14          8.34        17.76 o
  -2   9  -6         42.65         27.89        14.30 o
  -1   9  -6        261.57        243.75        29.06 o
   0   9  -6        201.73        189.82        12.71 o
   1   9  -6         95.79         92.76        15.91 o
   2   9  -6        318.35        301.29        29.46 o
   3   9  -6        101.45         83.53        19.86 o
   4   9  -6         36.71         39.75        20.22 o
  -3  10  -6         16.65         16.19        20.85 o
  -2  10  -6          7.76         15.41        14.10 o
  -1  10  -6        452.91        424.30        36.19 o
   0  10  -6         61.41         67.22        16.52 o
   1  10  -6         99.31        113.15        16.27 o
   2  10  -6         66.25         54.29        16.00 o
   3  10  -6         43.85         48.45        19.01 o
   4  10  -6          4.08         12.54        26.52 o
  -3  11  -6          2.98          3.13        21.10 o
  -2  11  -6         30.33         32.78        14.29 o
  -1  11  -6        147.81        122.12        22.12 o
   0  11  -6         11.80          9.82        20.21 o
   1  11  -6         55.66         53.05        18.93 o
   2  11  -6        135.86        113.67        20.16 o
   3  11  -6          7.64          1.93        23.64 o
  -3  12  -6         38.52         63.13        22.21 o
  -2  12  -6          0.55          4.07        17.76 o
  -1  12  -6          8.07          2.29        21.11 o
   0  12  -6         63.20         60.57        21.05 o
   1  12  -6          5.50          6.67        12.83 o
   2  12  -6         74.03         65.78        20.16 o
   3  12  -6          9.61         12.07        19.44 o
  -2  13  -6         11.52          6.55        25.68 o
  -1  13  -6        119.17        137.48        26.56 o
   0  13  -6         74.92         74.96        21.10 o
   1  13  -6         37.71         25.98        17.73 o
   2  13  -6         10.79          2.90        20.33 o
   3  13  -6         16.30          6.40        32.15 o
  -2  14  -6          9.24          9.64        31.14 o
  -1  14  -6          3.51          0.17        26.01 o
   0  14  -6          1.38         -1.91        20.72 o
   1  14  -6         71.32        113.19        27.74 o
   2  14  -6          3.97        -12.48        20.64 o
  -1  15  -6         13.16         22.94        25.87 o
   0  15  -6         36.59         71.77        25.85 o
   1  15  -6         11.50         -0.91        21.26 o
   2  15  -6          2.06         28.31        25.93 o
   0  16  -6         24.21         16.74        31.78 o
   1  16  -6         14.79        -20.09        46.21 o
  -4   1  -5         10.09         11.19        20.76 o
  -3   1  -5         15.06         14.40        19.08 o
  -2   1  -5         76.63         81.53        16.55 o
  -1   1  -5         80.46         78.62        24.27 o
   0   1  -5        459.38        466.53        37.55 o
   1   1  -5         80.98         84.80        16.46 o
   2   1  -5        548.02        589.32        61.93 o
   3   1  -5          5.07          9.80        11.11 o
   4   1  -5         33.44         18.22        17.17 o
   5   1  -5          6.48         17.22        23.07 o
  -4   2  -5         96.61        110.97        23.65 o
  -3   2  -5         15.18         13.19        20.13 o
  -2   2  -5        396.01        382.76        21.93 o
  -1   2  -5         62.48         70.29        27.71 o
   0   2  -5       1554.09       1539.10       154.47 o
   1   2  -5       1471.33       1805.07        35.02 o
   2   2  -5         67.30         66.10        14.08 o
   3   2  -5         98.04         87.76        18.67 o
   4   2  -5          4.41          6.63        14.75 o
   5   2  -5         17.24         36.30        32.56 o
  -4   3  -5          6.11        -11.84        20.42 o
  -3   3  -5         18.77         30.42        19.99 o
  -2   3  -5        684.95        759.66       104.25 o
  -1   3  -5        548.78        554.10        73.18 o
   0   3  -5        417.35        406.57        21.34 o
   1   3  -5        132.70        122.41        16.91 o
   2   3  -5        480.82        473.72        89.16 o
   3   3  -5         69.18         82.15        13.66 o
   4   3  -5          8.69          0.52        21.22 o
   5   3  -5         27.53         21.90        33.24 o
  -4   4  -5         19.37         21.12        24.66 o
  -3   4  -5         42.14         40.18        20.32 o
  -2   4  -5         31.07         37.91        16.09 o
  -1   4  -5       1236.53       1314.97       134.69 o
   0   4  -5        351.31        367.02        22.41 o
   1   4  -5       1319.72       1401.98        51.75 o
   2   4  -5        131.92        141.99        13.89 o
   3   4  -5         16.19         16.65        15.96 o
   4   4  -5          7.16         -0.04        15.12 o
   5   4  -5          2.39        -25.62        33.20 o
  -4   5  -5          1.52          1.52        24.60 o
  -3   5  -5        306.76        307.03        38.99 o
  -2   5  -5         31.63         29.46        12.65 o
  -1   5  -5         74.10         97.73        15.30 o
   0   5  -5        463.21        495.02        27.01 o
   1   5  -5        240.55        242.98        21.15 o
   2   5  -5         10.80         15.94        10.68 o
   3   5  -5         21.02         29.07        20.11 o
   4   5  -5        332.74        351.74        23.98 o
   5   5  -5          0.01        -25.96        33.54 o
  -4   6  -5          9.80         22.63        24.59 o
  -3   6  -5          1.93         15.27        15.97 o
  -2   6  -5         17.86         14.78        13.17 o
  -1   6  -5         41.77         42.56        11.35 o
   0   6  -5        342.60        320.50        37.40 o
   1   6  -5         33.07         33.36        15.75 o
   2   6  -5        168.28        171.55        13.73 o
   3   6  -5         65.58         61.10        15.99 o
   4   6  -5        173.06        180.94        19.36 o
  -4   7  -5          5.75         12.74        25.17 o
  -3   7  -5          0.10          1.28        17.38 o
  -2   7  -5        133.83        140.85        14.68 o
  -1   7  -5         40.89         37.28        12.83 o
   0   7  -5        351.64        363.67        18.10 o
   1   7  -5        148.89        143.33        12.12 o
   2   7  -5         91.39         91.85        15.47 o
   3   7  -5         77.02         72.12        16.36 o
   4   7  -5         51.66         27.06        26.05 o
  -4   8  -5         31.15         24.40        26.04 o
  -3   8  -5          6.33          5.83        16.44 o
  -2   8  -5         52.70         69.80        17.32 o
  -1   8  -5        339.53        348.68        25.47 o
   0   8  -5        135.11        130.11        11.70 o
   1   8  -5        327.29        313.43        32.57 o
   2   8  -5        141.17        144.13        13.40 o
   3   8  -5        297.75        274.65        17.95 o
   4   8  -5          2.49          0.64        20.43 o
  -4   9  -5         42.57         83.68        32.22 o
  -3   9  -5         13.67         20.61        23.74 o
  -2   9  -5        128.24        136.11        16.96 o
  -1   9  -5        149.02        137.88        17.64 o
   0   9  -5         55.08         56.42        11.36 o
   1   9  -5        426.71        390.10        14.57 o
   2   9  -5         84.53         71.42        15.98 o
   3   9  -5         93.94         96.24        19.95 o
   4   9  -5         13.76         -3.70        18.23 o
  -3  10  -5         10.42          7.36        20.51 o
  -2  10  -5         23.20         23.08        13.88 o
  -1  10  -5          3.80          2.16        16.61 o
   0  10  -5        210.54        225.23        17.81 o
   1  10  -5         18.89         13.75        19.13 o
   2  10  -5          9.46         14.03        13.23 o
   3  10  -5         11.70         -3.09        19.42 o
   4  10  -5          5.28        -13.39        21.71 o
  -3  11  -5          3.66          6.31        17.63 o
  -2  11  -5        159.77        147.69        15.20 o
  -1  11  -5         77.59         80.61        21.23 o
   0  11  -5        161.42        150.37        21.30 o
   1  11  -5         43.18         39.20        19.68 o
   2  11  -5         85.79         79.92        19.45 o
   3  11  -5         33.61         32.00        16.77 o
  -3  12  -5          5.98         13.72        24.28 o
  -2  12  -5         12.62         11.00        20.01 o
  -1  12  -5          5.45          0.88        21.09 o
   0  12  -5        122.35        115.63        17.85 o
   1  12  -5         70.33         66.69        12.17 o
   2  12  -5         20.37         17.31        19.74 o
   3  12  -5         43.15         27.48        24.40 o
  -3  13  -5         22.82         49.53        25.61 o
  -2  13  -5          6.15         27.12        19.96 o
  -1  13  -5         43.99         25.16        20.70 o
   0  13  -5         94.44         93.41        17.47 o
   1  13  -5         54.28         50.99        14.68 o
   2  13  -5         16.43         21.39        24.46 o
   3  13  -5          3.36         -5.98        25.52 o
  -2  14  -5          3.34          0.26        26.89 o
  -1  14  -5         51.61         63.70        26.01 o
   0  14  -5         35.71         30.79        20.83 o
   1  14  -5         26.86         31.06        17.76 o
   2  14  -5         23.15         21.12        16.55 o
  -2  15  -5          0.83        -14.41        42.40 o
  -1  15  -5         16.87         17.65        18.52 o
   0  15  -5         18.47         13.12        20.97 o
   1  15  -5          1.67          4.36        18.07 o
   2  15  -5         17.50         20.39        19.91 o
  -1  16  -5         13.80         15.85        26.48 o
   0  16  -5         38.48         35.92        30.56 o
   1  16  -5          6.89        -26.24        26.24 o
  -5   0  -4         38.78         23.06        43.39 o
  -4   0  -4         25.22         16.48        29.98 o
  -3   0  -4         68.15         91.64        24.06 o
  -2   0  -4         68.32         57.18        24.55 o
  -1   0  -4       2860.22       2406.73        77.67 o
   0   0  -4        561.17        603.26        48.52 o
   1   0  -4        192.32        242.77        30.63 o
   2   0  -4        118.93        127.43        20.14 o
   3   0  -4        144.76        164.70        24.32 o
   4   0  -4        127.17        112.19        22.31 o
   5   0  -4         54.95         30.59        39.51 o
  -5   1  -4         27.94         58.84        30.81 o
  -4   1  -4         20.91          3.67        17.06 o
  -3   1  -4        219.43        236.35        22.77 o
  -2   1  -4        236.01        227.58        16.85 o
  -1   1  -4        880.51        824.58        85.21 o
   0   1  -4        252.14        248.96        37.91 o
   1   1  -4        613.46        719.83        67.81 o
   2   1  -4       1174.91       1228.70       120.01 o
   3   1  -4         35.31         12.72        13.22 o
   4   1  -4          2.11          9.45        21.08 o
   5   1  -4          4.64         16.22        24.24 o
  -5   2  -4         20.04         13.69        31.12 o
  -4   2  -4         74.61         92.27        21.32 o
  -3   2  -4         11.81         16.21        16.02 o
  -2   2  -4         99.40         93.50        18.62 o
  -1   2  -4        808.31        745.79       153.51 o
   0   2  -4        851.37        816.42        61.35 o
   1   2  -4        113.50        135.53        20.01 o
   2   2  -4          3.54          4.84        17.24 o
   3   2  -4        180.77        166.86        19.53 o
   4   2  -4         16.09          1.40        17.86 o
   5   2  -4          0.13         -0.47        23.73 o
  -4   3  -4          6.66         16.04        20.50 o
  -3   3  -4         35.07         34.75        13.26 o
  -2   3  -4         96.14        109.90        18.40 o
  -1   3  -4        347.58        355.28        71.95 o
   0   3  -4        151.78        154.40        19.93 o
   1   3  -4        947.27       1001.14        25.31 o
   2   3  -4        516.15        473.73        16.34 o
   3   3  -4        140.98        121.19        12.41 o
   4   3  -4          5.92          3.34        15.19 o
   5   3  -4          7.96         27.27        27.82 o
  -4   4  -4         30.29         48.42        24.83 o
  -3   4  -4        147.21        191.74        21.68 o
  -2   4  -4        946.30        900.32        59.52 o
  -1   4  -4        349.27        360.90        18.34 o
   0   4  -4        448.37        457.27        36.01 o
   1   4  -4        225.74        249.50        24.08 o
   2   4  -4        473.57        479.34        71.39 o
   3   4  -4         59.37         57.29        13.36 o
   4   4  -4         24.13         21.36        21.90 o
   5   4  -4         26.96         30.42        27.95 o
  -4   5  -4         25.80         24.31        20.29 o
  -3   5  -4         81.99         80.80        20.88 o
  -2   5  -4         93.51         89.93        14.78 o
  -1   5  -4         45.46         54.99        15.36 o
   0   5  -4        132.94        121.32        16.15 o
   1   5  -4        512.03        477.81        52.18 o
   2   5  -4        369.26        413.33        21.12 o
   3   5  -4        514.06        530.56        59.48 o
   4   5  -4         29.98         20.74        17.52 o
   5   5  -4          2.54         27.57        27.99 o
  -4   6  -4          8.10         12.36        24.76 o
  -3   6  -4         38.36         34.52        16.29 o
  -2   6  -4         14.78         13.13        15.32 o
  -1   6  -4        184.01        189.31        16.94 o
   0   6  -4        178.98        179.10        13.71 o
   1   6  -4       1070.88       1056.52        40.43 o
   2   6  -4        120.88        101.63        15.96 o
   3   6  -4         57.18         73.16        20.13 o
   4   6  -4         28.75         32.12        18.58 o
  -4   7  -4         38.70         47.12        25.34 o
  -3   7  -4          3.84          7.90        19.85 o
  -2   7  -4         81.70        103.76        16.00 o
  -1   7  -4        229.36        214.59        14.49 o
   0   7  -4        513.57        524.07        16.83 o
   1   7  -4          6.36          7.05        12.02 o
   2   7  -4        182.61        182.14        16.10 o
   3   7  -4         86.62         84.71        20.09 o
   4   7  -4         44.29         60.15        25.81 o
  -4   8  -4          2.24         24.52        25.21 o
  -3   8  -4          9.04          7.83        19.91 o
  -2   8  -4         51.48         60.93        13.17 o
  -1   8  -4        300.27        280.29        17.56 o
   0   8  -4         23.34         19.94        12.60 o
   1   8  -4          9.36          7.00        12.11 o
   2   8  -4         20.93         17.03        14.91 o
   3   8  -4        142.58        116.91        16.78 o
   4   8  -4         35.08         25.66        18.31 o
  -4   9  -4          0.32        -11.41        31.55 o
  -3   9  -4          4.19         -3.36        19.30 o
  -2   9  -4        145.46        158.27        16.89 o
  -1   9  -4        317.93        333.45        14.97 o
   0   9  -4         34.40         28.60        12.79 o
   1   9  -4         79.79         71.75        11.13 o
   2   9  -4         23.04          4.17        18.88 o
   3   9  -4          0.19         -2.43        13.51 o
   4   9  -4         30.63         26.19        17.86 o
  -4  10  -4          3.32         20.10        25.64 o
  -3  10  -4         52.11         54.10        20.33 o
  -2  10  -4         58.18         54.17        14.01 o
  -1  10  -4        677.54        705.63        25.52 o
   0  10  -4          5.11          5.91        12.65 o
   1  10  -4        218.18        202.80        14.37 o
   2  10  -4        356.17        364.50        17.93 o
   3  10  -4         10.26          5.87        15.60 o
   4  10  -4         19.01          8.31        30.77 o
  -3  11  -4         16.59         30.20        15.86 o
  -2  11  -4          1.54          9.62        16.25 o
  -1  11  -4          3.25          5.97        20.67 o
   0  11  -4        181.40        180.85        21.26 o
   1  11  -4          8.91          7.89        13.75 o
   2  11  -4         15.24         10.47        19.31 o
   3  11  -4         10.26        -11.86        23.69 o
   4  11  -4         10.96         10.98        24.75 o
  -3  12  -4          0.60          4.52        20.39 o
  -2  12  -4         56.64         50.48        17.90 o
  -1  12  -4         48.95         47.71        17.36 o
   0  12  -4        234.33        246.64        18.42 o
   1  12  -4        467.32        496.68        15.59 o
   2  12  -4         26.40         -0.83        16.69 o
   3  12  -4         25.81         15.79        24.46 o
  -3  13  -4         14.77          3.39        25.16 o
  -2  13  -4         33.08         30.80        17.56 o
  -1  13  -4         23.76         33.40        20.85 o
   0  13  -4         14.04         15.71        20.34 o
   1  13  -4         62.18         55.98        14.62 o
   2  13  -4         83.41         86.22        19.84 o
   3  13  -4         14.79         -4.61        24.45 o
  -2  14  -4         22.02         27.60        17.60 o
  -1  14  -4          9.41         16.24        25.37 o
   0  14  -4         74.83         83.91        25.07 o
   1  14  -4         37.62         28.75        18.04 o
   2  14  -4         23.09         18.07        18.23 o
   3  14  -4          3.51        -26.37        29.84 o
  -2  15  -4          1.78        -13.63        31.59 o
  -1  15  -4          5.18          2.98        25.71 o
   0  15  -4         61.75         32.02        27.02 o
   1  15  -4          1.88        -12.18        20.92 o
   2  15  -4          5.04         -7.72        22.33 o
  -1  16  -4          3.07          6.25        31.22 o
   0  16  -4         11.26         24.45        21.50 o
   1  16  -4         36.26         59.32        25.93 o
  -5   1  -3          2.98         35.45        30.82 o
  -4   1  -3         13.04         -1.39        21.15 o
  -3   1  -3         43.73         55.32        16.29 o
  -2   1  -3        244.71        222.37        20.14 o
  -1   1  -3       1056.40        831.37        75.76 o
   0   1  -3       6770.13       7488.54       807.09 o
   1   1  -3       3439.14       4126.57       156.13 o
   2   1  -3         79.39         89.29        19.44 o
   3   1  -3        237.30        246.03        31.16 o
   4   1  -3         13.09         17.13        21.63 o
   5   1  -3          1.73         -0.29        32.01 o
  -5   2  -3         15.25          2.10        25.52 o
  -4   2  -3         21.43         35.02        20.80 o
  -3   2  -3         19.00         17.01        16.05 o
  -2   2  -3        302.08        292.48        50.94 o
  -1   2  -3       4011.08       3911.67       713.70 o
   0   2  -3        301.97        299.65        22.94 o
   1   2  -3       3644.39       4154.30       412.67 o
   2   2  -3        154.45        119.65        14.15 o
   3   2  -3         63.30         48.42        12.14 o
   4   2  -3        107.76         87.69        22.70 o
   5   2  -3         29.29         27.85        28.07 o
  -5   3  -3         42.14         14.89        26.12 o
  -4   3  -3         60.10         47.65        17.49 o
  -3   3  -3        110.94        118.90        17.21 o
  -2   3  -3        699.24        662.98        34.62 o
  -1   3  -3       1273.62       1334.05       241.32 o
   0   3  -3        845.05        788.33        24.79 o
   1   3  -3        499.05        535.28        25.29 o
   2   3  -3        719.22        698.12       111.44 o
   3   3  -3          3.62          5.75        11.50 o
   4   3  -3         45.39         17.85        22.29 o
   5   3  -3          2.61        -17.24        53.22 o
  -5   4  -3         11.65         14.80        30.92 o
  -4   4  -3         24.34         17.27        20.83 o
  -3   4  -3        140.25        138.86        19.98 o
  -2   4  -3        273.83        305.74        19.35 o
  -1   4  -3        699.76        656.00        22.50 o
   0   4  -3        475.93        474.04        22.74 o
   1   4  -3        445.55        414.07        33.62 o
   2   4  -3        565.91        569.63        18.58 o
   3   4  -3        251.11        246.26        26.54 o
   4   4  -3         84.12         79.04        22.45 o
   5   4  -3          9.53         17.05        26.91 o
  -4   5  -3         14.56         23.61        24.70 o
  -3   5  -3         39.86         38.75        20.28 o
  -2   5  -3         75.93         60.63        15.57 o
  -1   5  -3        147.51        147.92        13.87 o
   0   5  -3        499.63        506.90        15.99 o
   1   5  -3        135.77        117.69        15.79 o
   2   5  -3         70.58         76.75        21.52 o
   3   5  -3        196.68        190.38        15.25 o
   4   5  -3         15.12         11.71        18.53 o
   5   5  -3          8.27        -23.50        28.30 o
  -4   6  -3          7.31          6.26        20.15 o
  -3   6  -3          6.05          7.95        16.55 o
  -2   6  -3         82.39         78.09        15.57 o
  -1   6  -3        719.01        701.60        40.77 o
   0   6  -3        436.78        416.64        14.16 o
   1   6  -3        330.15        350.72        19.10 o
   2   6  -3         94.79         80.75        18.57 o
   3   6  -3        510.40        570.42        29.42 o
   4   6  -3        122.02        134.58        19.58 o
   5   6  -3          3.46         16.77        35.97 o
  -4   7  -3         30.88         28.64        25.12 o
  -3   7  -3          3.53          1.58        15.67 o
  -2   7  -3         41.37         29.79        12.41 o
  -1   7  -3        136.46        134.22        12.95 o
   0   7  -3        224.33        227.41        15.16 o
   1   7  -3         65.49         84.61        13.35 o
   2   7  -3         70.15         59.97        12.75 o
   3   7  -3         11.09          9.17        19.81 o
   4   7  -3         51.56         50.71        26.09 o
  -4   8  -3          2.95         19.15        24.84 o
  -3   8  -3         81.14         84.93        20.41 o
  -2   8  -3         10.13          7.50        12.21 o
  -1   8  -3        486.52        502.67        26.97 o
   0   8  -3        743.99        779.60        35.45 o
   1   8  -3        172.30        174.38        16.22 o
   2   8  -3        101.79        130.67        15.78 o
   3   8  -3         86.41         77.62        20.04 o
   4   8  -3         38.24         32.11        33.00 o
  -4   9  -3          8.12          9.68        25.58 o
  -3   9  -3         10.90          1.48        19.67 o
  -2   9  -3        168.08        169.57        16.88 o
  -1   9  -3        262.69        270.52        12.05 o
   0   9  -3         74.54         95.45        16.08 o
   1   9  -3        223.01        221.60        24.37 o
   2   9  -3        163.85        154.30        17.97 o
   3   9  -3        132.06        136.75        21.14 o
   4   9  -3         24.95         33.16        28.32 o
  -4  10  -3          4.40          0.81        30.77 o
  -3  10  -3         33.61         26.28        24.25 o
  -2  10  -3        208.59        213.24        14.96 o
  -1  10  -3        262.04        273.46        14.54 o
   0  10  -3         65.77         62.06        13.29 o
   1  10  -3          2.35          5.87        15.07 o
   2  10  -3        253.43        246.76        34.49 o
   3  10  -3         14.78          1.10        13.87 o
   4  10  -3          5.63        -21.22        27.79 o
  -3  11  -3         30.55         20.54        20.17 o
  -2  11  -3         18.60         11.80        16.32 o
  -1  11  -3        223.86        224.68        17.17 o
   0  11  -3         20.24         11.30        19.94 o
   1  11  -3        137.55        113.04        12.01 o
   2  11  -3         57.03         53.63        15.47 o
   3  11  -3          5.37         -5.76        19.88 o
   4  11  -3          0.93          0.74        25.40 o
  -3  12  -3         39.77         36.65        17.79 o
  -2  12  -3        121.48        115.19        15.14 o
  -1  12  -3         53.20         63.86        17.03 o
   0  12  -3        256.53        260.37        21.63 o
   1  12  -3        210.16        231.15        15.09 o
   2  12  -3         14.98         16.61        13.83 o
   3  12  -3         28.57         26.18        20.56 o
  -3  13  -3          8.81         22.10        21.03 o
  -2  13  -3          2.35          9.68        17.59 o
  -1  13  -3         45.09         52.11        17.20 o
   0  13  -3         78.43         81.61        20.46 o
   1  13  -3        129.69        133.96        13.30 o
   2  13  -3         63.26         64.52        24.77 o
   3  13  -3          2.06          9.49        20.69 o
  -2  14  -3         12.09        -17.78        17.78 o
  -1  14  -3         87.99        110.83        25.47 o
   0  14  -3         32.15         26.25        22.71 o
   1  14  -3          7.35         24.17        20.11 o
   2  14  -3         33.14         11.24        16.55 o
   3  14  -3         16.66         -4.40        28.44 o
  -2  15  -3          4.25         -0.57        21.30 o
  -1  15  -3          6.96         16.05        25.33 o
   0  15  -3          6.11          7.57        20.34 o
   1  15  -3         19.22         16.18        20.78 o
   2  15  -3         26.25         33.24        22.26 o
  -1  16  -3         33.84         28.00        31.39 o
   0  16  -3          3.57          9.43        25.08 o
   1  16  -3         13.83         12.94        31.03 o
  -5   0  -2         30.93         19.21        45.05 o
  -4   0  -2         48.79         60.64        30.16 o
  -3   0  -2        424.97        400.16        23.15 o
  -2   0  -2        250.52        249.40        29.34 o
  -1   0  -2       3223.15       2630.26        77.94 o
   0   0  -2         44.60         47.24        35.31 o
   1   0  -2       7969.94       8516.45       143.67 o
   2   0  -2       2645.59       2173.42        48.04 o
   3   0  -2         79.61         93.44        24.55 o
   4   0  -2        171.23        157.99        23.51 o
   5   0  -2         47.41         68.97        40.04 o
  -5   1  -2         13.22         14.29        25.82 o
  -4   1  -2         46.12         37.93        17.50 o
  -3   1  -2        105.92        125.62        17.16 o
  -2   1  -2        156.46        153.21        19.60 o
  -1   1  -2       1131.02        909.01        37.74 o
   0   1  -2        358.58        342.21        49.49 o
   1   1  -2       5445.53       4836.11       542.40 o
   2   1  -2        186.16        190.19        18.14 o
   3   1  -2         33.24         35.61        17.11 o
   4   1  -2         32.04         42.76        18.49 o
   5   1  -2         48.11         38.27        23.78 o
  -5   2  -2         12.73         34.40        31.27 o
  -4   2  -2         27.32         25.64        21.19 o
  -3   2  -2        120.76        137.77        17.26 o
  -2   2  -2        459.95        514.92        27.02 o
  -1   2  -2        679.43        549.04       116.62 o
   0   2  -2       1427.79       1295.11        37.80 o
   1   2  -2        475.64        482.16        83.20 o
   2   2  -2        278.60        281.40        17.69 o
   3   2  -2         53.90         55.28        12.41 o
   4   2  -2         37.90         32.64        15.92 o
   5   2  -2         38.08          3.19        28.61 o
  -5   3  -2         11.36         13.51        25.68 o
  -4   3  -2          9.94          6.64        20.97 o
  -3   3  -2         24.07         22.62        11.49 o
  -2   3  -2        289.67        304.10        20.26 o
  -1   3  -2       1230.94       1129.85        31.17 o
   0   3  -2        222.72        206.20        19.94 o
   1   3  -2        234.67        262.85        21.17 o
   2   3  -2        201.12        181.16        27.99 o
   3   3  -2        101.92        106.58        14.26 o
   4   3  -2         62.08         62.25        16.35 o
   5   3  -2          1.61         -1.87        31.01 o
  -5   4  -2          9.33          2.54        25.35 o
  -4   4  -2         28.77         13.51        21.20 o
  -3   4  -2        148.92        156.32        15.83 o
  -2   4  -2        930.88        990.73        57.67 o
  -1   4  -2       1922.22       2038.36       201.80 o
   0   4  -2        506.08        503.41        33.13 o
   1   4  -2        123.96        130.19        18.80 o
   2   4  -2        620.98        705.95        22.35 o
   3   4  -2         38.03         45.22        16.67 o
   4   4  -2         65.45         85.85        19.24 o
   5   4  -2         19.63          0.55        34.38 o
  -5   5  -2         17.27         15.01        31.73 o
  -4   5  -2          2.41         22.84        20.54 o
  -3   5  -2        106.92        100.05        19.54 o
  -2   5  -2        410.43        442.99        97.80 o
  -1   5  -2         98.40         86.66        15.46 o
   0   5  -2         37.77         29.99        11.38 o
   1   5  -2       1647.86       1626.23       288.05 o
   2   5  -2        295.48        325.52        15.89 o
   3   5  -2         17.66         14.88        18.46 o
   4   5  -2         89.06         96.82        16.27 o
   5   5  -2          7.56        -12.67        28.17 o
  -4   6  -2          9.78          4.78        20.16 o
  -3   6  -2         44.32         39.83        14.28 o
  -2   6  -2         63.39         71.93        18.67 o
  -1   6  -2        808.64        831.09        98.43 o
   0   6  -2        676.99        708.49        35.62 o
   1   6  -2        427.55        447.96        25.51 o
   2   6  -2        255.80        268.12        21.49 o
   3   6  -2         37.29         47.40        16.47 o
   4   6  -2          1.44          8.17        15.23 o
   5   6  -2          6.44         29.19        33.32 o
  -4   7  -2          7.25          0.22        25.11 o
  -3   7  -2         17.80          4.02        19.67 o
  -2   7  -2          8.72          7.39        14.88 o
  -1   7  -2        124.58        123.52        11.67 o
   0   7  -2        437.21        422.33        14.85 o
   1   7  -2         60.99         60.81        15.76 o
   2   7  -2        138.76        116.40        11.78 o
   3   7  -2          6.72         16.07        15.62 o
   4   7  -2         38.20         35.41        18.24 o
  -4   8  -2         42.52         50.50        25.13 o
  -3   8  -2          5.84          0.40        19.31 o
  -2   8  -2         22.19         23.36        12.26 o
  -1   8  -2        201.01        208.41        13.10 o
   0   8  -2        421.37        475.09        19.73 o
   1   8  -2         76.67         70.77        13.14 o
   2   8  -2        214.72        212.08        20.12 o
   3   8  -2         69.58         77.60        19.91 o
   4   8  -2         34.65         31.33        20.75 o
  -4   9  -2          9.20          0.21        20.08 o
  -3   9  -2         23.20         16.88        19.56 o
  -2   9  -2          9.05          4.92        19.24 o
  -1   9  -2        127.40        143.57        11.78 o
   0   9  -2        238.60        229.38        28.89 o
   1   9  -2        295.50        288.71        17.13 o
   2   9  -2         32.46         27.07        16.07 o
   3   9  -2         24.38         35.05        19.42 o
   4   9  -2          0.46        -11.49        17.82 o
  -4  10  -2         14.75         16.93        24.29 o
  -3  10  -2         29.74         13.04        16.98 o
  -2  10  -2        150.67        140.40        16.80 o
  -1  10  -2         20.35         23.12        11.17 o
   0  10  -2         80.63         67.11        13.11 o
   1  10  -2        203.66        200.39        16.87 o
   2  10  -2        245.00        260.68        20.74 o
   3  10  -2         13.47          6.82        21.66 o
   4  10  -2         13.22        -14.11        21.10 o
  -4  11  -2          0.98          3.56        29.73 o
  -3  11  -2          8.49          9.13        19.06 o
  -2  11  -2         64.22         50.37        14.70 o
  -1  11  -2         70.80         67.63        13.97 o
   0  11  -2        142.55        142.78        14.31 o
   1  11  -2        205.53        214.82        14.64 o
   2  11  -2         29.98         14.56        19.96 o
   3  11  -2         13.20         13.44        20.03 o
   4  11  -2         17.87         44.66        30.49 o
  -3  12  -2         40.78         32.59        17.62 o
  -2  12  -2        134.08        114.36        13.63 o
  -1  12  -2         55.69         47.05        13.90 o
   0  12  -2        252.58        272.80        21.10 o
   1  12  -2        477.47        542.19        48.98 o
   2  12  -2        136.36        117.75        17.01 o
   3  12  -2          0.84          2.36        20.41 o
  -3  13  -2          4.80          6.79        21.00 o
  -2  13  -2          4.53         13.76        20.38 o
  -1  13  -2         56.45         39.92        16.89 o
   0  13  -2        300.54        307.41        21.75 o
   1  13  -2         48.23         45.09        20.07 o
   2  13  -2         10.56         22.12        17.60 o
   3  13  -2          3.19         -1.15        17.97 o
  -2  14  -2          8.28          4.95        16.15 o
  -1  14  -2         89.78         78.17        21.14 o
   0  14  -2         23.19         36.13        16.45 o
   1  14  -2         17.52          2.49        24.26 o
   2  14  -2          9.69         -0.01        17.93 o
   3  14  -2         23.11         22.84        30.98 o
  -2  15  -2          7.81         10.33        22.52 o
  -1  15  -2         62.66         55.08        21.07 o
   0  15  -2         12.00         14.75        20.10 o
   1  15  -2         55.59         50.22        20.43 o
   2  15  -2         63.68         37.36        24.21 o
  -1  16  -2         68.46         82.85        25.61 o
   0  16  -2         10.75          0.96        20.42 o
   1  16  -2         59.17         58.48        30.48 o
   0  17  -2         41.48         28.09        32.19 o
  -5   1  -1          6.07         13.33        26.57 o
  -4   1  -1         15.32          8.01        21.07 o
  -3   1  -1         19.57         17.37        13.17 o
  -2   1  -1        100.10         81.21        14.14 o
  -1   1  -1       7769.58       7750.22       419.36 o
   0   1  -1        244.62        193.82        24.42 o
   1   1  -1        340.42        282.18        19.41 o
   2   1  -1          0.44          4.65        16.59 o
   3   1  -1         22.06         15.17        13.97 o
   4   1  -1         16.32         20.77        22.23 o
   5   1  -1          2.31          7.88        19.52 o
  -5   2  -1         14.71          8.33        25.37 o
  -4   2  -1          3.53         17.03        16.96 o
  -3   2  -1        190.45        159.53        18.53 o
  -2   2  -1        461.71        463.00        33.31 o
  -1   2  -1        921.42        757.30        38.67 o
   0   2  -1        450.44        397.12        28.00 o
   1   2  -1       5567.58       5922.09       473.11 o
   2   2  -1        896.92        900.31        28.06 o
   3   2  -1         10.02         10.24        13.90 o
   4   2  -1         82.67         77.06        18.74 o
   5   2  -1          3.46          6.60        19.73 o
  -5   3  -1         36.69         47.50        26.25 o
  -4   3  -1          4.52          0.69        21.04 o
  -3   3  -1          4.97          4.81        15.79 o
  -2   3  -1        718.71        692.38       155.63 o
  -1   3  -1        763.77        644.82        29.81 o
   0   3  -1        131.78        114.70        15.07 o
   1   3  -1        915.28        946.78        25.49 o
   2   3  -1        112.67         97.02        14.27 o
   3   3  -1         51.36         45.95        12.23 o
   4   3  -1         72.56         85.76        22.87 o
   5   3  -1         11.39         15.95        31.12 o
  -5   4  -1         20.55         15.19        31.85 o
  -4   4  -1          1.70          5.11        20.85 o
  -3   4  -1         97.08        106.70        16.82 o
  -2   4  -1        831.99        775.46        71.53 o
  -1   4  -1        269.79        246.46        18.28 o
   0   4  -1       2170.24       2064.29        73.53 o
   1   4  -1         60.74         53.94        12.98 o
   2   4  -1       1561.60       1843.33       148.59 o
   3   4  -1         59.79         51.32        17.03 o
   4   4  -1          4.54          7.12        15.62 o
   5   4  -1          7.06        -23.08        27.92 o
  -5   5  -1         15.98          3.57        22.67 o
  -4   5  -1          9.37          2.75        21.01 o
  -3   5  -1         40.72         27.22        16.02 o
  -2   5  -1        279.74        279.73        49.24 o
  -1   5  -1       1225.35       1202.24        25.82 o
   0   5  -1        241.56        250.40        16.09 o
   1   5  -1         56.29         58.98        14.90 o
   2   5  -1        288.46        290.53        18.56 o
   3   5  -1          3.00          7.11        16.26 o
   4   5  -1         15.43         20.29        21.84 o
   5   5  -1          1.13        -16.13        33.63 o
  -4   6  -1          1.11         17.54        19.41 o
  -3   6  -1         29.29         26.88        19.62 o
  -2   6  -1         53.62         53.21        15.15 o
  -1   6  -1        295.73        339.36        19.85 o
   0   6  -1        579.86        680.68        33.56 o
   1   6  -1        426.89        441.13        20.57 o
   2   6  -1        216.15        244.14        21.08 o
   3   6  -1        133.75        149.32        17.40 o
   4   6  -1         27.41         -2.01        22.06 o
   5   6  -1          3.00         -0.44        27.48 o
  -4   7  -1          6.81         -3.36        20.88 o
  -3   7  -1         25.60         33.35        19.29 o
  -2   7  -1         96.31         79.91        11.29 o
  -1   7  -1        179.50        199.93        14.99 o
   0   7  -1         72.67         67.34        14.87 o
   1   7  -1        137.86        141.79        16.95 o
   2   7  -1          0.29         -4.19        12.07 o
   3   7  -1        219.54        216.67        15.71 o
   4   7  -1         28.48         32.92        20.55 o
  -4   8  -1          6.96          1.46        20.84 o
  -3   8  -1         22.05         17.07        19.20 o
  -2   8  -1         85.87         78.55        12.39 o
  -1   8  -1          5.38          2.48        10.84 o
   0   8  -1         72.93         80.90        16.25 o
   1   8  -1         89.88         85.94        13.15 o
   2   8  -1         97.10         92.40        13.06 o
   3   8  -1          4.90          4.42        19.58 o
   4   8  -1         55.15         80.20        25.27 o
  -4   9  -1          2.43         -7.61        20.57 o
  -3   9  -1        321.89        343.69        19.49 o
  -2   9  -1         69.41         55.50        13.23 o
  -1   9  -1         17.98         11.50        11.06 o
   0   9  -1        281.36        310.15        17.56 o
   1   9  -1         55.58         55.53        15.21 o
   2   9  -1        107.91        103.33        15.85 o
   3   9  -1         20.98         27.88        19.39 o
   4   9  -1         49.51         46.08        21.03 o
  -4  10  -1         14.94         26.60        28.09 o
  -3  10  -1         90.73         53.61        19.78 o
  -2  10  -1         35.32         29.00        14.25 o
  -1  10  -1         20.20         22.26        10.84 o
   0  10  -1        127.14        138.18        17.64 o
   1  10  -1        124.23        109.22        10.14 o
   2  10  -1        135.57        132.48        14.49 o
   3  10  -1         41.14         36.52        14.08 o
   4  10  -1         11.79          2.93        26.43 o
  -4  11  -1          3.15        -21.17        33.51 o
  -3  11  -1         20.88          8.15        19.89 o
  -2  11  -1         23.81         18.08        14.15 o
  -1  11  -1        147.22        120.94        14.80 o
   0  11  -1          0.75          8.40        11.04 o
   1  11  -1        113.13        103.66        14.16 o
   2  11  -1          1.87          7.20        15.69 o
   3  11  -1          9.91          8.31        19.27 o
   4  11  -1          3.47          7.75        25.49 o
  -3  12  -1         13.89         29.22        17.10 o
  -2  12  -1         34.22         39.42        14.38 o
  -1  12  -1          6.93         13.17        12.37 o
   0  12  -1         34.75         44.51        19.22 o
   1  12  -1         77.79         58.49        16.28 o
   2  12  -1         26.12         38.57        16.65 o
   3  12  -1         11.14         12.52        19.72 o
  -3  13  -1         12.32          0.66        18.54 o
  -2  13  -1         75.96         75.23        20.74 o
  -1  13  -1         27.00         27.65        16.26 o
   0  13  -1         94.60         85.95        16.43 o
   1  13  -1        214.43        222.81        19.94 o
   2  13  -1         56.87         37.72        20.24 o
   3  13  -1         41.48         32.56        25.60 o
  -3  14  -1         50.37         46.94        25.74 o
  -2  14  -1         36.77         35.60        18.61 o
  -1  14  -1         29.91         34.15        20.09 o
   0  14  -1        466.07        502.72        23.04 o
   1  14  -1         94.86         72.21        32.18 o
   2  14  -1         34.13         36.92        17.53 o
   3  14  -1          3.24         19.98        21.72 o
  -2  15  -1         10.93         16.13        19.45 o
  -1  15  -1         23.78         28.85        25.03 o
   0  15  -1         34.79         35.29        16.91 o
   1  15  -1         43.37         51.48        20.33 o
   2  15  -1         71.79         69.15        23.38 o
  -1  16  -1         46.66         57.06        29.03 o
   0  16  -1          6.93         16.30        20.13 o
   1  16  -1         25.44         33.05        27.56 o
   0  17  -1         17.46         28.00        24.49 o
  -5   0   0         24.63         44.94        37.46 o
  -4   0   0          4.55          3.01        29.40 o
  -3   0   0        474.24        562.41        29.83 o
  -2   0   0        953.54        781.28        32.13 o
  -1   0   0        229.47        214.97        31.87 o
   1   0   0        229.48        169.36        25.12 o
   2   0   0        952.94       1067.03        42.88 o
   3   0   0        474.02        450.60        25.01 o
   4   0   0          4.50         -5.47        31.67 o
   5   0   0         24.61         12.85        39.42 o
  -5   1   0         18.57         32.52        22.36 o
  -4   1   0         39.96         28.82        15.30 o
  -3   1   0         13.00         21.78        15.92 o
  -2   1   0        151.92        149.72        30.05 o
  -1   1   0        877.64        726.14        34.09 o
   1   1   0        876.73        694.29       144.71 o
   2   1   0        151.85        109.97        18.07 o
   3   1   0         12.90         10.80        17.55 o
   4   1   0         39.94         42.59        22.80 o
   5   1   0         18.54         20.57        27.85 o
  -5   2   0         23.65         -1.13        27.15 o
  -4   2   0         10.14          1.61        21.05 o
  -3   2   0         83.72         79.25        16.70 o
  -2   2   0        177.26        184.18        20.20 o
  -1   2   0       2304.76       1660.28       146.83 o
   0   2   0        470.53        488.99        21.19 o
   1   2   0       2304.11       2254.03       114.72 o
   2   2   0        177.37        183.21        27.21 o
   3   2   0         83.75         93.90        15.09 o
   4   2   0         10.10          0.16        18.41 o
   5   2   0         23.59          9.10        29.55 o
  -5   3   0          4.39        -21.48        25.61 o
  -4   3   0         13.30         25.18        20.89 o
  -3   3   0         32.59         35.19        12.75 o
  -2   3   0         29.24         24.03        14.25 o
  -1   3   0       3444.05       3305.39        70.46 o
   0   3   0       1374.74       1253.36        26.44 o
   1   3   0       3443.96       3164.56       360.51 o
   2   3   0         29.15         28.57        13.13 o
   3   3   0         32.60         27.86        14.31 o
   4   3   0         13.32         23.61        25.43 o
   5   3   0          4.37          8.53        26.86 o
  -5   4   0          6.83          5.52        26.15 o
  -4   4   0         74.60         53.46        18.04 o
  -3   4   0        148.52        147.20        17.01 o
  -2   4   0         95.17         81.63        13.67 o
  -1   4   0        404.43        370.03        42.52 o
   0   4   0       1053.62       1107.20        25.06 o
   1   4   0        404.54        397.31        21.25 o
   2   4   0         95.19        115.42        18.31 o
   3   4   0        148.74        164.69        15.33 o
   4   4   0         74.53         86.21        22.67 o
   5   4   0          6.82         12.14        33.07 o
  -5   5   0         17.63         26.24        32.03 o
  -4   5   0         58.37         51.97        17.86 o
  -3   5   0         41.19         38.10        12.94 o
  -2   5   0         80.99         69.97        16.15 o
  -1   5   0        816.78        804.51        28.32 o
   0   5   0       1033.02        931.86        49.15 o
   1   5   0        816.69        720.98        20.91 o
   2   5   0         81.13         84.95        16.67 o
   3   5   0         41.34         35.24        16.86 o
   4   5   0         58.38         67.55        18.42 o
   5   5   0         17.63         27.83        27.18 o
  -5   6   0          1.96         16.61        44.65 o
  -4   6   0         26.27         14.09        21.20 o
  -3   6   0         80.84         75.92        19.77 o
  -2   6   0        228.41        209.48        14.10 o
  -1   6   0        435.67        463.99        21.21 o
   0   6   0       2159.61       2316.05       212.65 o
   1   6   0        435.61        411.08        53.26 o
   2   6   0        228.15        201.09        15.83 o
   3   6   0         80.78         86.44        16.84 o
   4   6   0         26.29         38.04        24.03 o
  -4   7   0         16.61         16.17        20.82 o
  -3   7   0        143.71        144.71        16.41 o
  -2   7   0         88.46         73.62        15.44 o
  -1   7   0         58.87         68.97        16.42 o
   0   7   0        588.87        561.96        67.88 o
   1   7   0         58.58         57.53        11.70 o
   2   7   0         88.39         74.77        13.21 o
   3   7   0        143.58        175.51        20.78 o
   4   7   0         16.67         31.92        25.34 o
  -4   8   0          0.79          3.72        17.49 o
  -3   8   0         10.73          5.97        15.24 o
  -2   8   0        401.22        365.47        15.31 o
  -1   8   0         48.11         39.21        11.09 o
   0   8   0         44.49         40.02        12.94 o
   1   8   0         48.17         32.15        12.66 o
   2   8   0        401.15        435.15        18.40 o
   3   8   0         10.67         21.28        15.75 o
   4   8   0          0.79          2.49        20.23 o
  -4   9   0          1.44         -2.03        24.68 o
  -3   9   0         55.59         42.89        15.42 o
  -2   9   0        224.92        219.63        16.96 o
  -1   9   0          9.52         10.49        10.89 o
   0   9   0         37.35         32.70        15.26 o
   1   9   0          9.51          6.71        10.45 o
   2   9   0        224.76        225.20        14.13 o
   3   9   0         55.61         49.98        14.21 o
   4   9   0          1.45         -6.78        24.94 o
  -4  10   0         19.65         22.58        21.11 o
  -3  10   0        112.86        105.06        20.17 o
  -2  10   0         93.56         78.97        17.08 o
  -1  10   0          1.02          9.14        12.57 o
   0  10   0        209.27        185.04        13.96 o
   1  10   0          1.05         -0.34        12.20 o
   2  10   0         93.55         82.85        14.25 o
   3  10   0        112.96        100.93        20.90 o
   4  10   0         19.66          3.72        24.21 o
  -4  11   0          5.83          7.36        24.82 o
  -3  11   0         17.35         -7.85        23.87 o
  -2  11   0         40.92         33.55        16.77 o
  -1  11   0         30.01         29.92        16.18 o
   0  11   0         91.09         88.59        15.75 o
   1  11   0         30.05         17.11        15.73 o
   2  11   0         40.98         39.97        14.21 o
   3  11   0         17.42         -0.11        20.13 o
   4  11   0          5.84          3.24        25.04 o
  -3  12   0          2.61          2.43        19.43 o
  -2  12   0         18.14         24.56        14.51 o
  -1  12   0         29.80         13.91        12.70 o
   0  12   0          6.07         11.34        15.01 o
   1  12   0         29.72         25.64        13.52 o
   2  12   0         18.16         11.50        16.35 o
   3  12   0          2.62          7.99        24.77 o
  -3  13   0         22.45         24.44        16.08 o
  -2  13   0         41.86         42.16        20.76 o
  -1  13   0         58.65         55.88        14.39 o
   0  13   0         18.36         24.26        15.72 o
   1  13   0         58.78         62.08        19.50 o
   2  13   0         41.97         44.33        19.99 o
   3  13   0         22.40         25.42        21.06 o
  -3  14   0         22.38         30.79        22.05 o
  -2  14   0         15.51         12.44        18.61 o
  -1  14   0         21.90         10.86        15.77 o
   0  14   0          5.18        -11.48        19.37 o
   1  14   0         21.85         21.44        19.58 o
   2  14   0         15.51         22.97        20.19 o
   3  14   0         22.30         34.72        21.39 o
  -2  15   0          9.86          2.15        18.09 o
  -1  15   0         14.89          8.53        17.85 o
   0  15   0         19.65         14.98        26.12 o
   1  15   0         14.82         21.87        24.09 o
   2  15   0          9.82         22.46        23.32 o
  -1  16   0         12.67         30.02        24.50 o
   0  16   0          5.18         13.58        23.90 o
   1  16   0         12.64         41.41        26.98 o
   0  17   0          7.18         19.26        24.28 o
  -5   1   1          2.31         25.57        26.51 o
  -4   1   1         16.34          7.08        21.06 o
  -3   1   1         22.04         19.60        13.02 o
  -2   1   1          0.45          1.83        18.68 o
  -1   1   1        340.72        237.89        36.21 o
   0   1   1        244.66        203.79        35.15 o
   1   1   1       7769.50       7303.10       690.42 o
   2   1   1        100.11        127.36        21.77 o
   3   1   1         19.52         25.02        17.78 o
   4   1   1         15.33         11.69        18.11 o
   5   1   1          6.07         12.30        22.64 o
  -5   2   1          3.47         -1.79        21.93 o
  -4   2   1         82.66         90.94        21.56 o
  -3   2   1         10.02          3.19        13.03 o
  -2   2   1        897.63        876.64       165.20 o
  -1   2   1       5568.97       5948.77        77.28 o
   0   2   1        450.91        377.64        22.62 o
   1   2   1        922.25        749.79        24.75 o
   2   2   1        462.36        457.68        20.68 o
   3   2   1        190.11        164.97        17.03 o
   4   2   1          3.53         16.18        21.97 o
   5   2   1         14.74         18.04        33.21 o
  -5   3   1         11.38         32.72        22.37 o
  -4   3   1         72.64         76.64        15.56 o
  -3   3   1         51.30         52.47        13.03 o
  -2   3   1        112.44        121.51        18.41 o
  -1   3   1        914.47        904.59        25.35 o
   0   3   1        131.95        113.52        15.11 o
   1   3   1        763.70        600.56        20.94 o
   2   3   1        718.61        713.21        22.05 o
   3   3   1          4.95         -2.57        16.89 o
   4   3   1          4.51          4.19        18.11 o
   5   3   1         36.66         62.46        33.16 o
  -5   4   1          7.05         23.40        26.03 o
  -4   4   1          4.58         -7.47        17.51 o
  -3   4   1         59.76         41.93        15.88 o
  -2   4   1       1562.56       1548.68        32.48 o
  -1   4   1         60.60         61.00        12.76 o
   0   4   1       2170.63       1997.20        35.24 o
   1   4   1        269.92        250.18        19.40 o
   2   4   1        831.23        933.08        55.35 o
   3   4   1         97.13         92.93        14.68 o
   4   4   1          1.69          2.82        18.08 o
   5   4   1         20.58         25.53        26.81 o
  -5   5   1          1.14          2.37        31.90 o
  -4   5   1         15.38         23.33        20.79 o
  -3   5   1          3.01          9.40        15.38 o
  -2   5   1        288.43        292.13        17.95 o
  -1   5   1         56.31         59.86        14.83 o
   0   5   1        241.58        251.64        14.88 o
   1   5   1       1225.51       1217.47        26.72 o
   2   5   1        279.90        307.14        24.62 o
   3   5   1         40.74         39.08        16.62 o
   4   5   1          9.36         14.93        21.58 o
   5   5   1         16.00          8.92        26.82 o
  -5   6   1          3.01          4.32        32.04 o
  -4   6   1         27.43         15.88        20.90 o
  -3   6   1        133.71        141.35        16.60 o
  -2   6   1        216.08        191.09        12.61 o
  -1   6   1        426.41        413.66        37.60 o
   0   6   1        579.95        620.75        19.01 o
   1   6   1        295.79        303.15        17.09 o
   2   6   1         53.75         60.53        15.76 o
   3   6   1         29.27         36.31        20.36 o
   4   6   1          1.11         24.24        20.43 o
  -4   7   1         28.46         18.71        20.04 o
  -3   7   1        219.55        253.87        20.68 o
  -2   7   1          0.29         -3.69        10.36 o
  -1   7   1        137.91        157.04        17.22 o
   0   7   1         72.58         83.59        14.44 o
   1   7   1        179.58        196.40        17.27 o
   2   7   1         96.20         94.47        13.06 o
   3   7   1         25.67         19.19        20.02 o
   4   7   1          6.80         30.89        24.95 o
  -4   8   1         55.21         57.74        25.01 o
  -3   8   1          4.92        -11.94        19.01 o
  -2   8   1         96.98        101.08        13.26 o
  -1   8   1         89.90         85.03        11.34 o
   0   8   1         73.43         75.50        13.16 o
   1   8   1          5.35          2.69        10.50 o
   2   8   1         86.17         74.73        11.40 o
   3   8   1         22.17         19.70        19.91 o
   4   8   1          6.95          6.80        17.73 o
  -4   9   1         49.44         28.52        20.64 o
  -3   9   1         20.92          0.16        19.00 o
  -2   9   1        107.95         92.05        15.95 o
  -1   9   1         55.54         53.08        12.73 o
   0   9   1        281.25        316.87        17.11 o
   1   9   1         17.85         16.24         9.48 o
   2   9   1         69.36         68.92        14.07 o
   3   9   1        321.89        352.33        24.58 o
   4   9   1          2.43         -5.49        17.53 o
  -4  10   1         11.80          4.18        20.43 o
  -3  10   1         41.15         45.36        19.10 o
  -2  10   1        135.80        130.81        14.58 o
  -1  10   1        124.23        102.89        12.18 o
   0  10   1        126.94        120.96        13.15 o
   1  10   1         20.19         18.14         9.44 o
   2  10   1         35.33         33.96        16.04 o
   3  10   1         90.82         61.85        19.22 o
   4  10   1         14.96         63.06        29.92 o
  -4  11   1          3.46          2.82        20.73 o
  -3  11   1          9.89          4.53        23.55 o
  -2  11   1          1.86         10.70        16.43 o
  -1  11   1        113.06        130.47        16.61 o
   0  11   1          0.74         -4.32        12.09 o
   1  11   1        147.15        133.27        19.39 o
   2  11   1         23.81         16.35        13.71 o
   3  11   1         20.90          3.70        20.35 o
   4  11   1          3.16         -6.49        24.95 o
  -3  12   1         11.16          1.53        19.69 o
  -2  12   1         26.02         26.01        11.93 o
  -1  12   1         77.97         73.15        14.52 o
   0  12   1         34.75         32.72        18.88 o
   1  12   1          6.97         15.36        13.27 o
   2  12   1         34.31         32.67        11.37 o
   3  12   1         13.90          6.51        20.43 o
  -3  13   1         41.50         43.82        16.27 o
  -2  13   1         56.82         49.56        17.92 o
  -1  13   1        214.47        203.66        13.72 o
   0  13   1         94.66         56.95        19.40 o
   1  13   1         27.06         16.86        19.93 o
   2  13   1         76.04         90.22        17.29 o
   3  13   1         12.34         11.05        15.92 o
  -3  14   1          3.23          3.48        22.46 o
  -2  14   1         34.23         28.62        16.82 o
  -1  14   1         94.70         80.75        18.12 o
   0  14   1        465.80        489.50        22.24 o
   1  14   1         29.91         17.89        23.58 o
   2  14   1         36.75         38.61        17.62 o
   3  14   1         50.37         59.10        21.85 o
  -2  15   1         71.82         76.77        17.42 o
  -1  15   1         43.43         43.17        25.22 o
   0  15   1         34.85         20.93        19.35 o
   1  15   1         23.79         16.11        19.43 o
   2  15   1         10.87         20.81        49.82 o
  -1  16   1         25.40         31.25        28.27 o
   0  16   1          6.90         23.56        19.47 o
   1  16   1         46.66         68.30        23.10 o
   0  17   1         17.45         82.60        29.04 o
  -5   0   2         47.36         67.36        38.24 o
  -4   0   2        171.46        132.96        22.55 o
  -3   0   2         79.70         71.18        22.89 o
  -2   0   2       2647.13       2867.05        59.07 o
  -1   0   2       7967.07       9724.99       161.60 o
   0   0   2         44.44         45.82        30.64 o
   1   0   2       3226.09       2946.07        90.61 o
   2   0   2        250.29        275.99        33.78 o
   3   0   2        424.56        564.64        33.46 o
   4   0   2         48.77         41.33        22.50 o
   5   0   2         30.85         39.26        46.19 o
  -5   1   2         48.05         59.74        26.99 o
  -4   1   2         32.01         54.15        24.87 o
  -3   1   2         33.15         32.05        15.88 o
  -2   1   2        185.91        155.67        15.12 o
  -1   1   2       5446.79       5340.86      1049.17 o
   0   1   2        359.20        356.42        54.54 o
   1   1   2       1131.75        883.62        30.66 o
   2   1   2        156.36        145.57        18.22 o
   3   1   2        105.89        116.52        18.73 o
   4   1   2         46.20         43.00        22.51 o
   5   1   2         13.23         15.00        32.45 o
  -5   2   2         38.07         16.39        22.66 o
  -4   2   2         37.94         43.85        21.06 o
  -3   2   2         53.83         47.76        11.51 o
  -2   2   2        278.29        260.69        21.29 o
  -1   2   2        476.35        486.38        81.08 o
   0   2   2       1428.14       1337.07        89.30 o
   1   2   2        679.20        601.67        87.64 o
   2   2   2        459.17        500.86        86.62 o
   3   2   2        120.70        129.90        18.44 o
   4   2   2         27.31         31.59        22.20 o
   5   2   2         12.72         28.11        26.67 o
  -5   3   2          1.62         -3.25        21.95 o
  -4   3   2         62.05         51.74        17.28 o
  -3   3   2        101.93        115.72        16.51 o
  -2   3   2        201.39        171.51        13.97 o
  -1   3   2        235.30        227.51        17.40 o
   0   3   2        222.83        203.22        14.80 o
   1   3   2       1230.19        971.43        35.02 o
   2   3   2        289.26        321.72        46.43 o
   3   3   2         24.01         13.21        12.25 o
   4   3   2          9.94          9.25        18.10 o
   5   3   2         11.37         39.67        26.55 o
  -5   4   2         19.59         20.24        22.84 o
  -4   4   2         65.23         79.84        17.35 o
  -3   4   2         37.90         21.40        11.44 o
  -2   4   2        621.27        566.76        37.13 o
  -1   4   2        124.02        116.66        18.67 o
   0   4   2        506.56        533.08        16.46 o
   1   4   2       1921.78       1871.62       125.39 o
   2   4   2        930.73       1005.49        25.86 o
   3   4   2        148.88        156.66        18.07 o
   4   4   2         28.76         20.57        17.91 o
   5   4   2          9.34         19.86        26.31 o
  -5   5   2          7.55         12.35        26.43 o
  -4   5   2         89.03        105.42        21.49 o
  -3   5   2         17.73          9.07        12.60 o
  -2   5   2        295.95        299.05        23.39 o
  -1   5   2       1647.31       1589.33        94.00 o
   0   5   2         37.66         26.37        11.38 o
   1   5   2         98.16        108.81        18.93 o
   2   5   2        410.10        479.86        62.72 o
   3   5   2        106.78        120.49        21.37 o
   4   5   2          2.40          2.61        21.54 o
   5   5   2         17.26         12.77        31.56 o
  -5   6   2          6.46          6.80        25.91 o
  -4   6   2          1.46         -0.33        20.70 o
  -3   6   2         37.36         48.31        19.74 o
  -2   6   2        255.64        267.73        42.94 o
  -1   6   2        427.47        461.58        26.02 o
   0   6   2        676.72        648.62        48.98 o
   1   6   2        808.83        778.47       108.75 o
   2   6   2         63.55         73.37        15.85 o
   3   6   2         44.43         62.26        16.35 o
   4   6   2          9.81         -0.56        20.63 o
  -4   7   2         38.13         40.85        20.26 o
  -3   7   2          6.69         -0.51        15.96 o
  -2   7   2        138.53        129.20        11.78 o
  -1   7   2         61.09         58.67        16.15 o
   0   7   2        437.15        476.53        16.29 o
   1   7   2        124.71        115.75        10.71 o
   2   7   2          8.76          2.46        12.32 o
   3   7   2         17.80         19.40        16.23 o
   4   7   2          7.28          2.32        24.95 o
  -4   8   2         34.72         28.00        19.76 o
  -3   8   2         69.40         54.56        19.53 o
  -2   8   2        214.68        167.02        23.35 o
  -1   8   2         76.78         80.30        17.77 o
   0   8   2        420.92        427.92        22.47 o
   1   8   2        200.74        219.59        13.60 o
   2   8   2         22.15         23.03        10.95 o
   3   8   2          5.82         22.00        19.31 o
   4   8   2         42.57         33.78        24.81 o
  -4   9   2          0.46         -4.57        20.68 o
  -3   9   2         24.35         17.49        19.19 o
  -2   9   2         32.49         24.90        11.16 o
  -1   9   2        295.66        307.46        27.13 o
   0   9   2        238.34        236.38        11.21 o
   1   9   2        127.46        144.93        13.01 o
   2   9   2          9.08          8.43        13.73 o
   3   9   2         23.26         21.06        14.18 o
   4   9   2          9.17         -8.38        20.47 o
  -4  10   2         13.25          0.71        17.30 o
  -3  10   2         13.42         22.15        16.19 o
  -2  10   2        245.51        239.57        17.45 o
  -1  10   2        203.14        207.67        12.48 o
   0  10   2         80.65         68.69        10.88 o
   1  10   2         20.36         15.05        12.33 o
   2  10   2        150.50        147.37        17.26 o
   3  10   2         29.75         28.53        16.74 o
   4  10   2         14.74         13.38        30.69 o
  -4  11   2         17.87         22.82        24.48 o
  -3  11   2         13.13         13.72        21.21 o
  -2  11   2         29.99         36.73        20.32 o
  -1  11   2        205.27        206.16        21.05 o
   0  11   2        142.72        148.58        19.42 o
   1  11   2         70.68         69.15        15.54 o
   2  11   2         64.22         54.01        14.11 o
   3  11   2          8.50         34.76        24.54 o
  -3  12   2          0.83         -2.13        20.21 o
  -2  12   2        136.01        136.77        15.43 o
  -1  12   2        477.31        521.63        27.55 o
   0  12   2        252.44        251.07        16.76 o
   1  12   2         55.71         67.27        23.49 o
   2  12   2        134.07        133.04        14.51 o
   3  12   2         40.61         47.43        25.29 o
  -3  13   2          3.21         -2.62        20.90 o
  -2  13   2         10.51         13.05        18.09 o
  -1  13   2         48.36         39.57        16.69 o
   0  13   2        300.32        302.69        20.54 o
   1  13   2         56.41         43.65        15.83 o
   2  13   2          4.54          7.09        19.64 o
   3  13   2          4.78         16.18        18.87 o
  -3  14   2         23.06          2.43        23.02 o
  -2  14   2          9.69         28.40        18.35 o
  -1  14   2         17.57          5.23        15.92 o
   0  14   2         23.20         23.83        15.64 o
   1  14   2         89.63         83.13        19.16 o
   2  14   2          8.30         -6.78        20.00 o
  -2  15   2         63.67         51.12        24.55 o
  -1  15   2         55.51         60.89        20.81 o
   0  15   2         12.01         27.50        22.89 o
   1  15   2         62.76         56.62        19.39 o
   2  15   2          7.80        -13.48        38.45 o
  -1  16   2         59.16         69.33        24.94 o
   0  16   2         10.82         10.71        16.75 o
   1  16   2         68.57         86.85        29.22 o
   0  17   2         41.46         40.10        24.02 o
  -5   1   3          1.73         -2.30        18.64 o
  -4   1   3         13.11         12.30        16.46 o
  -3   1   3        237.50        215.88        22.40 o
  -2   1   3         79.30         85.25        18.98 o
  -1   1   3       3439.35       3720.72       524.85 o
   0   1   3       6769.35       8587.01      1135.95 o
   1   1   3       1056.68        868.43        86.79 o
   2   1   3        244.95        225.48        22.14 o
   3   1   3         43.72         47.02        17.96 o
   4   1   3         13.07         -0.70        17.88 o
   5   1   3          2.98         18.37        32.01 o
  -5   2   3         29.27         31.12        21.77 o
  -4   2   3        107.60        111.23        21.25 o
  -3   2   3         63.43         52.46        13.02 o
  -2   2   3        154.17        146.02        30.82 o
  -1   2   3       3643.86       4208.11       133.80 o
   0   2   3        302.58        306.10        30.41 o
   1   2   3       4009.41       3957.12       395.66 o
   2   2   3        301.69        282.37        21.77 o
   3   2   3         19.05         21.06        17.26 o
   4   2   3         21.38         25.95        21.92 o
   5   2   3         15.29         43.83        32.41 o
  -5   3   3          2.61         -7.71        24.97 o
  -4   3   3         45.42         38.01        16.64 o
  -3   3   3          3.66         -3.54        15.55 o
  -2   3   3        718.71        633.97        30.85 o
  -1   3   3        499.89        461.65        43.65 o
   0   3   3        844.44        715.72        24.08 o
   1   3   3       1272.60       1237.40       200.46 o
   2   3   3        699.42        677.99        57.32 o
   3   3   3        110.94        104.98        13.11 o
   4   3   3         60.09         45.10        22.07 o
   5   3   3         42.13         44.27        26.76 o
  -5   4   3          9.53          1.40        32.00 o
  -4   4   3         84.11         77.19        24.20 o
  -3   4   3        250.95        292.30        20.58 o
  -2   4   3        566.45        521.43        37.96 o
  -1   4   3        445.85        399.59        80.78 o
   0   4   3        476.06        482.33        20.33 o
   1   4   3        700.62        634.68        34.49 o
   2   4   3        273.97        337.28        26.96 o
   3   4   3        140.16        148.45        15.11 o
   4   4   3         24.39         31.31        21.44 o
   5   4   3         11.63        -47.83        47.83 o
  -5   5   3          8.25          1.40        25.91 o
  -4   5   3         15.11         37.18        20.58 o
  -3   5   3        196.82        158.79        19.09 o
  -2   5   3         70.70         73.44        17.31 o
  -1   5   3        135.80        110.13        16.03 o
   0   5   3        499.35        493.72        17.41 o
   1   5   3        147.53        149.48        12.36 o
   2   5   3         75.90         66.86        16.29 o
   3   5   3         39.90         49.37        16.72 o
   4   5   3         14.61         42.16        25.26 o
  -5   6   3          3.45        -16.72        26.74 o
  -4   6   3        122.05        130.54        21.41 o
  -3   6   3        510.57        537.35        23.13 o
  -2   6   3         94.74         67.39        13.42 o
  -1   6   3        330.51        342.73        25.96 o
   0   6   3        437.08        428.28        20.32 o
   1   6   3        718.62        714.70        23.78 o
   2   6   3         82.35         82.67        15.88 o
   3   6   3          6.08          0.64        20.07 o
   4   6   3          7.33         14.97        25.16 o
  -4   7   3         51.56         73.20        24.83 o
  -3   7   3         11.05         11.06        19.30 o
  -2   7   3         70.14         55.74        12.84 o
  -1   7   3         65.69         73.71        13.42 o
   0   7   3        224.34        232.51        14.99 o
   1   7   3        136.71        158.35        13.69 o
   2   7   3         41.43         30.37        12.87 o
   3   7   3          3.51         -1.53        19.69 o
   4   7   3         30.86         32.82        24.95 o
  -4   8   3         38.19         31.98        20.10 o
  -3   8   3         86.40         96.17        19.76 o
  -2   8   3        101.44        110.74        16.28 o
  -1   8   3        172.18        176.59        16.31 o
   0   8   3        743.18        737.51        16.81 o
   1   8   3        485.73        491.43        13.41 o
   2   8   3         10.15         -5.02        15.56 o
   3   8   3         81.10        100.63        20.29 o
   4   8   3          2.95          5.67        20.14 o
  -4   9   3         24.97         41.92        24.51 o
  -3   9   3        132.02        121.78        16.82 o
  -2   9   3        163.88        142.21        16.61 o
  -1   9   3        223.27        233.04        19.31 o
   0   9   3         74.53         71.98        11.13 o
   1   9   3        262.54        270.74        14.45 o
   2   9   3        167.91        198.48        20.92 o
   3   9   3         10.89         15.54        19.96 o
   4   9   3          8.16         11.95        25.36 o
  -4  10   3          5.65        -16.70        27.50 o
  -3  10   3         14.74         -2.98        16.34 o
  -2  10   3        253.19        239.70        20.27 o
  -1  10   3          2.36          1.27        12.70 o
   0  10   3         65.75         64.54        11.25 o
   1  10   3        262.28        262.66        23.73 o
   2  10   3        208.60        222.30        15.07 o
   3  10   3         33.66         37.38        24.60 o
   4  10   3          4.40          9.03        30.98 o
  -4  11   3          0.93          7.77        29.83 o
  -3  11   3          5.39         15.49        23.75 o
  -2  11   3         57.07         36.09        16.55 o
  -1  11   3        137.55        124.81        13.13 o
   0  11   3         20.29         21.71        18.52 o
   1  11   3        223.66        225.57        16.68 o
   2  11   3         18.65         11.33        13.90 o
   3  11   3         30.55         58.39        24.89 o
  -3  12   3         28.59         16.78        17.41 o
  -2  12   3         14.93          3.28        13.22 o
  -1  12   3        210.25        227.70        15.38 o
   0  12   3        256.33        272.16        19.92 o
   1  12   3         53.28         60.44        19.08 o
   2  12   3        121.51        132.39        15.73 o
   3  12   3         39.84         52.41        20.59 o
  -3  13   3          2.05        -16.07        18.22 o
  -2  13   3         63.25         48.72        18.29 o
  -1  13   3        129.58        110.14        15.08 o
   0  13   3         78.45         75.51        16.45 o
   1  13   3         45.12         35.68        19.01 o
   2  13   3          2.35         -6.02        19.46 o
   3  13   3          8.78         12.83        19.16 o
  -3  14   3         16.64         14.31        23.03 o
  -2  14   3         33.00         33.14        15.42 o
  -1  14   3          7.39         13.37        15.91 o
   0  14   3         32.15         52.40        15.59 o
   1  14   3         88.18         76.34        19.30 o
   2  14   3         12.09         12.75        19.79 o
  -2  15   3         26.13         42.32        18.77 o
  -1  15   3         19.18         24.12        20.65 o
   0  15   3          6.13          7.34        16.19 o
   1  15   3          6.97         12.17        18.89 o
   2  15   3          4.22         -4.81        24.23 o
  -1  16   3         13.88         39.59        30.40 o
   0  16   3          3.59          9.68        18.70 o
   1  16   3         33.81         47.66        20.32 o
  -5   0   4         54.90         32.27        26.99 o
  -4   0   4        127.10         98.61        29.60 o
  -3   0   4        144.47        124.48        16.86 o
  -2   0   4        118.55        170.10        27.08 o
  -1   0   4        192.93        218.26        20.17 o
   0   0   4        561.32        520.88        44.94 o
   1   0   4       2859.93       2449.66        86.92 o
   2   0   4         68.18         77.72        28.72 o
   3   0   4         68.29         70.71        25.99 o
   4   0   4         25.21          4.10        30.57 o
   5   0   4         38.80         61.43        45.30 o
  -5   1   4          4.66         -4.95        26.28 o
  -4   1   4          2.09          4.97        16.15 o
  -3   1   4         35.33         16.19        15.40 o
  -2   1   4       1174.11       1136.38       118.77 o
  -1   1   4        614.38        691.81        21.93 o
   0   1   4        252.41        247.00        28.66 o
   1   1   4        879.98        750.10        83.43 o
   2   1   4        235.94        224.55        18.65 o
   3   1   4        219.28        225.67        19.99 o
   4   1   4         20.83         26.82        21.51 o
   5   1   4         27.97         19.39        26.54 o
  -5   2   4          0.13         12.39        20.99 o
  -4   2   4         16.13          0.44        18.43 o
  -3   2   4        180.94        180.41        23.90 o
  -2   2   4          3.51          2.16        14.28 o
  -1   2   4        113.41        106.00        14.35 o
   0   2   4        852.09        878.14        43.63 o
   1   2   4        809.01        689.64        94.97 o
   2   2   4         99.54         89.39        19.67 o
   3   2   4         11.82          2.71        16.97 o
   4   2   4         74.53         66.43        22.30 o
   5   2   4         20.08         21.74        26.64 o
  -5   3   4          7.98         10.41        31.28 o
  -4   3   4          5.92          9.58        20.35 o
  -3   3   4        140.88        143.63        16.76 o
  -2   3   4        516.36        604.38        24.59 o
  -1   3   4        946.58       1116.56        70.59 o
   0   3   4        152.00        160.79        19.52 o
   1   3   4        347.83        377.15        33.38 o
   2   3   4         96.15         94.22        17.56 o
   3   3   4         34.96         35.07        14.40 o
   4   3   4          6.68         24.25        21.23 o
  -5   4   4         27.04         26.13        25.87 o
  -4   4   4         24.18         17.30        17.31 o
  -3   4   4         59.35         47.97        11.54 o
  -2   4   4        473.56        455.46       100.41 o
  -1   4   4        225.51        247.39        31.02 o
   0   4   4        448.43        447.16        20.67 o
   1   4   4        349.62        362.51        19.23 o
   2   4   4        946.21       1153.74       160.10 o
   3   4   4        147.34        169.04        18.51 o
   4   4   4         30.36         36.60        18.58 o
  -5   5   4          2.54         25.79        31.28 o
  -4   5   4         30.03         18.33        20.76 o
  -3   5   4        513.90        445.72        15.49 o
  -2   5   4        368.93        376.10        19.10 o
  -1   5   4        511.92        486.85        83.66 o
   0   5   4        132.83        127.42        12.61 o
   1   5   4         45.39         48.90        14.25 o
   2   5   4         93.62         93.45        16.10 o
   3   5   4         82.11         89.17        20.56 o
   4   5   4         25.92         19.64        20.94 o
  -4   6   4         28.72         18.17        20.48 o
  -3   6   4         57.24         58.50        16.22 o
  -2   6   4        120.78        113.58        16.10 o
  -1   6   4       1072.54       1121.74        38.28 o
   0   6   4        178.84        183.83        12.36 o
   1   6   4        183.91        197.25        17.27 o
   2   6   4         14.68         16.94        15.27 o
   3   6   4         38.16         27.21        20.07 o
   4   6   4          8.14         14.97        25.33 o
  -4   7   4         44.19         50.25        25.13 o
  -3   7   4         86.54         80.48        16.56 o
  -2   7   4        182.47        159.11        14.05 o
  -1   7   4          6.35          9.70        12.56 o
   0   7   4        513.68        501.08        39.32 o
   1   7   4        229.59        241.01        16.80 o
   2   7   4         81.74         95.59        16.37 o
   3   7   4          3.88          2.48        19.44 o
   4   7   4         38.68         64.66        20.76 o
  -4   8   4         35.05         -0.55        20.95 o
  -3   8   4        142.63        128.56        16.72 o
  -2   8   4         20.95         22.36        15.27 o
  -1   8   4          9.41          5.74        12.27 o
   0   8   4         23.38         21.48        12.45 o
   1   8   4        300.15        319.28        17.17 o
   2   8   4         51.45         50.93        19.27 o
   3   8   4          9.00          9.03        19.93 o
   4   8   4          2.25          1.24        25.13 o
  -4   9   4         30.56         26.70        24.98 o
  -3   9   4          0.19          5.24        13.83 o
  -2   9   4         23.04         16.63        19.50 o
  -1   9   4         80.10         76.08         9.47 o
   0   9   4         34.47         30.47        10.74 o
   1   9   4        317.63        344.56        20.56 o
   2   9   4        145.44        175.80        16.71 o
   3   9   4          4.20         11.18        19.98 o
   4   9   4          0.32          3.35        30.73 o
  -4  10   4         19.02         27.15        24.37 o
  -3  10   4         10.18         14.67        14.07 o
  -2  10   4        356.45        390.59        21.98 o
  -1  10   4        217.97        225.02        11.48 o
   0  10   4          5.19          7.54        10.56 o
   1  10   4        678.23        753.70        20.25 o
   2  10   4         58.43         56.84        12.61 o
   3  10   4         52.07         55.12        25.32 o
   4  10   4          3.33         10.16        25.68 o
  -4  11   4         10.97         23.23        25.36 o
  -3  11   4         10.28         -3.34        19.75 o
  -2  11   4         15.24         22.65        20.28 o
  -1  11   4          8.97          7.46        14.08 o
   0  11   4        181.79        162.86        16.19 o
   1  11   4          3.21          5.12        15.01 o
   2  11   4          1.53          8.67        14.00 o
   3  11   4         16.63         28.71        17.69 o
  -3  12   4         25.89         27.76        20.57 o
  -2  12   4         26.40         26.20        14.81 o
  -1  12   4        467.46        495.10        15.81 o
   0  12   4        234.28        248.52        16.78 o
   1  12   4         48.64         60.76        18.75 o
   2  12   4         56.59         66.50        19.35 o
   3  12   4          0.61          7.27        18.02 o
  -3  13   4         14.78         14.43        30.84 o
  -2  13   4         83.53         87.92        18.81 o
  -1  13   4         62.00         56.21        13.28 o
   0  13   4         13.94          1.18        15.28 o
   1  13   4         23.80         22.18        18.80 o
   2  13   4         33.13         24.83        18.05 o
   3  13   4         14.75         17.17        21.98 o
  -2  14   4         23.12         33.76        21.01 o
  -1  14   4         37.69         34.33        16.10 o
   0  14   4         75.06         75.64        18.76 o
   1  14   4          9.42         13.20        18.75 o
   2  14   4         22.04         30.41        19.62 o
  -2  15   4          5.09         31.32        20.30 o
  -1  15   4          1.88        -16.07        16.07 o
   0  15   4         61.72         62.37        18.93 o
   1  15   4          5.20          6.89        18.79 o
   2  15   4          1.79        -10.41        24.59 o
  -1  16   4         36.32         64.00        31.03 o
   0  16   4         11.30         15.50        27.97 o
   1  16   4          3.05          2.70        23.25 o
  -5   1   5          6.49        -18.69        28.50 o
  -4   1   5         33.44         21.98        20.08 o
  -3   1   5          5.05          4.77        12.32 o
  -2   1   5        548.10        577.57        38.61 o
  -1   1   5         81.08         93.79        19.52 o
   0   1   5        459.14        480.34        65.02 o
   1   1   5         80.55         75.70        19.74 o
   2   1   5         76.48         71.72        18.63 o
   3   1   5         15.06         11.44        21.18 o
   4   1   5         10.09          0.09        17.63 o
  -5   2   5         17.31         17.15        31.36 o
  -4   2   5          4.39         19.45        15.94 o
  -3   2   5         98.08        111.21        16.83 o
  -2   2   5         67.42         79.18        17.32 o
  -1   2   5       1470.58       1695.66        88.21 o
   0   2   5       1554.27       1788.15       174.85 o
   1   2   5         62.68         56.98        18.83 o
   2   2   5        396.10        371.95        23.53 o
   3   2   5         15.19          9.95        20.96 o
   4   2   5         96.52         87.90        26.50 o
  -5   3   5         27.51         11.67        25.38 o
  -4   3   5          8.70         -0.49        16.31 o
  -3   3   5         68.98         56.42        11.69 o
  -2   3   5        481.01        489.80        43.59 o
  -1   3   5        132.76        143.01        20.77 o
   0   3   5        417.05        424.69        34.00 o
   1   3   5        548.90        571.77        21.90 o
   2   3   5        685.46        755.86        26.75 o
   3   3   5         18.72         23.79        20.73 o
   4   3   5          6.08         -1.17        25.91 o
  -5   4   5          2.41          2.32        31.23 o
  -4   4   5          7.13         -3.36        17.07 o
  -3   4   5         16.07          7.99        15.85 o
  -2   4   5        131.73        126.56        14.06 o
  -1   4   5       1318.56       1514.91        74.45 o
   0   4   5        351.24        386.03        24.44 o
   1   4   5       1235.74       1491.80        31.47 o
   2   4   5         31.14         37.79        15.81 o
   3   4   5         42.06         43.78        16.87 o
   4   4   5         19.36         21.59        25.83 o
  -5   5   5          0.01         38.49        25.13 o
  -4   5   5        332.77        305.29        19.74 o
  -3   5   5         21.06         30.21        19.99 o
  -2   5   5         10.88          3.56        12.73 o
  -1   5   5        240.48        264.30        26.29 o
   0   5   5        463.13        484.80        22.36 o
   1   5   5         74.05         98.78        17.00 o
   2   5   5         31.63         34.16        15.42 o
   3   5   5        307.02        293.12        33.63 o
   4   5   5          1.52        -18.30        25.71 o
  -4   6   5        173.08        151.19        21.94 o
  -3   6   5         65.67         67.26        16.54 o
  -2   6   5        168.38        155.80        13.88 o
  -1   6   5         33.09         44.73        13.22 o
   0   6   5        342.43        360.46        16.17 o
   1   6   5         41.77         47.49        12.68 o
   2   6   5         17.77         15.44        12.95 o
   3   6   5          1.91         -9.24        21.67 o
   4   6   5          9.80         -7.97        25.71 o
  -4   7   5         51.64         48.73        21.11 o
  -3   7   5         76.89         70.02        14.51 o
  -2   7   5         91.51         78.75        12.85 o
  -1   7   5        148.72        168.03        16.57 o
   0   7   5        351.48        363.31        16.57 o
   1   7   5         40.91         44.24        15.23 o
   2   7   5        133.90        156.09        16.69 o
   3   7   5          0.09         -2.86        19.48 o
   4   7   5          5.75         -6.93        25.70 o
  -4   8   5          2.50         -9.69        25.02 o
  -3   8   5        298.02        272.35        28.04 o
  -2   8   5        141.05        130.77        14.16 o
  -1   8   5        327.42        338.27        36.64 o
   0   8   5        135.19        130.73        11.72 o
   1   8   5        339.12        341.45        25.03 o
   2   8   5         52.70         66.31        16.35 o
   3   8   5          6.37          8.90        19.88 o
   4   8   5         31.17         32.10        21.13 o
  -4   9   5         13.71         16.59        20.32 o
  -3   9   5         93.95         88.06        16.89 o
  -2   9   5         84.46         72.90        14.12 o
  -1   9   5        426.46        462.73        19.94 o
   0   9   5         54.95         50.17        12.75 o
   1   9   5        149.13        126.94        15.86 o
   2   9   5        128.22        139.10        17.08 o
   3   9   5         13.66         34.56        26.89 o
   4   9   5         42.54         35.32        26.52 o
  -4  10   5          5.28         20.55        30.31 o
  -3  10   5         11.73          2.09        19.30 o
  -2  10   5          9.46          2.75        19.85 o
  -1  10   5         19.02          5.18        14.31 o
   0  10   5        210.60        234.13        12.29 o
   1  10   5          3.72          9.02        14.91 o
   2  10   5         23.22         28.62        14.04 o
   3  10   5         10.45         14.09        20.34 o
  -3  11   5         33.59         22.34        24.76 o
  -2  11   5         86.01         60.36        20.89 o
  -1  11   5         43.11         44.59        14.33 o
   0  11   5        161.43        140.33        19.33 o
   1  11   5         77.57         79.99        19.06 o
   2  11   5        159.64        154.46        17.32 o
   3  11   5          3.68          6.43        17.66 o
  -3  12   5         43.25         47.12        25.23 o
  -2  12   5         20.29         10.05        17.39 o
  -1  12   5         70.45         63.87        12.15 o
   0  12   5        122.51        126.09        16.12 o
   1  12   5          5.46         -6.37        15.35 o
   2  12   5         12.57          6.97        19.99 o
   3  12   5          5.93          8.78        21.95 o
  -3  13   5          3.34        -24.18        25.56 o
  -2  13   5         16.43         18.00        18.22 o
  -1  13   5         54.29         48.61        13.30 o
   0  13   5         94.44         82.04        13.82 o
   1  13   5         44.01         26.99        20.93 o
   2  13   5          6.08         14.39        20.06 o
   3  13   5         22.81         54.53        43.65 o
  -2  14   5         23.17         22.23        16.66 o
  -1  14   5         26.82         12.03        20.69 o
   0  14   5         35.80         46.62        16.32 o
   1  14   5         51.59         57.34        19.06 o
   2  14   5          3.32        -27.17        27.17 o
  -2  15   5         17.53         40.78        22.94 o
  -1  15   5          1.66         -2.08        14.83 o
   0  15   5         18.55         -3.05        16.70 o
   1  15   5         16.84          1.56        19.01 o
   2  15   5          0.81         36.64        30.19 o
  -1  16   5          6.90        -11.11        22.41 o
   0  16   5         38.44         48.52        28.48 o
   1  16   5         13.78         22.47        23.25 o
  -5   0   6         20.82         48.47        30.61 o
  -4   0   6          6.64         13.23        27.50 o
  -3   0   6        451.47        376.33        20.95 o
  -2   0   6        104.70         76.42        17.67 o
  -1   0   6       2545.36       2984.70        63.10 o
   0   0   6        325.80        259.86        33.04 o
   1   0   6       1426.29       1266.91        86.76 o
   2   0   6        202.30        176.30        29.50 o
   3   0   6         55.50         44.46        30.77 o
   4   0   6        263.76        299.86        40.19 o
  -5   1   6         19.15         25.67        30.37 o
  -4   1   6          7.56         12.08        19.55 o
  -3   1   6          7.16          3.43        11.02 o
  -2   1   6        340.27        336.78        14.98 o
  -1   1   6        116.94        127.62        15.17 o
   0   1   6        788.08        877.94        40.88 o
   1   1   6         65.25         79.69        21.11 o
   2   1   6         91.79         71.58        19.66 o
   3   1   6         26.05         29.93        21.25 o
   4   1   6          8.32         15.63        25.45 o
  -5   2   6         23.63         42.46        30.54 o
  -4   2   6         20.20         10.58        16.08 o
  -3   2   6         72.02         56.31        13.27 o
  -2   2   6         44.43         55.34        16.53 o
  -1   2   6        846.53        967.41        26.17 o
   0   2   6        799.23        919.21        91.56 o
   1   2   6        283.70        282.17        24.05 o
   2   2   6         70.80         53.38        18.44 o
   3   2   6        178.57        188.14        24.89 o
   4   2   6         57.78         62.80        26.06 o
  -5   3   6          4.06         10.78        24.86 o
  -4   3   6         14.66         27.45        14.46 o
  -3   3   6         62.07         47.47        13.26 o
  -2   3   6         86.26        105.78        22.18 o
  -1   3   6        231.25        278.54        18.72 o
   0   3   6         93.84         88.91        19.85 o
   1   3   6       1164.07       1385.90        32.66 o
   2   3   6         71.59         72.60        18.13 o
   3   3   6         20.52         17.54        20.69 o
   4   3   6         45.58         53.56        26.33 o
  -5   4   6          0.69         12.63        30.98 o
  -4   4   6         10.46         -2.52        16.56 o
  -3   4   6         62.97         63.89        16.57 o
  -2   4   6        340.01        301.87        53.80 o
  -1   4   6        836.31       1006.36        92.17 o
   0   4   6        229.24        258.17        19.01 o
   1   4   6        215.91        273.22        19.60 o
   2   4   6         93.16         87.10        14.51 o
   3   4   6        176.00        164.86        22.22 o
   4   4   6          2.10          5.50        26.25 o
  -5   5   6         40.50         29.88        33.69 o
  -4   5   6          9.89          8.82        24.86 o
  -3   5   6        122.50        139.55        17.32 o
  -2   5   6         71.18         80.86        16.33 o
  -1   5   6        179.84        183.45        15.46 o
   0   5   6        492.63        528.12        24.74 o
   1   5   6        228.44        258.46        18.22 o
   2   5   6        475.51        534.72        40.37 o
   3   5   6        181.64        195.00        23.87 o
   4   5   6          3.57         14.63        28.52 o
  -4   6   6         13.86         16.40        30.66 o
  -3   6   6        585.22        587.34        21.39 o
  -2   6   6         91.14         68.04        11.75 o
  -1   6   6        411.15        426.27        41.65 o
   0   6   6        132.81        137.28        13.92 o
   1   6   6        124.76        143.43        16.73 o
   2   6   6        222.56        252.81        17.34 o
   3   6   6          9.72         18.87        19.43 o
   4   6   6         83.16         83.68        29.18 o
  -4   7   6         52.16         44.65        21.14 o
  -3   7   6        164.70        178.92        21.18 o
  -2   7   6        171.96        192.09        17.33 o
  -1   7   6         69.90         49.30        12.90 o
   0   7   6        130.66        140.38        13.42 o
   1   7   6        122.45        106.72        16.14 o
   2   7   6        303.27        350.67        16.90 o
   3   7   6         56.83         60.37        16.74 o
   4   7   6         15.57         -0.52        28.85 o
  -4   8   6         63.77         50.93        21.29 o
  -3   8   6        117.98        105.47        20.91 o
  -2   8   6         59.93         53.63        20.00 o
  -1   8   6         14.44          5.30        10.84 o
   0   8   6         45.23         44.78        11.22 o
   1   8   6          6.04          6.14        12.40 o
   2   8   6        157.72        174.84        17.31 o
   3   8   6          8.48         -2.65        22.24 o
   4   8   6          3.56          0.15        34.74 o
  -4   9   6         36.75         36.03        20.72 o
  -3   9   6        101.37         93.34        20.81 o
  -2   9   6        317.90        323.44        21.82 o
  -1   9   6         95.64         86.58        13.53 o
   0   9   6        201.56        215.67        13.96 o
   1   9   6        261.45        271.80        20.68 o
   2   9   6         42.56         42.61        16.20 o
   3   9   6          9.11         23.03        15.77 o
   4   9   6         10.02          3.02        32.71 o
  -4  10   6          4.07          5.96        30.55 o
  -3  10   6         43.73          8.93        25.25 o
  -2  10   6         66.29         79.58        22.18 o
  -1  10   6         99.23         88.69        14.63 o
   0  10   6         61.49         67.67        16.14 o
   1  10   6        452.56        469.02        18.63 o
   2  10   6          7.77         26.13        13.93 o
   3  10   6         16.60          7.07        20.81 o
  -3  11   6          7.64          5.88        20.58 o
  -2  11   6        135.88        141.51        17.63 o
  -1  11   6         55.65         40.41        12.98 o
   0  11   6         11.87         11.84        12.01 o
   1  11   6        147.95        139.25        19.61 o
   2  11   6         30.40         31.86        14.41 o
   3  11   6          3.01        -11.74        18.32 o
  -3  12   6          9.67         18.10        20.55 o
  -2  12   6         73.95         71.57        21.10 o
  -1  12   6          5.43          4.04        13.01 o
   0  12   6         63.21         63.93        16.00 o
   1  12   6          8.09         11.60        18.69 o
   2  12   6          0.55         13.11        16.89 o
   3  12   6         38.41         64.93        26.14 o
  -3  13   6         16.28         25.15        22.77 o
  -2  13   6         10.78          4.00        16.51 o
  -1  13   6         37.70         48.54        17.82 o
   0  13   6         74.70         73.21        13.84 o
   1  13   6        119.26        148.31        18.96 o
   2  13   6         11.50          7.46        20.20 o
  -2  14   6          3.93         22.13        18.71 o
  -1  14   6         71.27         79.12        18.20 o
   0  14   6          1.39         -0.73        16.36 o
   1  14   6          3.52         25.38        25.99 o
   2  14   6          9.25         -5.33        29.79 o
  -2  15   6          2.07          5.36        26.74 o
  -1  15   6         11.47         -1.80        21.03 o
   0  15   6         36.61         44.86        18.79 o
   1  15   6         13.23         24.41        19.53 o
  -1  16   6         14.74         11.12        19.84 o
   0  16   6         24.22         -3.22        20.62 o
  -5   1   7          5.69          7.26        24.86 o
  -4   1   7          0.04          1.40        13.85 o
  -3   1   7         14.24          1.42        15.60 o
  -2   1   7        342.91        379.92        17.43 o
  -1   1   7         29.83         37.95        19.34 o
   0   1   7        210.49        220.98        28.78 o
   1   1   7        290.99        306.65        37.00 o
   2   1   7         91.76         81.17        19.22 o
   3   1   7         45.11         48.53        23.18 o
   4   1   7         24.92         15.66        25.62 o
  -5   2   7         15.33          1.37        21.64 o
  -4   2   7          8.74          5.83        15.81 o
  -3   2   7         45.13         23.25        16.46 o
  -2   2   7        305.76        298.65        32.57 o
  -1   2   7         91.20        122.80        19.75 o
   0   2   7       1112.07       1264.21       110.33 o
   1   2   7        114.11        115.84        18.03 o
   2   2   7        126.13        122.82        20.39 o
   3   2   7        218.66        249.67        25.77 o
   4   2   7         19.25         27.56        26.33 o
  -5   3   7          4.32         25.51        25.43 o
  -4   3   7         11.29         22.02        15.97 o
  -3   3   7         39.38         30.71        16.44 o
  -2   3   7        426.02        497.11        23.19 o
  -1   3   7        215.86        262.28        17.56 o
   0   3   7       1527.55       1668.85       196.81 o
   1   3   7         32.07         38.20        13.62 o
   2   3   7          1.22          0.22        14.23 o
   3   3   7         31.86         15.49        23.19 o
   4   3   7         36.03         43.82        27.15 o
  -5   4   7         70.73         80.09        33.47 o
  -4   4   7         34.19         26.87        25.34 o
  -3   4   7        128.91        142.87        17.19 o
  -2   4   7        190.70        207.59        22.46 o
  -1   4   7        263.31        308.36        27.16 o
   0   4   7        322.69        338.64        22.50 o
   1   4   7         21.12         25.53        13.52 o
   2   4   7        179.77        203.45        16.55 o
   3   4   7        237.42        262.61        24.97 o
   4   4   7         10.53         13.17        22.00 o
  -4   5   7         30.85         44.59        25.26 o
  -3   5   7          3.26          4.56        14.51 o
  -2   5   7         73.96         68.54        16.47 o
  -1   5   7         91.21        107.66        12.68 o
   0   5   7        349.79        344.25        13.68 o
   1   5   7         20.56         17.06        16.03 o
   2   5   7        279.62        342.47        18.89 o
   3   5   7         16.66         17.81        21.75 o
   4   5   7          3.29         -6.90        29.42 o
  -4   6   7         44.29         63.42        25.33 o
  -3   6   7        198.89        201.50        18.33 o
  -2   6   7         28.26         16.20        12.90 o
  -1   6   7         32.00         43.02        15.82 o
   0   6   7         68.63         67.32        10.41 o
   1   6   7         22.90         33.35        15.74 o
   2   6   7        224.76        273.44        21.59 o
   3   6   7         11.17         21.90        21.74 o
   4   6   7         39.85         36.57        27.04 o
  -4   7   7        134.90        129.62        21.76 o
  -3   7   7         48.99         43.61        27.67 o
  -2   7   7         36.12         35.95        12.98 o
  -1   7   7        136.18        118.77        12.29 o
   0   7   7          9.06         15.59        12.58 o
   1   7   7         54.03         47.28        15.76 o
   2   7   7        192.73        236.52        21.57 o
   3   7   7         89.45        108.13        18.58 o
   4   7   7          6.47         -2.77        32.23 o
  -4   8   7          3.30          3.50        20.88 o
  -3   8   7         71.28         66.78        15.17 o
  -2   8   7         63.50         76.90        20.21 o
  -1   8   7        203.06        196.62        14.59 o
   0   8   7        136.57        134.86        13.72 o
   1   8   7         68.45         63.27        13.27 o
   2   8   7         22.52         27.20        16.19 o
   3   8   7         57.17         73.66        20.88 o
   4   8   7          3.67         11.46        35.05 o
  -4   9   7          4.05          2.39        25.23 o
  -3   9   7         17.78         16.03        16.37 o
  -2   9   7         20.06          4.83        19.98 o
  -1   9   7         30.95         36.40        19.75 o
   0   9   7        406.28        398.88        15.40 o
   1   9   7         18.26          7.33        15.36 o
   2   9   7         60.03         59.68        16.90 o
   3   9   7         41.80         46.25        22.32 o
  -4  10   7          1.81          4.39        31.15 o
  -3  10   7          3.34          6.11        19.86 o
  -2  10   7          6.50         -2.48        14.40 o
  -1  10   7        157.02        158.93        17.37 o
   0  10   7        161.14        156.73        13.25 o
   1  10   7        114.87        128.12        16.33 o
   2  10   7        109.41        104.70        20.65 o
   3  10   7         13.73         45.62        25.57 o
  -3  11   7         31.52         29.93        25.48 o
  -2  11   7         83.10         58.22        21.30 o
  -1  11   7         39.24         47.57        14.33 o
   0  11   7        150.39        137.53        16.86 o
   1  11   7         78.25         79.19        15.78 o
   2  11   7         18.55         25.50        19.90 o
   3  11   7          9.50         10.44        25.76 o
  -3  12   7         23.58         18.12        28.52 o
  -2  12   7         40.46         35.05        21.12 o
  -1  12   7         79.53         62.77        17.14 o
   0  12   7        121.77        110.47        20.04 o
   1  12   7          6.55          7.57        15.27 o
   2  12   7         14.02          4.23        24.87 o
   3  12   7          6.82         18.21        29.49 o
  -3  13   7          2.81         10.62        26.57 o
  -2  13   7          1.70        -15.28        15.28 o
  -1  13   7        113.72        125.38        21.12 o
   0  13   7         11.81          4.59        19.09 o
   1  13   7          0.85         25.31        25.73 o
   2  13   7         12.76          8.60        24.71 o
  -2  14   7          4.81         -8.05        22.49 o
  -1  14   7         32.54         34.88        18.30 o
   0  14   7          3.05         -0.84        19.02 o
   1  14   7         12.26         27.36        19.12 o
   2  14   7          8.76         18.00        24.99 o
  -1  15   7         20.42          6.67        19.94 o
   0  15   7          6.39         -4.61        45.32 o
   1  15   7          3.24          7.92        22.70 o
  -5   0   8         21.30        -11.43        42.99 o
  -4   0   8         56.43        100.77        28.20 o
  -3   0   8        230.71        209.78        21.76 o
  -2   0   8         69.24         86.20        23.31 o
  -1   0   8        604.29        612.20        28.10 o
   0   0   8         32.09         24.20        26.12 o
   1   0   8        180.93        150.64        26.49 o
   2   0   8        382.71        356.34        40.72 o
   3   0   8         55.94         46.29        34.90 o
   4   0   8          2.55        -12.55        44.59 o
  -5   1   8          7.42         25.97        38.96 o
  -4   1   8         19.80         16.91        19.70 o
  -3   1   8        114.06        114.55        17.06 o
  -2   1   8        121.37        132.44        14.59 o
  -1   1   8         93.31        101.80        15.22 o
   0   1   8        349.67        349.55        23.44 o
   1   1   8        173.92        169.55        22.36 o
   2   1   8         92.99         89.70        15.14 o
   3   1   8        131.61        111.14        24.04 o
   4   1   8         24.27         14.98        26.49 o
  -5   2   8          6.88         -3.24        43.94 o
  -4   2   8         34.02         19.45        19.51 o
  -3   2   8        130.64        126.63        22.38 o
  -2   2   8        214.77        272.68        21.41 o
  -1   2   8        177.46        219.74        19.48 o
   0   2   8          4.27          4.37        17.68 o
   1   2   8        737.24        771.77        40.57 o
   2   2   8        120.53        127.75        17.82 o
   3   2   8         46.92         39.75        23.63 o
   4   2   8         12.85          2.22        27.44 o
  -4   3   8         15.99         20.46        24.59 o
  -3   3   8         30.49         37.24        20.27 o
  -2   3   8        286.58        343.02        16.91 o
  -1   3   8         46.56         45.40        14.01 o
   0   3   8        128.26        150.26        19.91 o
   1   3   8         47.79         38.22        16.22 o
   2   3   8         55.40         68.57        16.69 o
   3   3   8         10.29          3.80        23.02 o
   4   3   8          3.45         -6.62        30.76 o
  -4   4   8        110.17         88.62        25.97 o
  -3   4   8         47.07         56.26        20.63 o
  -2   4   8         63.23         72.28        16.74 o
  -1   4   8        688.82        795.70        64.28 o
   0   4   8         33.68         40.17        16.23 o
   1   4   8         95.05         90.25        14.01 o
   2   4   8        119.59        131.24        17.30 o
   3   4   8          3.50         -4.39        22.17 o
   4   4   8          4.07          2.17        27.96 o
  -4   5   8         71.55         50.75        26.05 o
  -3   5   8        259.41        265.00        18.94 o
  -2   5   8        347.64        385.18        19.63 o
  -1   5   8        190.36        215.32        18.17 o
   0   5   8        674.62        722.41        28.42 o
   1   5   8         54.27         49.20        16.47 o
   2   5   8         46.86         52.88        20.18 o
   3   5   8         42.85         38.15        18.73 o
   4   5   8         27.59         42.31        36.29 o
  -4   6   8          9.26         17.77        25.37 o
  -3   6   8         98.07         89.80        15.42 o
  -2   6   8         68.41         62.52        13.51 o
  -1   6   8         73.81         67.83        13.37 o
   0   6   8        203.21        202.65        14.51 o
   1   6   8        247.41        257.08        16.31 o
   2   6   8        207.20        230.48        31.02 o
   3   6   8         76.41         73.77        16.06 o
   4   6   8          0.61         -9.18        35.80 o
  -4   7   8         86.61         89.33        21.91 o
  -3   7   8         74.94         72.96        17.76 o
  -2   7   8        173.76        171.92        17.38 o
  -1   7   8        235.71        235.16        17.88 o
   0   7   8         33.21         28.52        11.23 o
   1   7   8         76.75         67.32        13.37 o
   2   7   8        327.21        399.64        23.37 o
   3   7   8         62.56         89.26        22.59 o
   4   7   8          5.35         13.45        28.30 o
  -4   8   8         11.09         24.65        26.07 o
  -3   8   8         41.99         38.65        25.04 o
  -2   8   8         12.50         18.51        20.11 o
  -1   8   8          3.15         -0.55        12.83 o
   0   8   8        113.42        120.78        11.99 o
   1   8   8        575.17        589.28        29.97 o
   2   8   8        120.54        128.49        15.27 o
   3   8   8         93.77        133.10        38.15 o
  -4   9   8          4.94         22.37        31.35 o
  -3   9   8          6.45          4.04        24.99 o
  -2   9   8          0.06         -0.94        20.18 o
  -1   9   8         54.64         52.25        16.82 o
   0   9   8        125.22        127.79        14.89 o
   1   9   8        291.73        271.16        18.22 o
   2   9   8         35.99         44.79        20.64 o
   3   9   8         26.86         64.95        25.80 o
  -3  10   8         38.74         32.52        18.02 o
  -2  10   8        140.86        125.74        17.36 o
  -1  10   8         63.09         75.32        16.69 o
   0  10   8         69.62         67.55        16.62 o
   1  10   8        167.64        173.68        17.81 o
   2  10   8         29.67         46.21        20.84 o
   3  10   8         52.36         52.58        22.04 o
  -3  11   8         12.02          0.08        21.48 o
  -2  11   8         67.89         62.01        20.47 o
  -1  11   8         27.15         21.24        16.93 o
   0  11   8        261.34        269.40        15.60 o
   1  11   8         10.28         -0.51        13.52 o
   2  11   8          4.82         18.84        20.62 o
   3  11   8         52.52         64.84        22.99 o
  -3  12   8          0.75         20.17        21.69 o
  -2  12   8         51.73         53.95        20.66 o
  -1  12   8         11.70         19.47        18.68 o
   0  12   8         60.01         54.91        14.13 o
   1  12   8          7.48          8.34        16.52 o
   2  12   8          0.90         10.90        20.74 o
  -2  13   8         32.50         35.55        21.25 o
  -1  13   8         46.59         66.34        16.02 o
   0  13   8         44.19         58.77        19.51 o
   1  13   8         13.25         22.20        18.85 o
   2  13   8         10.17         -6.48        30.51 o
  -2  14   8          2.49        -12.41        20.42 o
  -1  14   8         37.29         40.64        16.53 o
   0  14   8         11.51         -3.57        16.85 o
   1  14   8          7.52          1.23        22.53 o
  -1  15   8          1.89         25.40        22.14 o
   0  15   8         40.26         33.66        39.53 o
   1  15   8          3.80         -1.27        28.25 o
  -4   1   9          5.02          6.66        19.54 o
  -3   1   9         29.62         21.22        16.44 o
  -2   1   9         11.13         10.51        13.27 o
  -1   1   9         63.15         82.52        17.50 o
   0   1   9        344.51        345.62        27.18 o
   1   1   9         27.85         18.83        19.26 o
   2   1   9        251.71        232.32        22.35 o
   3   1   9         69.70         76.54        19.55 o
   4   1   9         14.47          3.57        30.47 o
  -4   2   9         57.61         54.66        17.60 o
  -3   2   9          0.41          4.43        14.20 o
  -2   2   9        111.37        128.96        17.36 o
  -1   2   9        387.29        453.45        34.19 o
   0   2   9        263.35        248.65        21.55 o
   1   2   9         53.47         63.93        17.98 o
   2   2   9         29.16         22.84        22.63 o
   3   2   9         18.50         15.63        21.28 o
   4   2   9          9.45         28.33        31.11 o
  -4   3   9         18.63         12.71        19.80 o
  -3   3   9        178.91        165.07        23.81 o
  -2   3   9        232.09        248.79        16.03 o
  -1   3   9         54.79         79.21        14.31 o
   0   3   9         15.76         15.67        16.19 o
   1   3   9        397.60        395.18        21.51 o
   2   3   9        157.19        178.60        24.12 o
   3   3   9         97.47        107.34        21.01 o
   4   3   9         53.16         94.45        46.03 o
  -4   4   9          8.12          7.32        20.32 o
  -3   4   9         55.24         38.96        17.28 o
  -2   4   9        193.26        195.59        18.55 o
  -1   4   9        260.15        299.14        20.56 o
   0   4   9        188.78        203.28        27.82 o
   1   4   9        154.26        158.91        17.90 o
   2   4   9         27.30         27.41        20.32 o
   3   4   9         40.59         43.32        21.25 o
   4   4   9         41.84         57.97        30.19 o
  -4   5   9          3.86         15.83        20.70 o
  -3   5   9        123.14        165.39        21.91 o
  -2   5   9         78.24         74.89        15.25 o
  -1   5   9         10.62         16.43        15.94 o
   0   5   9         30.03         38.34        10.59 o
   1   5   9        124.12        126.42        14.78 o
   2   5   9        211.05        218.11        19.26 o
   3   5   9          8.58          1.06        25.09 o
   4   5   9         10.49         22.90        24.73 o
  -4   6   9         14.80          0.07        26.66 o
  -3   6   9         14.87         16.37        21.14 o
  -2   6   9        140.60        146.88        18.33 o
  -1   6   9        136.48        144.93        23.81 o
   0   6   9        122.55        121.85        12.28 o
   1   6   9        614.61        594.96        49.44 o
   2   6   9         95.20        108.33        21.12 o
   3   6   9         89.63         96.16        25.85 o
   4   6   9          4.79         11.75        33.15 o
  -4   7   9         32.31         24.39        22.06 o
  -3   7   9         65.50         81.93        16.99 o
  -2   7   9        146.79        165.21        21.30 o
  -1   7   9         89.42         71.31        13.95 o
   0   7   9        181.37        199.41        14.63 o
   1   7   9        276.12        281.57        22.48 o
   2   7   9         87.80         88.61        17.85 o
   3   7   9         15.64         25.58        20.99 o
  -4   8   9          0.51         14.93        22.06 o
  -3   8   9          4.34         10.13        25.10 o
  -2   8   9        139.31        137.34        15.20 o
  -1   8   9         10.66         10.65        19.71 o
   0   8   9         36.92         38.97        12.91 o
   1   8   9        295.78        301.58        19.10 o
   2   8   9        202.86        194.89        22.51 o
   3   8   9         16.22         13.64        20.78 o
  -4   9   9          0.89         -5.26        25.61 o
  -3   9   9          2.91        -16.24        21.26 o
  -2   9   9        156.06        134.20        15.58 o
  -1   9   9        151.18        142.32        21.12 o
   0   9   9         99.54        115.80        15.21 o
   1   9   9         14.34         11.07        13.98 o
   2   9   9         33.58         24.10        20.50 o
   3   9   9          0.90          5.27        25.98 o
  -3  10   9          3.38         -0.41        25.46 o
  -2  10   9         39.30         22.54        20.76 o
  -1  10   9        106.07         98.51        17.19 o
   0  10   9        236.78        257.45        17.98 o
   1  10   9          9.90          5.53        19.58 o
   2  10   9         40.14         43.28        25.53 o
   3  10   9          0.04        -23.49        26.08 o
  -3  11   9         13.87         11.46        28.45 o
  -2  11   9         18.46          7.41        20.47 o
  -1  11   9         18.76          7.35        16.99 o
   0  11   9          6.64         -0.54        16.54 o
   1  11   9          6.49          0.54        19.00 o
   2  11   9         15.27         14.47        25.45 o
  -3  12   9         12.52          2.19        25.39 o
  -2  12   9         23.71         21.86        20.71 o
  -1  12   9          8.20         -6.06        18.07 o
   0  12   9         11.67         11.29        24.22 o
   1  12   9         40.03         39.06        20.07 o
   2  12   9         11.16          7.74        27.96 o
  -2  13   9         17.89          2.04        21.75 o
  -1  13   9         20.95         20.24        16.32 o
   0  13   9         46.15         40.74        20.19 o
   1  13   9         22.02         45.88        19.96 o
   2  13   9          3.55          0.30        21.81 o
  -2  14   9         10.93         30.42        31.49 o
  -1  14   9         58.47         46.78        22.30 o
   0  14   9         97.02        107.25        19.46 o
   1  14   9          2.93          0.87        28.90 o
  -4   0  10         62.40         52.16        25.17 o
  -3   0  10         64.94         74.88        21.20 o
  -2   0  10        198.29        217.29        25.88 o
  -1   0  10         93.98        105.61        25.16 o
   0   0  10        481.71        408.84        31.11 o
   1   0  10        104.93         84.05        25.10 o
   2   0  10        221.48        219.77        37.89 o
   3   0  10        153.46        141.23        29.63 o
   4   0  10          9.43          9.02        40.23 o
  -4   1  10         39.07         29.86        20.30 o
  -3   1  10        214.25        244.01        47.05 o
  -2   1  10         67.59         76.03        17.11 o
  -1   1  10         70.43         70.64        17.31 o
   0   1  10         95.83         95.13        17.61 o
   1   1  10        167.01        137.46        19.93 o
   2   1  10        236.03        208.60        29.11 o
   3   1  10         74.89         71.18        21.47 o
   4   1  10         21.57         38.61        28.52 o
  -4   2  10         19.46         19.00        20.43 o
  -3   2  10         29.19         21.21        20.75 o
  -2   2  10        110.24        105.09        14.76 o
  -1   2  10         70.56         58.61        14.18 o
   0   2  10         15.40         17.56        16.27 o
   1   2  10         52.06         43.02        17.81 o
   2   2  10         30.27         25.00        24.98 o
   3   2  10         96.22         91.91        22.73 o
   4   2  10         30.55         43.73        29.21 o
  -4   3  10         13.98         13.58        25.14 o
  -3   3  10          8.56         -6.19        20.79 o
  -2   3  10         16.76         15.56        13.72 o
  -1   3  10          4.25          0.84        16.32 o
   0   3  10        293.32        297.33        18.31 o
   1   3  10          2.41          2.94        15.83 o
   2   3  10         37.74         52.48        25.30 o
   3   3  10         53.91         55.97        26.43 o
   4   3  10         25.86         24.18        29.81 o
  -4   4  10         22.46         14.67        25.71 o
  -3   4  10         30.81         24.66        17.25 o
  -2   4  10         47.65         38.42        17.25 o
  -1   4  10         62.38         59.37        16.61 o
   0   4  10        394.01        379.58        28.06 o
   1   4  10         21.39         12.97        16.22 o
   2   4  10        123.60        134.50        21.81 o
   3   4  10         27.76         37.30        25.87 o
   4   4  10         22.08         21.66        51.35 o
  -4   5  10         65.18         36.49        26.46 o
  -3   5  10         25.21         28.11        21.37 o
  -2   5  10        119.88        125.57        17.56 o
  -1   5  10         14.59         11.61        13.12 o
   0   5  10         89.60         97.78        14.52 o
   1   5  10         13.62         12.81        16.47 o
   2   5  10        120.27        128.96        21.76 o
   3   5  10         18.95         16.20        25.87 o
  -4   6  10         89.90         57.81        22.17 o
  -3   6  10         16.21          4.11        17.84 o
  -2   6  10        170.55        176.20        22.01 o
  -1   6  10        123.48        133.96        21.05 o
   0   6  10         50.28         43.07        13.41 o
   1   6  10         17.54          6.45        16.78 o
   2   6  10        114.16        146.83        21.81 o
   3   6  10         87.56         96.68        26.53 o
  -4   7  10         25.17         -2.20        32.04 o
  -3   7  10         18.91         31.27        20.58 o
  -2   7  10        103.92        107.34        17.16 o
  -1   7  10         57.62         50.78        16.76 o
   0   7  10        300.69        302.28        19.43 o
   1   7  10        147.86        152.09        21.53 o
   2   7  10        100.19         96.28        18.03 o
   3   7  10         38.34         32.65        25.94 o
  -4   8  10         14.43         22.06        32.29 o
  -3   8  10         39.89         27.76        25.50 o
  -2   8  10         70.26         64.59        20.74 o
  -1   8  10         89.88         67.07        20.58 o
   0   8  10        305.76        303.27        15.69 o
   1   8  10         54.56         33.97        16.99 o
   2   8  10         81.49         97.92        24.12 o
   3   8  10          7.64         13.20        21.32 o
  -3   9  10          4.67        -20.58        25.61 o
  -2   9  10         42.65         30.98        20.72 o
  -1   9  10         42.71         43.98        16.78 o
   0   9  10        126.97        120.07        15.17 o
   1   9  10         60.42         41.41        20.42 o
   2   9  10         29.87         14.82        18.34 o
   3   9  10         44.31         34.13        32.23 o
  -3  10  10         12.86         29.37        21.43 o
  -2  10  10          5.14         14.11        19.84 o
  -1  10  10        397.74        412.78        29.19 o
   0  10  10        408.24        417.03        19.69 o
   1  10  10         44.38         43.40        21.30 o
   2  10  10         15.84          8.14        20.66 o
  -3  11  10         21.18         24.71        26.15 o
  -2  11  10          3.68         25.90        24.64 o
  -1  11  10        348.21        372.48        22.58 o
   0  11  10         19.82         21.72        20.83 o
   1  11  10        118.25        103.71        20.83 o
   2  11  10          3.01         22.08        25.37 o
  -2  12  10         32.57         39.35        25.76 o
  -1  12  10         53.53         38.36        23.32 o
   0  12  10          7.91         18.98        20.07 o
   1  12  10          4.16          5.39        24.28 o
   2  12  10          7.98        -12.39        25.14 o
  -2  13  10         22.46          6.31        22.24 o
  -1  13  10         11.67         -3.02        18.72 o
   0  13  10         39.16         31.95        20.80 o
   1  13  10         26.89         22.66        24.30 o
  -1  14  10         16.85         30.50        26.19 o
   0  14  10         24.99         17.23        30.58 o
  -4   1  11         58.21         49.89        22.07 o
  -3   1  11         16.28         25.42        14.73 o
  -2   1  11         66.73         75.96        17.71 o
  -1   1  11        133.43        128.73        25.95 o
   0   1  11          1.17          4.63        15.91 o
   1   1  11         58.23         52.19        20.37 o
   2   1  11         30.19         16.45        27.09 o
   3   1  11          8.41          8.81        33.28 o
  -4   2  11         19.38         19.62        25.45 o
  -3   2  11          6.17         -2.09        14.94 o
  -2   2  11        490.46        558.39        72.16 o
  -1   2  11        235.84        250.81        23.87 o
   0   2  11         52.51         40.93        16.50 o
   1   2  11        168.41        166.08        22.28 o
   2   2  11         94.81         83.42        26.04 o
   3   2  11         86.80         65.96        33.17 o
  -4   3  11         33.80         31.22        21.13 o
  -3   3  11         26.61         23.66        21.36 o
  -2   3  11        205.37        218.23        22.68 o
  -1   3  11        152.19        148.18        17.78 o
   0   3  11        305.82        333.92        41.70 o
   1   3  11         44.53         52.40        22.40 o
   2   3  11         16.28          6.00        20.20 o
   3   3  11          4.51          3.12        28.09 o
  -4   4  11         34.86         52.19        21.14 o
  -3   4  11          1.66         10.73        21.25 o
  -2   4  11         62.80         62.34        21.24 o
  -1   4  11         31.95         41.25        16.50 o
   0   4  11        115.94        111.46        14.80 o
   1   4  11        201.21        216.35        22.51 o
   2   4  11         14.72          6.67        20.43 o
   3   4  11         34.90         31.35        26.43 o
  -4   5  11         18.89         12.24        22.29 o
  -3   5  11        165.60        186.80        22.93 o
  -2   5  11         10.17         -3.60        20.88 o
  -1   5  11         23.16         27.70        20.37 o
   0   5  11        153.84        134.50        17.41 o
   1   5  11        158.09        156.17        21.78 o
   2   5  11          7.60          5.96        20.54 o
   3   5  11         35.55         45.81        28.85 o
  -4   6  11         20.16         13.11        31.94 o
  -3   6  11        119.09        105.94        25.52 o
  -2   6  11        118.22        130.84        21.59 o
  -1   6  11         67.05         69.93        17.03 o
   0   6  11         46.24         33.35        17.70 o
   1   6  11        263.59        272.96        23.09 o
   2   6  11         54.73         45.96        21.16 o
   3   6  11         11.55          9.09        25.45 o
  -4   7  11          8.85         25.17        32.34 o
  -3   7  11         74.03         70.49        20.85 o
  -2   7  11          0.36         -9.70        16.75 o
  -1   7  11        124.31         94.83        20.96 o
   0   7  11        111.21        111.23        15.40 o
   1   7  11        239.34        263.10        22.95 o
   2   7  11          3.07          6.63        25.20 o
   3   7  11         15.56         34.05        29.59 o
  -3   8  11         30.73         30.55        21.78 o
  -2   8  11         37.30         31.81        16.48 o
  -1   8  11         65.33         46.01        17.09 o
   0   8  11         66.35         72.24        18.35 o
   1   8  11         96.90         94.39        21.29 o
   2   8  11        183.13        207.03        22.70 o
   3   8  11         17.43         40.29        31.44 o
  -3   9  11         21.46         14.32        25.73 o
  -2   9  11         23.56         10.35        24.90 o
  -1   9  11         38.21         52.48        21.19 o
   0   9  11         93.41         89.92        16.17 o
   1   9  11         41.69         28.18        17.54 o
   2   9  11         25.13          6.72        25.92 o
  -3  10  11          6.42        -19.42        24.98 o
  -2  10  11          2.99         22.75        24.78 o
  -1  10  11         62.21         58.95        16.16 o
   0  10  11        125.50        113.67        15.52 o
   1  10  11         15.44          9.32        20.54 o
   2  10  11         13.58         14.17        26.07 o
  -2  11  11          8.95         -3.18        25.32 o
  -1  11  11         12.92         32.75        16.17 o
   0  11  11        103.61        126.69        21.33 o
   1  11  11          7.85         15.38        19.94 o
   2  11  11         10.06         37.94        37.23 o
  -2  12  11         67.24         92.60        31.21 o
  -1  12  11         78.66         78.14        21.76 o
   0  12  11         26.04         26.70        20.71 o
   1  12  11         10.46         -0.99        24.07 o
  -1  13  11         43.74         55.12        26.48 o
   0  13  11          0.98         -3.55        25.23 o
   1  13  11          6.34         17.69        21.44 o
  -4   0  12         69.77         50.81        37.06 o
  -3   0  12         25.07         11.88        21.46 o
  -2   0  12        326.14        328.93        25.47 o
  -1   0  12          2.55         32.51        29.02 o
   0   0  12         48.17         45.47        31.11 o
   1   0  12         27.89          9.87        33.19 o
  -4   1  12          0.71         -1.41        18.08 o
  -3   1  12         22.15         12.87        17.69 o
  -2   1  12        293.17        331.63        23.44 o
  -1   1  12        541.66        594.62        25.87 o
   0   1  12         16.27          1.20        23.75 o
   1   1  12         77.20         64.30        25.16 o
   2   1  12         37.64         33.68        34.13 o
   3   1  12         17.68         18.29        39.75 o
  -4   2  12          8.33        -13.32        21.64 o
  -3   2  12          3.75          8.69        17.43 o
  -2   2  12         65.90         50.77        21.47 o
  -1   2  12        757.75        788.74        65.72 o
   0   2  12         59.99         53.11        22.59 o
   1   2  12        336.93        307.56        25.70 o
   2   2  12         20.48         12.78        25.71 o
   3   2  12          2.75         -1.33        32.04 o
  -4   3  12         10.34          0.72        30.00 o
  -3   3  12          3.68         16.26        15.06 o
  -2   3  12         61.43         66.61        17.84 o
  -1   3  12        229.87        243.43        19.09 o
   0   3  12         26.67         19.43        21.99 o
   1   3  12         37.81         29.88        20.39 o
   2   3  12         52.02         48.78        22.86 o
   3   3  12         19.11         13.41        26.64 o
  -4   4  12          0.01        -17.47        31.51 o
  -3   4  12         74.71         54.03        26.53 o
  -2   4  12        303.65        342.07        20.03 o
  -1   4  12         62.43         33.47        16.85 o
   0   4  12        218.27        206.41        19.07 o
   1   4  12         47.28         44.35        20.74 o
   2   4  12         22.67         17.95        22.63 o
   3   4  12         16.99          5.99        28.85 o
  -4   5  12          3.78         -7.39        32.22 o
  -3   5  12         58.19         49.75        26.66 o
  -2   5  12          6.19          5.50        20.72 o
  -1   5  12         82.91         75.63        17.41 o
   0   5  12        198.43        200.22        19.11 o
   1   5  12         12.51         10.28        20.68 o
   2   5  12         16.50         21.59        24.92 o
   3   5  12          9.50          9.24        28.75 o
  -3   6  12         61.26         55.89        22.00 o
  -2   6  12          0.77          7.68        16.78 o
  -1   6  12         78.20         69.39        20.54 o
   0   6  12        146.22        144.31        16.13 o
   1   6  12        113.05        125.74        21.72 o
   2   6  12          2.21         13.35        24.90 o
   3   6  12         21.04         25.63        31.53 o
  -3   7  12         43.97         31.66        21.29 o
  -2   7  12         53.55         42.08        19.49 o
  -1   7  12         37.19         22.01        20.49 o
   0   7  12          3.46         -0.06        15.22 o
   1   7  12         87.25         87.26        18.51 o
   2   7  12         56.12         41.79        25.97 o
   3   7  12          5.04         -1.53        31.15 o
  -3   8  12         11.73         17.64        21.47 o
  -2   8  12        126.10        106.50        20.88 o
  -1   8  12          3.51          4.53        20.40 o
   0   8  12         71.77         64.41        17.56 o
   1   8  12         17.92          5.76        25.70 o
   2   8  12          3.01         14.99        25.63 o
  -3   9  12          2.98          8.70        30.75 o
  -2   9  12         62.05         47.52        20.04 o
  -1   9  12        166.26        175.96        18.80 o
   0   9  12         46.34         46.16        18.34 o
   1   9  12          9.43          4.37        20.85 o
   2   9  12         41.95         53.35        26.48 o
  -3  10  12          9.91          7.62        36.74 o
  -2  10  12          7.80         31.59        24.77 o
  -1  10  12         40.82         47.81        18.54 o
   0  10  12          4.92         16.19        18.27 o
   1  10  12         26.32         30.41        25.63 o
   2  10  12          4.45         12.13        32.66 o
  -2  11  12         65.90         64.75        24.88 o
  -1  11  12        100.41        104.77        19.18 o
   0  11  12         26.73         12.84        26.34 o
   1  11  12         18.12          9.75        25.52 o
  -2  12  12         51.78         52.00        25.32 o
  -1  12  12         52.91         52.16        26.67 o
   0  12  12         16.56         24.33        25.99 o
   1  12  12         84.15        129.61        31.40 o
   0  13  12         22.03          1.38        33.10 o
  -4   1  13          1.91         11.24        31.42 o
  -3   1  13         86.88         72.01        26.63 o
  -2   1  13         50.49         52.17        17.65 o
  -1   1  13         32.19         23.58        20.73 o
   0   1  13        160.03        130.63        22.92 o
   1   1  13          3.15          6.03        24.62 o
  -4   2  13         34.93         35.59        31.80 o
  -3   2  13         61.42         37.20        26.69 o
  -2   2  13         58.62         65.84        17.89 o
  -1   2  13        601.26        613.35        23.19 o
   0   2  13          1.38         -0.06        24.30 o
   1   2  13        274.60        229.63        24.95 o
   2   2  13        141.12        123.86        39.63 o
   3   2  13         31.43         31.94        47.89 o
  -4   3  13         12.83         30.34        22.66 o
  -3   3  13        319.48        347.31        24.38 o
  -2   3  13         10.97         18.16        20.96 o
  -1   3  13        354.07        372.96        27.32 o
   0   3  13         15.96          4.83        17.66 o
   1   3  13         59.57         32.94        25.11 o
   2   3  13         43.37         18.18        31.77 o
   3   3  13          1.10          5.09        39.42 o
  -4   4  13         25.96        -13.74        33.46 o
  -3   4  13         23.64         16.04        21.63 o
  -2   4  13         77.04         64.81        21.68 o
  -1   4  13         50.29         40.87        20.48 o
   0   4  13        352.21        352.26        21.20 o
   1   4  13         34.02         53.44        22.59 o
   2   4  13          2.26         13.08        27.30 o
   3   4  13          5.55          4.58        32.38 o
  -3   5  13         16.70         19.40        26.17 o
  -2   5  13         34.50         41.84        16.95 o
  -1   5  13         75.35         61.17        20.96 o
   0   5  13        127.19        112.34        16.07 o
   1   5  13          5.46          5.28        20.53 o
   2   5  13         12.56          7.38        25.46 o
   3   5  13          7.67         14.57        32.05 o
  -3   6  13         28.00         13.55        26.32 o
  -2   6  13          3.17         23.55        20.42 o
  -1   6  13         52.68         59.20        16.91 o
   0   6  13         72.09         62.15        18.95 o
   1   6  13          4.44         11.01        20.66 o
   2   6  13         16.13          5.10        25.57 o
  -3   7  13          0.12          6.33        25.96 o
  -2   7  13         48.48         44.58        20.75 o
  -1   7  13        124.40        117.02        31.15 o
   0   7  13        101.00         93.38        14.44 o
   1   7  13        132.03        165.40        26.54 o
   2   7  13         24.65         17.74        25.95 o
  -3   8  13         17.22         25.96        25.01 o
  -2   8  13          4.56         12.45        24.70 o
  -1   8  13          4.01         -2.09        20.58 o
   0   8  13         37.07         39.13        19.02 o
   1   8  13          0.92         -4.74        25.72 o
   2   8  13         37.43         44.72        26.10 o
  -3   9  13          9.54         39.66        29.20 o
  -2   9  13          1.84        -12.25        25.26 o
  -1   9  13         20.09         20.50        16.32 o
   0   9  13         30.09         31.67        19.04 o
   1   9  13         49.60         60.91        21.02 o
   2   9  13          5.22          1.00        31.80 o
  -2  10  13         11.48          1.33        24.93 o
  -1  10  13         27.90         19.77        21.57 o
   0  10  13          8.66         35.29        18.48 o
   1  10  13          2.99         13.30        21.45 o
  -2  11  13         38.72         38.69        25.62 o
  -1  11  13         33.99         35.42        26.56 o
   0  11  13          8.69          3.02        24.98 o
   1  11  13         19.16        -11.92        31.92 o
  -1  12  13          9.83        -17.37        23.90 o
   0  12  13          6.51        -15.07        33.35 o
  -3   0  14         54.63         67.54        37.08 o
  -2   0  14        664.43        715.83        38.32 o
  -1   0  14        466.15        414.29        34.65 o
   0   0  14         48.67         34.35        34.81 o
  -3   1  14        127.33        104.80        22.50 o
  -2   1  14        179.78        174.07        18.84 o
  -1   1  14         52.77         51.65        20.65 o
   0   1  14        131.63         95.30        23.09 o
   1   1  14         49.45         21.43        25.51 o
  -3   2  14        102.15         96.42        22.49 o
  -2   2  14        242.88        255.58        39.09 o
  -1   2  14         88.69         85.72        20.94 o
   0   2  14        408.84        385.14        22.57 o
   1   2  14         54.97         24.04        25.33 o
   2   2  14          0.81          2.31        41.94 o
  -3   3  14         28.32         20.26        21.73 o
  -2   3  14         46.05         36.04        21.44 o
  -1   3  14        146.57        135.71        17.80 o
   0   3  14         33.39         22.23        18.50 o
   1   3  14         64.81         51.92        22.59 o
   2   3  14          5.53         13.11        29.49 o
  -3   4  14         20.12         39.75        21.78 o
  -2   4  14        139.05        156.53        26.21 o
  -1   4  14         15.77         28.21        20.19 o
   0   4  14         84.76         92.73        16.16 o
   1   4  14         20.64         17.61        24.96 o
   2   4  14         24.85         22.48        26.37 o
  -3   5  14          2.54         -4.40        18.72 o
  -2   5  14         46.40         32.21        25.53 o
  -1   5  14         23.68         12.14        20.49 o
   0   5  14          6.43          1.81        18.19 o
   1   5  14         42.25         36.63        27.20 o
   2   5  14         14.45         21.63        28.20 o
  -3   6  14         20.35         34.87        25.52 o
  -2   6  14         52.30         43.88        25.21 o
  -1   6  14         70.06         49.64        25.20 o
   0   6  14         24.77         22.40        21.68 o
   1   6  14          6.76         26.20        25.02 o
   2   6  14         15.38          8.91        25.93 o
  -3   7  14          0.88         25.90        31.26 o
  -2   7  14         20.34         27.43        17.63 o
  -1   7  14         37.27         32.11        20.55 o
   0   7  14         26.77         13.01        22.07 o
   1   7  14          5.46        -15.67        25.59 o
   2   7  14          3.50         17.97        31.18 o
  -2   8  14         15.86         11.21        25.23 o
  -1   8  14         97.46         82.11        26.05 o
   0   8  14         69.07         50.90        19.79 o
   1   8  14          3.20         14.19        21.30 o
   2   8  14          0.25         -2.02        31.71 o
  -2   9  14         22.67         17.94        30.44 o
  -1   9  14         29.21         22.78        18.72 o
   0   9  14         47.00         13.43        21.61 o
   1   9  14          2.17         12.97        31.44 o
  -2  10  14         25.77         16.53        25.76 o
  -1  10  14         22.21         14.82        22.93 o
   0  10  14          8.00         -4.53        22.96 o
   1  10  14         10.59         -1.28        32.15 o
  -1  11  14          8.26         -9.96        23.57 o
   0  11  14         14.99         -0.46        32.88 o
  -3   1  15          8.93         -5.13        18.71 o
  -2   1  15         26.02         24.72        21.03 o
  -1   1  15         83.79         63.11        20.72 o
   0   1  15         75.10         57.82        19.43 o
   1   1  15         48.48         32.60        36.80 o
  -3   2  15         78.46         78.09        22.37 o
  -2   2  15         86.97        112.37        25.60 o
  -1   2  15          0.27         -3.97        16.77 o
   0   2  15        110.77         94.00        21.12 o
   1   2  15          4.71         -1.38        27.26 o
  -3   3  15         54.12         42.72        29.69 o
  -2   3  15         82.75         90.70        25.61 o
  -1   3  15         99.70         88.53        23.21 o
   0   3  15        291.32        254.16        23.40 o
   1   3  15        144.30        121.96        28.80 o
   2   3  15         69.73         72.89        39.04 o
  -3   4  15          6.61         21.23        31.79 o
  -2   4  15         18.96         26.81        25.07 o
  -1   4  15         79.38         83.10        20.93 o
   0   4  15         14.08         -2.94        22.75 o
   1   4  15          9.83         10.44        27.32 o
   2   4  15          1.96         -5.43        35.95 o
  -3   5  15          7.89         11.78        31.75 o
  -2   5  15         29.75         17.44        25.38 o
  -1   5  15        119.43        106.56        21.55 o
   0   5  15         27.53         19.78        22.93 o
   1   5  15          3.67         15.06        24.61 o
   2   5  15          1.28         -0.56        38.50 o
  -2   6  15         30.89         36.48        25.09 o
  -1   6  15         34.56         33.58        25.18 o
   0   6  15          7.30         19.47        19.26 o
   1   6  15          5.54         10.28        25.44 o
   2   6  15         11.09          5.99        34.51 o
  -2   7  15         38.85         22.12        20.99 o
  -1   7  15         22.69          7.49        25.84 o
   0   7  15         26.97         26.58        20.76 o
   1   7  15         10.55         10.21        25.81 o
  -2   8  15          0.49          0.54        30.49 o
  -1   8  15         25.00         40.31        21.41 o
   0   8  15          5.72         12.84        25.95 o
   1   8  15          4.50          8.32        31.64 o
  -1   9  15          2.66         -9.90        22.77 o
   0   9  15         11.87         -1.46        26.05 o
   1   9  15         43.87         48.06        31.44 o
  -1  10  15          3.26         17.60        48.24 o
   0  10  15         17.90         27.89        31.31 o
  -3   0  16        118.70        109.31        33.11 o
  -2   0  16         36.71         75.43        35.52 o
  -1   0  16         81.27         83.37        35.25 o
   0   0  16        254.34        233.91        33.92 o
  -3   1  16        106.24         87.95        26.90 o
  -2   1  16         61.33         63.41        21.10 o
  -1   1  16         77.11         81.35        25.00 o
   0   1  16         47.33         35.45        19.28 o
   1   1  16         42.08         33.36        50.61 o
  -3   2  16          9.80         -2.73        31.88 o
  -2   2  16         12.13         14.56        25.28 o
  -1   2  16         21.76         10.77        24.95 o
   0   2  16          2.80          2.16        25.18 o
   1   2  16          7.10          2.78        32.27 o
  -3   3  16         18.48         44.59        26.49 o
  -2   3  16         68.37         53.88        25.82 o
  -1   3  16         29.73         24.59        25.06 o
   0   3  16         31.01         24.28        23.61 o
   1   3  16        108.16         84.65        29.03 o
   2   3  16          1.46          4.27        56.30 o
  -2   4  16         66.72         57.86        25.71 o
  -1   4  16         17.16         14.18        27.93 o
   0   4  16        123.25         89.04        24.67 o
   1   4  16         66.58         47.15        31.69 o
  -2   5  16         22.19         22.03        29.31 o
  -1   5  16         23.54         -4.61        25.88 o
   0   5  16         96.13         77.12        26.20 o
   1   5  16         74.93         70.57        28.91 o
  -2   6  16          6.03         -7.78        30.57 o
  -1   6  16        129.79        104.31        29.06 o
   0   6  16          1.85         10.73        25.22 o
   1   6  16         20.42         21.01        30.98 o
  -2   7  16        101.00         57.22        23.18 o
  -1   7  16         32.96         12.98        31.82 o
   0   7  16          6.30         16.44        30.85 o
   1   7  16         20.83         11.08        26.02 o
  -1   8  16         30.40         11.93        23.01 o
   0   8  16         49.48         32.41        26.34 o
  -2   1  17          7.43          8.42        30.44 o
  -1   1  17         19.10         13.31        25.36 o
   0   1  17        132.73        116.86        24.96 o
  -2   2  17          4.10         13.10        30.29 o
  -1   2  17         23.37          8.64        25.79 o
   0   2  17          0.49         -0.17        23.21 o
   1   2  17         21.77         17.98        42.47 o
  -2   3  17         10.50         27.94        30.75 o
  -1   3  17         75.13         77.05        26.58 o
   0   3  17         16.50         19.21        23.41 o
   1   3  17         18.78         18.09        38.77 o
  -2   4  17          7.37          9.19        24.96 o
  -1   4  17         16.46          9.23        26.73 o
   0   4  17          7.31          5.45        27.66 o
   1   4  17          5.77          6.71        33.64 o
  -2   5  17         50.79         53.40        26.10 o
  -1   5  17          0.97         12.22        32.40 o
   0   5  17          8.12          9.74        31.42 o
  -1   6  17         46.83         33.43        36.05 o
   0   6  17         43.96         -8.08        31.88 o
  -1   0  18         67.74         74.94        45.20 o
   0   0  18         63.48         68.49        41.36 o
  -1   1  18        116.75        106.54        32.51 o
   0   1  18         29.23         29.00        30.62 o
  -1   2  18         26.80         20.93        35.59 o
   0   2  18         67.97         56.48        30.62 o
  -1   3  18         25.30         31.18        33.14 o
   0   3  18         38.17         15.64        34.26 o
  -1   4  18         54.72         45.20        37.31 o
                                                
