# Supplementary material for: Crystal structure of a pyrazine-2,3-dicarboxamide ligand and of its silver(I) nitrate complex, a three-dimensional coordination polymer
Source: Acta Crystallogr E Crystallogr Commun. 2017 May 5;73(Pt 6):798–803. doi: 10.1107/S2056989017006387 (PMC5458295; doi:10.1107/S2056989017006387)
Supplement: Supplementary file 3 [file e-73-00798-Isup3.hkl]

#
# h,k,l, Fc-squared, Fo-squared, sigma(Fo-squared), status flag
#
data_I
_shelx_title ' G:/00_H2L4C 2/CL4/DCIIPR   0.06L NEW: FDDD'
_shelx_refln_list_code          4
_shelx_F_calc_maximum     1143.78
_exptl_crystal_F_000      4160.00
_reflns_d_resolution_high  0.8332

loop_
 _space_group_symop_operation_xyz
 'x, y, z'
 '-x+1/4, -y+1/4, z'
 'x, -y+1/4, -z+1/4'
 '-x+1/4, y, -z+1/4'
 'x, y+1/2, z+1/2'
 '-x+1/4, -y+3/4, z+1/2'
 'x, -y+3/4, -z+3/4'
 '-x+1/4, y+1/2, -z+3/4'
 'x+1/2, y, z+1/2'
 '-x+3/4, -y+1/4, z+1/2'
 'x+1/2, -y+1/4, -z+3/4'
 '-x+3/4, y, -z+3/4'
 'x+1/2, y+1/2, z'
 '-x+3/4, -y+3/4, z'
 'x+1/2, -y+3/4, -z+1/4'
 '-x+3/4, y+1/2, -z+1/4'
 '-x, -y, -z'
 'x-1/4, y-1/4, -z'
 '-x, y-1/4, z-1/4'
 'x-1/4, -y, z-1/4'
 '-x, -y+1/2, -z+1/2'
 'x-1/4, y+1/4, -z+1/2'
 '-x, y+1/4, z+1/4'
 'x-1/4, -y+1/2, z+1/4'
 '-x+1/2, -y, -z+1/2'
 'x+1/4, y-1/4, -z+1/2'
 '-x+1/2, y-1/4, z+1/4'
 'x+1/4, -y, z+1/4'
 '-x+1/2, -y+1/2, -z'
 'x+1/4, y+1/4, -z'
 '-x+1/2, y+1/4, z-1/4'
 'x+1/4, -y+1/2, z-1/4'

_cell_length_a    14.9776(16)
_cell_length_b    17.3228(12)
_cell_length_c    29.570(4)
_cell_angle_alpha  90.000
_cell_angle_beta   90.000
_cell_angle_gamma  90.000

_shelx_F_squared_multiplier     1.000

loop_
 _refln_index_h
 _refln_index_k
 _refln_index_l
 _refln_F_squared_calc
 _refln_F_squared_meas
 _refln_F_squared_sigma
 _refln_observed_status
   4   0   0        258.08       2435.67      2529.55 o
   8   0   0      88459.49      79030.23      2416.62 o
  12   0   0      24630.60      25089.26      1712.17 o
  16   0   0      13943.22      13835.93      2900.71 o
   2   2   0     263819.94     242080.67      4262.06 o
   6   2   0      16966.88      17897.26      1764.85 o
  10   2   0      11703.11       9839.72      1590.04 o
  14   2   0        514.34       1341.74      1338.90 o
   0   4   0      13198.44      13499.33      4572.56 o
   4   4   0     397695.28     430704.88      8239.26 o
   8   4   0      91990.52      82928.88      1717.95 o
  12   4   0      25096.37      23377.57      1376.08 o
  16   4   0      16410.16      16679.87      1693.00 o
   2   6   0     169666.08     180792.72      6901.77 o
   6   6   0     367086.00     363116.72      8785.96 o
  10   6   0      42017.81      38976.79      1647.19 o
  14   6   0      52000.20      51860.57      1654.43 o
   0   8   0      58766.30      78257.33      5528.76 o
   4   8   0      40646.43      44621.53      2193.19 o
   8   8   0       7532.70       6336.12      1328.81 o
  12   8   0         60.30       1003.97      2062.66 o
  16   8   0       3286.10       1779.71      2084.31 o
   2  10   0     522303.50     529720.25     11194.49 o
   6  10   0       7793.65       7775.48      1780.51 o
  10  10   0      16006.65      16576.72      1529.34 o
  14  10   0       4733.26       5666.30      2023.81 o
   4  12   0      38535.72      38269.86      2162.65 o
   8  12   0      15453.44      16525.65      1567.28 o
  12  12   0       7676.28       8267.27      1921.20 o
   2  14   0         21.27          0.00      2966.85 o
   6  14   0       6553.73       8164.45      2402.88 o
  10  14   0       3310.19       3530.68      1890.04 o
   4  16   0      98012.97      98838.06      4776.41 o
   8  16   0      12325.66      13691.00      3309.93 o
   6  18   0       2834.07       4625.93      4115.26 o
   3   1   1     185137.80     171011.83      2066.68 o
   5   1   1     204722.59     215400.59      2360.87 o
   7   1   1     142798.78     139298.44      1630.74 o
   9   1   1      18319.75      15689.18       916.54 o
  11   1   1      19671.12      19549.47      1021.15 o
  13   1   1      26497.18      24661.73       916.22 o
  15   1   1      15159.00      15338.90      1130.98 o
  17   1   1       2482.16       2654.71      1252.82 o
   1   3   1        507.75        309.08      1305.18 o
   3   3   1      37887.68      39150.61      1582.80 o
   5   3   1       2876.22       2233.75       949.22 o
   7   3   1      36548.44      39097.75      1182.88 o
   9   3   1       3013.94       1508.39       840.61 o
  11   3   1       1112.53       1440.50       920.63 o
  13   3   1       4997.54       4958.29       862.73 o
  15   3   1        214.95          0.00      1043.32 o
  17   3   1        534.99        145.86      1242.50 o
   1   5   1    1308231.38    1422004.62     29320.76 o
   3   5   1     194839.19     197000.05      2992.24 o
   5   5   1      51972.86      51074.60      1446.77 o
   7   5   1      11766.46      11232.68       967.01 o
   9   5   1      32066.35      32153.85      1035.04 o
  11   5   1      27768.83      28433.32      1115.36 o
  13   5   1       5810.06       7052.46      1055.72 o
  15   5   1       9464.33       8021.49      1108.66 o
  17   5   1       8542.83       8122.16      1512.97 o
   1   7   1     250079.08     247162.91      6138.14 o
   3   7   1      10613.41      10637.15      1404.05 o
   5   7   1      67512.36      67859.98      1406.59 o
   7   7   1      17456.67      16471.53       856.14 o
   9   7   1       4107.69       3951.14      1067.13 o
  11   7   1       3769.69       4669.01       977.85 o
  13   7   1       7216.64       7501.25      1117.92 o
  15   7   1       4239.86       2029.41      1220.42 o
   1   9   1       6517.53       7384.77      1753.60 o
   3   9   1      53428.23      50744.43      1922.12 o
   5   9   1      15035.12      16809.89      1127.28 o
   7   9   1       1035.84       1294.32      1149.66 o
   9   9   1      20789.19      23058.97      1154.20 o
  11   9   1       7981.02       8593.29      1311.19 o
  13   9   1        727.32       1587.00      1161.60 o
  15   9   1        544.73        367.05      1311.28 o
   1  11   1      38971.93      40669.70      2440.82 o
   3  11   1      65810.27      64995.61      2139.06 o
   5  11   1      99114.12      99213.24      2521.53 o
   7  11   1      47358.11      46236.45      1415.93 o
   9  11   1      15942.94      16752.24      1111.48 o
  11  11   1       7905.20       7748.81      1225.50 o
  13  11   1      18730.12      17357.32      1627.09 o
  15  11   1       8152.66       5770.61      1820.04 o
   1  13   1      10473.49      12245.31      2544.26 o
   3  13   1      14201.85      13817.91      1828.36 o
   5  13   1       1558.56       1200.93      1422.55 o
   7  13   1       1105.46        577.02      1127.76 o
   9  13   1       2070.49       1147.52      1345.04 o
  11  13   1       1224.29       1452.85      1417.39 o
  13  13   1        828.35       1268.34      1341.91 o
   3  15   1      43245.54      45042.46      2488.97 o
   5  15   1       2221.51       2439.79      1918.67 o
   7  15   1       4939.83       4786.19      1589.97 o
   9  15   1       4388.24       5258.92      1564.69 o
  11  15   1       1538.88       1104.01      1458.60 o
   3  17   1      24432.30      24967.10      3042.32 o
   5  17   1       5687.00       5203.87      2122.56 o
   7  17   1       3662.89       3072.65      2356.86 o
   9  17   1       4478.33       4768.34      2038.31 o
   5  19   1        250.14        154.90      2874.55 o
   7  19   1         18.42        726.44      3103.13 o
   2   0   2     279916.72     233918.20      3440.82 o
   6   0   2     627244.50     643320.38     10062.01 o
  10   0   2      29996.61      27202.22      1423.15 o
  14   0   2      67587.81      65719.39      1979.88 o
   0   2   2        772.11        344.89      1272.67 o
   2   2   2     204874.58     174945.84      2803.29 o
   4   2   2     146297.83     145519.00      1803.19 o
   6   2   2      42675.09      43841.62      1181.15 o
   8   2   2      11592.76      12507.78       956.06 o
  10   2   2         57.53        846.59       876.90 o
  12   2   2      11066.70       9693.14       920.49 o
  14   2   2        606.71       1667.24      1161.42 o
  16   2   2       9368.73       6491.40      1377.78 o
   2   4   2     483403.38     494508.25      9639.22 o
   4   4   2      30673.88      32847.50      1436.22 o
   6   4   2      15222.86      11957.20      1140.39 o
   8   4   2      22489.05      23959.20      1012.77 o
  10   4   2      52389.14      53248.54      1235.32 o
  12   4   2       1985.79       2577.38      1015.57 o
  14   4   2       4328.75       5938.36      1137.80 o
  16   4   2       1767.05        621.57      1416.61 o
   0   6   2     316644.41     353645.28      9902.04 o
   2   6   2       9958.05      10312.65      1214.44 o
   4   6   2     343159.09     356004.78      4695.55 o
   6   6   2          3.31          0.00       962.05 o
   8   6   2      57929.33      49063.07      1137.06 o
  10   6   2       1121.69        828.20       963.88 o
  12   6   2      42527.73      41409.68       971.88 o
  14   6   2        796.90        411.19      1191.44 o
  16   6   2       6584.34       6931.86      1480.43 o
   2   8   2      26072.87      32371.96      1664.79 o
   4   8   2      52980.34      53199.24      1391.97 o
   6   8   2       1008.42       1772.46       862.76 o
   8   8   2       2471.84       2115.94      1032.41 o
  10   8   2          2.09        110.17      1006.02 o
  12   8   2       1129.04        151.93      1248.10 o
  14   8   2          4.42       1250.48      1181.29 o
  16   8   2         23.25          0.00      1557.76 o
   0  10   2      88490.16      68939.94      4293.19 o
   2  10   2      30940.47      31863.22      1725.23 o
   4  10   2      75887.41      74381.16      1703.57 o
   6  10   2       1500.61       2041.77      1120.37 o
   8  10   2      64894.27      73114.27      1458.37 o
  10  10   2        531.11        976.97       995.01 o
  12  10   2      18696.65      23824.25      1354.53 o
  14  10   2        466.12        662.08      1234.70 o
   2  12   2      61675.03      61689.23      2669.12 o
   4  12   2       9548.82       9990.02      1540.95 o
   6  12   2      55070.57      56000.54      1607.74 o
   8  12   2         79.78          0.00       999.86 o
  10  12   2      10831.43      10510.15      1282.89 o
  12  12   2        520.25         63.07      1506.20 o
  14  12   2      15006.77      12687.26      1729.71 o
   2  14   2       1506.85        820.70      2063.79 o
   4  14   2         28.26        424.69      1870.25 o
   6  14   2        641.38        721.13      1893.49 o
   8  14   2       1502.10        404.47      1569.39 o
  10  14   2        171.69        168.28      1629.88 o
  12  14   2         73.32          0.00      1533.22 o
   2  16   2      50850.85      50023.12      5134.44 o
   4  16   2          0.51          0.00      2110.16 o
   6  16   2      15465.72      17121.22      2021.61 o
   8  16   2         54.22          0.00      2143.75 o
  10  16   2      18459.45      17480.33      1750.84 o
   4  18   2       5084.54       4552.24      3029.84 o
   6  18   2       2155.56       1288.92      2337.55 o
   8  18   2       2977.21       3635.88      3095.19 o
   4  20   2       4213.03       3130.69      6964.54 o
   3   1   3     417035.97     426426.22      4882.28 o
   5   1   3      58490.61      56039.06      1231.14 o
   7   1   3      18759.64      14552.76      1091.21 o
   9   1   3      30814.24      27848.31       854.39 o
  11   1   3      25633.50      25015.72      1042.63 o
  13   1   3      18052.60      18021.64       962.96 o
  15   1   3       2463.46       2871.70      1096.79 o
  17   1   3       3505.81       4816.21      1423.12 o
   1   3   3      24380.41      22871.22      1379.78 o
   3   3   3     240964.23     258942.67      3762.30 o
   5   3   3      45729.36      45477.05      1159.41 o
   7   3   3      11406.80      12739.91       955.22 o
   9   3   3       3764.44       6071.77       759.41 o
  11   3   3       1450.34       2223.99       993.15 o
  13   3   3       1358.08       1350.77      1081.00 o
  15   3   3       1707.14        988.74      1195.02 o
  17   3   3        393.83        997.09      1278.45 o
   1   5   3       3489.08       6978.94      1474.81 o
   3   5   3     175755.55     178640.61      3268.53 o
   5   5   3     130585.60     131175.14      1994.48 o
   7   5   3      94188.97      96087.49      1435.94 o
   9   5   3      62258.33      64294.77      1599.28 o
  11   5   3      30913.22      32323.56      1018.61 o
  13   5   3      18227.60      19550.58      1209.99 o
  15   5   3       8885.45       7166.51      1137.13 o
  17   5   3       6349.29       3899.87      1785.10 o
   1   7   3        803.90          0.00      1536.37 o
   3   7   3      94406.59      94100.59      1662.41 o
   5   7   3      20588.66      20272.89      1055.20 o
   7   7   3      57684.82      57549.54      1138.74 o
   9   7   3      12258.86      11501.44      1066.87 o
  11   7   3      10346.44      10024.55       924.48 o
  13   7   3      13475.27      13550.78      1275.00 o
  15   7   3       5153.96       3150.32      1470.64 o
   1   9   3      44264.62      45632.97      2095.73 o
   3   9   3      18149.10      17407.68      1261.10 o
   5   9   3        825.76       1347.07      1029.47 o
   7   9   3       6013.97       6455.97      1058.37 o
   9   9   3       4695.15       5432.72       943.74 o
  11   9   3       3478.23       3857.28      1264.80 o
  13   9   3        776.44        426.17      1103.80 o
  15   9   3        689.36        992.99      1473.66 o
   1  11   3     119848.31     126349.55      2859.82 o
   3  11   3      30558.79      29004.26      1946.76 o
   5  11   3      37046.44      36592.49      1531.30 o
   7  11   3      24080.62      23082.01      1225.28 o
   9  11   3      16621.47      18407.80      1121.34 o
  11  11   3      18490.70      18295.66      1260.17 o
  13  11   3       3730.85       1835.83      1477.90 o
  15  11   3       4404.64       2854.73      1805.56 o
   1  13   3       8153.16       8652.85      2630.85 o
   3  13   3      12429.25      14652.95      2058.94 o
   5  13   3      16069.07      17269.35      1481.31 o
   7  13   3        190.85        791.03      1539.91 o
   9  13   3       2171.64       1644.14      1244.80 o
  11  13   3       1697.74       1077.37      1565.24 o
  13  13   3        144.86          0.00      1522.39 o
   1  15   3       6916.44       4424.21      2757.60 o
   3  15   3        287.36        497.56      2431.12 o
   5  15   3      14622.66      14746.23      2175.73 o
   7  15   3      14062.40      14921.32      1884.36 o
   9  15   3       9104.95       9485.24      1796.74 o
  11  15   3       6354.23       6322.25      1550.11 o
   3  17   3       7066.96       6899.94      2570.98 o
   5  17   3      11160.81       9709.91      2189.87 o
   7  17   3       6913.71       6180.07      2591.72 o
   9  17   3       9816.87      10556.88      2098.35 o
   3  19   3          3.90        225.72      4955.81 o
   5  19   3          1.68        394.71      2549.47 o
   7  19   3        782.95          0.00      2611.47 o
   0   0   4     685286.94     578292.38      9011.69 o
   4   0   4       2960.74        958.86      1463.69 o
   8   0   4     322570.34     325915.47      4321.23 o
  12   0   4      47073.03      48624.18      2859.25 o
  16   0   4       7711.68       7707.23      1992.62 o
   2   2   4      36942.64      36333.40      1536.35 o
   4   2   4      30395.49      32909.31      1182.12 o
   6   2   4      20085.68      20271.09      1037.24 o
   8   2   4        446.69        718.20       855.12 o
  10   2   4      36250.78      38165.43      1159.05 o
  12   2   4         88.80          0.00       997.50 o
  14   2   4       1492.06       1334.86      1279.86 o
  16   2   4         23.58         68.50      1327.36 o
   0   4   4       1947.73       2410.93      1717.26 o
   2   4   4      15494.95      15666.47      1278.06 o
   4   4   4     164518.19     167412.30      2512.95 o
   6   4   4        776.62       1121.83      1034.21 o
   8   4   4      46909.84      45631.45      1015.26 o
  10   4   4       1709.43       2102.89       958.90 o
  12   4   4      21645.73      22508.80      1077.12 o
  14   4   4        332.94          0.00      1158.86 o
  16   4   4       7274.09       7469.31      1434.41 o
   2   6   4     183077.53     186769.64      3660.24 o
   4   6   4       2797.76       3176.33      1016.61 o
   6   6   4     100678.20      96277.50      1571.05 o
   8   6   4        949.91        353.16       997.17 o
  10   6   4      75075.06      69968.59      1656.81 o
  12   6   4         67.31        325.71       917.41 o
  14   6   4      17804.04      17883.49      1179.52 o
  16   6   4        338.25          0.00      1523.88 o
   0   8   4      12184.17      17106.91      2293.44 o
   2   8   4       2317.16       2271.68      1309.13 o
   4   8   4       1179.90        981.84       998.66 o
   6   8   4        244.30       1389.68      1034.68 o
   8   8   4       7716.19       5967.35       928.05 o
  10   8   4         48.70        395.86       919.49 o
  12   8   4         58.02        703.48      1340.20 o
  14   8   4         13.38          0.00      1471.04 o
  16   8   4        158.20        680.56      1708.26 o
   2  10   4      36859.46      34695.20      1535.54 o
   4  10   4       6655.16       6701.60      1398.93 o
   6  10   4      66140.00      65462.49      1466.11 o
   8  10   4          2.45         44.38      1059.41 o
  10  10   4      40042.19      44060.75      1449.55 o
  12  10   4        449.32        739.94      1278.91 o
  14  10   4       6634.42       7331.75      1531.52 o
   0  12   4      65365.73      58042.96      4511.81 o
   2  12   4        976.59       1529.60      1742.29 o
   4  12   4      36636.77      36107.76      1804.30 o
   6  12   4        314.31          0.00      1272.05 o
   8  12   4      32973.29      35233.42      1231.65 o
  10  12   4         29.41        280.95      1338.77 o
  12  12   4      14935.22      14159.86      1616.65 o
  14  12   4          1.34        818.08      1978.62 o
   2  14   4         12.94          0.00      1959.14 o
   4  14   4       2645.79       2646.66      1894.12 o
   6  14   4       3598.54       5373.79      1892.92 o
   8  14   4         58.60         57.17      1517.30 o
  10  14   4        144.86          0.00      1804.52 o
  12  14   4         22.13          0.00      1655.59 o
   2  16   4        485.07        299.17      3543.58 o
   4  16   4      44159.62      46177.20      2794.62 o
   6  16   4        264.82         28.48      2312.73 o
   8  16   4      10961.58      11788.50      2084.18 o
  10  16   4        243.43          0.00      2033.46 o
   2  18   4       6282.14       5353.02      5378.11 o
   4  18   4       2163.57       1643.52      2750.24 o
   6  18   4      10734.15      11362.73      2238.16 o
   8  18   4        336.89        680.46      2620.30 o
   4  20   4        159.57       1389.06      5988.24 o
   1   1   5      13649.69      11713.87      1018.90 o
   3   1   5     100823.33      98407.05      1721.39 o
   5   1   5      75538.91      71199.95      1207.57 o
   7   1   5      62388.74      58024.35      1164.60 o
   9   1   5      72756.35      68887.90      1012.82 o
  11   1   5      20428.01      21837.72       942.41 o
  13   1   5      15136.69      15612.14      1053.05 o
  15   1   5       6093.88       6474.81      1097.87 o
  17   1   5       3242.56       1854.77      1433.64 o
   1   3   5      45883.81      43596.65      1691.81 o
   3   3   5       1246.84       2025.03      1048.94 o
   5   3   5      16574.95      16405.25      1075.98 o
   7   3   5        854.95       1554.56       878.34 o
   9   3   5       4387.95       4266.32       841.79 o
  11   3   5        876.59        697.51       982.93 o
  13   3   5       2721.06       2675.42      1167.63 o
  15   3   5        473.00        799.83      1153.95 o
  17   3   5         17.67          0.00      1513.36 o
   1   5   5     165220.58     161747.19      2778.03 o
   3   5   5      36950.33      34300.86      1297.65 o
   5   5   5      30635.97      30422.68      1234.20 o
   7   5   5      40951.97      42397.66      1115.17 o
   9   5   5      80749.94      84290.45      1520.27 o
  11   5   5      42759.21      44749.84      1170.90 o
  13   5   5       3951.79       4492.61      1134.26 o
  15   5   5       4014.38       3753.70      1332.63 o
  17   5   5       4516.93       3616.05      1734.63 o
   1   7   5     115700.91     108555.54      2072.38 o
   3   7   5      22975.91      22724.79      1413.02 o
   5   7   5      18408.32      15882.63      1034.93 o
   7   7   5      24132.75      23339.43       946.06 o
   9   7   5       8304.07       9023.04      1132.30 o
  11   7   5       9616.50       9300.08      1106.46 o
  13   7   5       4738.93       4577.37      1293.83 o
  15   7   5       1742.89        988.27      1331.70 o
   1   9   5        187.56        268.18      1426.95 o
   3   9   5       3400.61       3475.81      1264.76 o
   5   9   5      34967.11      33409.69      1139.51 o
   7   9   5       7069.65       6545.91      1067.41 o
   9   9   5        537.31       1281.56       982.03 o
  11   9   5       5505.25       6815.94      1185.28 o
  13   9   5       2615.46       2392.20      1213.71 o
  15   9   5       2031.50       1717.58      1348.17 o
   1  11   5      13190.93      14001.77      1878.64 o
   3  11   5      42340.87      43560.99      1691.46 o
   5  11   5      45987.42      51017.33      1674.55 o
   7  11   5      38900.41      38099.36      1357.25 o
   9  11   5      17941.78      17842.69      1329.81 o
  11  11   5      11796.92      12620.16      1319.86 o
  13  11   5       9120.33       8838.11      1478.94 o
  15  11   5       5569.20       4447.02      1702.42 o
   1  13   5       7814.74       7870.98      1852.35 o
   3  13   5         12.76        139.52      1540.27 o
   5  13   5       8453.05       8708.21      1678.03 o
   7  13   5       3637.94       3747.60      1621.20 o
   9  13   5       9503.58       9201.79      1491.81 o
  11  13   5       5404.53       3682.70      1635.03 o
  13  13   5        156.73        957.15      1964.98 o
   1  15   5      11801.68       9202.95      2403.83 o
   3  15   5       5074.47       4978.75      2467.95 o
   5  15   5       2927.31       2118.65      2073.51 o
   7  15   5       7276.06       8704.34      1892.80 o
   9  15   5       3321.56       2704.96      1886.49 o
  11  15   5       1092.10       2042.96      1796.66 o
   1  17   5       8658.21       8175.21      3768.34 o
   3  17   5      15112.74      16464.31      2862.24 o
   5  17   5      15289.96      15572.81      2567.16 o
   7  17   5       4084.39       3782.57      2568.32 o
   9  17   5       3683.84       3213.22      2560.68 o
   3  19   5         26.11          0.00      3996.90 o
   5  19   5       1166.65        606.08      2883.17 o
   2   0   6     250335.50     242199.52      9658.91 o
   6   0   6     214613.34     216286.86      4740.06 o
  10   0   6      67562.46      72213.77      1686.50 o
  14   0   6      31936.71      32755.09      1752.83 o
   0   2   6      68983.78      69125.41      2391.80 o
   2   2   6       6447.67       7930.40      1247.95 o
   4   2   6      90265.15      92373.77      1578.56 o
   6   2   6       4415.51       4386.63      1094.80 o
   8   2   6       5284.31       4408.82       830.42 o
  10   2   6       2829.83       3382.24      1030.25 o
  12   2   6       8199.34       7206.07      1037.08 o
  14   2   6        737.81          0.00      1287.60 o
  16   2   6       2390.63       2684.29      1506.25 o
   2   4   6      72990.05      73650.41      1840.05 o
   4   4   6      13933.89      12632.94      1120.40 o
   6   4   6      76554.86      72499.61      1215.03 o
   8   4   6       1050.60       1032.69       881.30 o
  10   4   6      33904.50      35243.82      1182.76 o
  12   4   6       4923.66       4464.81       905.44 o
  14   4   6       6560.48       7117.90      1181.88 o
  16   4   6        165.83          0.00      1367.41 o
   0   6   6      28907.51      30123.94      2042.46 o
   2   6   6        278.29        883.39      1089.14 o
   4   6   6     273188.91     267821.50      6782.04 o
   6   6   6       7551.31       6471.36       841.86 o
   8   6   6      83672.83      80647.23      1400.08 o
  10   6   6        123.11        218.66       977.23 o
  12   6   6      28426.32      28812.90      1297.00 o
  14   6   6          0.01          0.00      1193.69 o
  16   6   6       8769.28       8176.97      1406.92 o
   2   8   6        203.59        658.44      1131.70 o
   4   8   6        286.75        258.65      1128.13 o
   6   8   6       5480.81       3908.14       920.26 o
   8   8   6       1722.86       3247.94      1056.88 o
  10   8   6       4031.88       2709.43      1048.60 o
  12   8   6        104.31          0.00      1285.77 o
  14   8   6         32.37       2141.57      1492.45 o
  16   8   6        186.12         79.95      1673.93 o
   0  10   6     173473.19     154789.09      3308.18 o
   2  10   6       1339.01       2147.47      1204.58 o
   4  10   6      34865.19      32201.88      1462.29 o
   6  10   6       1008.14       2012.55      1296.37 o
   8  10   6      38901.89      45691.85      1359.41 o
  10  10   6        650.67        652.44      1348.29 o
  12  10   6      14077.81      16800.89      1384.97 o
  14  10   6         78.20       1002.61      1329.27 o
   2  12   6      45206.34      48207.80      1962.14 o
   4  12   6          1.53          0.00      1441.83 o
   6  12   6      52711.31      51528.97      1705.27 o
   8  12   6       2202.44       1350.14      1444.15 o
  10  12   6      11718.88      10941.60      1328.50 o
  12  12   6         92.89          0.00      1638.99 o
  14  12   6       8345.92       6755.19      1918.27 o
   0  14   6       3031.64       3142.84      2978.80 o
   2  14   6          9.30          0.00      1738.01 o
   4  14   6          2.66          0.00      1363.59 o
   6  14   6         20.24          0.00      1889.02 o
   8  14   6        857.41        943.79      1540.94 o
  10  14   6        666.23        110.57      1725.57 o
  12  14   6        132.56       1173.55      1892.08 o
   2  16   6      27632.58      25534.38      3909.64 o
   4  16   6         74.51        343.37      2064.07 o
   6  16   6      18305.58      19204.78      2005.51 o
   8  16   6         52.88        480.60      2172.87 o
  10  16   6      11776.43      10943.15      2241.02 o
   2  18   6          0.10         30.65      4363.85 o
   4  18   6       2706.08       3055.24      2965.52 o
   6  18   6       1770.16        595.27      2555.50 o
   8  18   6       8838.96       6899.54      2886.79 o
   1   1   7       6595.73       7111.78      1269.02 o
   3   1   7     278190.34     280170.56      6015.94 o
   5   1   7     163907.06     159870.45      1691.69 o
   7   1   7      81239.32      76896.38      1257.85 o
   9   1   7      14615.86      13750.68       966.56 o
  11   1   7      16788.19      17630.34      1165.82 o
  13   1   7       9314.04      10100.55      1320.86 o
  15   1   7       8741.27       7898.74      1415.01 o
  17   1   7       1991.26       3018.97      1535.55 o
   1   3   7      78371.97      79444.98      1703.47 o
   3   3   7      26892.35      31041.20      1188.46 o
   5   3   7         13.76        576.12      1000.75 o
   7   3   7      14976.30      14456.63      1054.58 o
   9   3   7        218.48        393.35       998.15 o
  11   3   7       3770.46       5362.33       928.52 o
  13   3   7         19.85        465.71      1192.43 o
  15   3   7        754.69        772.85      1284.97 o
  17   3   7        381.43          0.00      2064.91 o
   1   5   7     139595.69     118960.85      1875.67 o
   3   5   7     173354.94     170013.00      3551.66 o
   5   5   7      84073.47      85151.09      1394.21 o
   7   5   7      39072.16      36668.55      1142.04 o
   9   5   7      37906.36      40950.56      1180.49 o
  11   5   7      22850.23      23873.91      1097.97 o
  13   5   7      12932.17      12628.64      1275.48 o
  15   5   7       7504.69       6387.03      1803.09 o
  17   5   7       4571.13       3787.21      1861.55 o
   1   7   7       9535.48       9799.40      1272.56 o
   3   7   7      30573.26      30955.85      1335.92 o
   5   7   7      41413.58      41093.53      1218.11 o
   7   7   7      39237.05      41007.14      1302.73 o
   9   7   7      19540.66      17666.71      1004.45 o
  11   7   7       3643.15       3807.95       976.22 o
  13   7   7      12937.00      12446.70      1192.84 o
  15   7   7        410.72        879.87      1456.66 o
   1   9   7      22653.81      21244.28      1307.53 o
   3   9   7       1794.22       2699.13      1017.84 o
   5   9   7       8092.51       9927.53      1226.35 o
   7   9   7      11036.06      11011.25      1322.36 o
   9   9   7       8655.30       8646.29      1228.18 o
  11   9   7        468.53        572.32      1280.16 o
  13   9   7       2183.49       2658.58      1278.44 o
  15   9   7        105.44        494.78      1584.25 o
   1  11   7      65099.86      72629.34      2279.69 o
   3  11   7      34706.88      32305.24      1791.94 o
   5  11   7      40771.07      41028.94      1549.99 o
   7  11   7      28226.15      27501.23      1245.80 o
   9  11   7      19732.29      22406.57      1427.96 o
  11  11   7       5197.68       5684.84      1363.86 o
  13  11   7       5418.44       4126.67      1583.87 o
   1  13   7       2604.79       3397.52      1708.93 o
   3  13   7       4157.33       6506.10      1421.30 o
   5  13   7       5688.26       8863.74      1473.31 o
   7  13   7       8500.43       5582.59      1635.04 o
   9  13   7        139.19        225.01      1399.51 o
  11  13   7       1362.14        147.97      1702.64 o
  13  13   7        418.78          0.00      1849.96 o
   1  15   7      30380.07      25009.40      2574.47 o
   3  15   7       3007.85       4154.06      1971.67 o
   5  15   7       3015.12       2908.31      1859.21 o
   7  15   7       4867.75       4932.40      1860.10 o
   9  15   7       2459.13       3342.26      2036.92 o
  11  15   7       3588.29       2506.88      1999.47 o
   1  17   7       9698.16       8452.18      3114.64 o
   3  17   7       7593.21       7450.07      2836.06 o
   5  17   7       5937.07       5282.31      2872.44 o
   7  17   7      11672.81      11018.30      2456.77 o
   9  17   7       9354.08      10552.59      2999.50 o
   1  19   7        694.24        622.37     10713.98 o
   3  19   7        930.37        161.08      4378.22 o
   5  19   7         51.08          4.90      3058.54 o
   0   0   8     696014.06     670944.94     14093.18 o
   4   0   8     179702.12     188810.14      5525.60 o
   8   0   8     208410.84     200389.61      3248.08 o
  12   0   8      32345.49      32565.16      1576.27 o
  16   0   8       8946.88       8976.43      2568.42 o
   2   2   8      84474.94      87002.43      1683.13 o
   4   2   8      17136.76      20024.83      1191.21 o
   6   2   8      40245.87      39130.70      1094.02 o
   8   2   8       4206.89       5032.02       935.62 o
  10   2   8      16673.18      18161.87      1064.54 o
  12   2   8       1120.53       1249.64      1138.09 o
  14   2   8        386.57        207.19      1235.40 o
  16   2   8       1914.53       2635.07      1568.88 o
   0   4   8      38635.63      38664.50      2051.18 o
   2   4   8        841.46        594.97      1036.51 o
   4   4   8     125899.90     118641.38      1963.02 o
   6   4   8        388.65        500.50      1007.57 o
   8   4   8      70896.74      70321.96      1442.20 o
  10   4   8        637.83        731.72      1100.05 o
  12   4   8      18833.37      20285.75      1115.36 o
  14   4   8         13.33        494.07      1271.36 o
  16   4   8       4220.19       3580.84      1588.32 o
   2   6   8     184911.20     180508.91      3823.04 o
   4   6   8       1267.76       1435.28       977.04 o
   6   6   8     140725.28     133367.91      1702.12 o
   8   6   8       1201.46        747.51      1110.99 o
  10   6   8      65684.85      66802.00      1398.56 o
  12   6   8       1156.99        254.48      1191.78 o
  14   6   8      16407.24      17623.51      1444.05 o
  16   6   8          1.18          0.00      1527.45 o
   0   8   8       2712.50       2553.96      1439.30 o
   2   8   8       4959.56       5224.21      1031.14 o
   4   8   8        851.50       1185.25       929.37 o
   6   8   8       1629.34       1331.33      1179.60 o
   8   8   8       6214.37       4865.76       994.67 o
  10   8   8        962.89       1309.02      1078.11 o
  12   8   8        696.23          0.00      1240.06 o
  14   8   8       1042.25          0.00      1463.57 o
  16   8   8        275.51          0.00      1729.44 o
   2  10   8     114780.41     112921.46      3131.25 o
   4  10   8       3492.87       4180.07      1388.94 o
   6  10   8      67016.73      68595.57      1478.15 o
   8  10   8        834.75        771.22      1094.90 o
  10  10   8      23413.21      26205.00      1391.60 o
  12  10   8          0.98        677.32      1334.78 o
  14  10   8       6414.06       6372.19      1660.86 o
   0  12   8      56825.85      58905.65      2724.90 o
   2  12   8          2.90          0.00      1444.33 o
   4  12   8      34527.73      31251.95      1585.45 o
   6  12   8       1089.96        595.07      1164.92 o
   8  12   8      45763.48      50106.88      1554.77 o
  10  12   8        548.61        799.56      1333.70 o
  12  12   8       7999.09       6890.04      1590.54 o
  14  12   8       2225.08       1501.16      2007.21 o
   2  14   8       1292.69        645.12      1406.55 o
   4  14   8       1311.89       1011.78      1764.02 o
   6  14   8       2631.38       3076.86      1640.32 o
   8  14   8        401.76        611.95      1439.39 o
  10  14   8        257.29          0.00      1879.61 o
  12  14   8        945.66       1432.73      2071.77 o
   0  16   8      22175.66      24639.93      3607.26 o
   2  16   8        933.39        279.46      2219.77 o
   4  16   8      39121.80      39980.38      2286.87 o
   6  16   8         93.50          0.00      1800.89 o
   8  16   8      12431.30      12372.35      2192.06 o
  10  16   8        111.52          0.00      2635.71 o
   2  18   8       4322.97       3968.73      3975.09 o
   4  18   8          0.97          0.00      2953.21 o
   6  18   8       6985.70       6449.54      2910.01 o
   8  18   8        164.98        482.07      2818.68 o
   2  20   8         78.25        713.77      4888.53 o
   1   1   9     158811.62     155453.59      2203.49 o
   3   1   9      66341.37      61847.07      1460.44 o
   5   1   9      39617.21      35039.24      1133.12 o
   7   1   9      58972.51      60077.96      1185.07 o
   9   1   9     109357.59     106794.22      1961.54 o
  11   1   9      58367.09      57729.75      1190.17 o
  13   1   9       9677.53      10373.66      1219.09 o
  15   1   9       1521.27       2497.30      1378.78 o
  17   1   9       2298.45       1586.63      1975.61 o
   1   3   9       9069.14       6722.78      1091.04 o
   3   3   9      68092.33      74708.33      1404.90 o
   5   3   9      50512.91      55983.25      1288.25 o
   7   3   9       1296.04       2551.50       779.19 o
   9   3   9      14965.18      14645.71      1168.20 o
  11   3   9       8004.62       8509.20      1014.61 o
  13   3   9       3449.65       3976.81      1236.57 o
  15   3   9        264.01        729.17      1759.36 o
  17   3   9        752.71       1112.19      1832.75 o
   1   5   9     109159.98     111102.84      1644.53 o
   3   5   9      88372.48      86837.51      2051.61 o
   5   5   9      97554.69      97240.99      2038.61 o
   7   5   9     116788.46     110130.88      1793.81 o
   9   5   9      81207.84      81686.95      1313.37 o
  11   5   9      20977.11      21319.43      1176.46 o
  13   5   9       3025.07       3047.39      1336.52 o
  15   5   9       3735.26       3740.28      1501.91 o
   1   7   9      87487.14      84465.78      1533.04 o
   3   7   9      29699.92      28760.20      1204.37 o
   5   7   9      39391.36      38642.36      1138.28 o
   7   7   9      22985.70      25328.77      1089.10 o
   9   7   9      11530.42      13414.94      1161.32 o
  11   7   9       6610.03       6467.78      1259.12 o
  13   7   9         16.99          0.00      1277.01 o
  15   7   9       2856.06          0.00      1573.76 o
   1   9   9       7682.91       5525.24      1011.84 o
   3   9   9      17127.56      16418.14      1067.93 o
   5   9   9       7691.58       9569.53      1276.25 o
   7   9   9      13949.69      15281.10      1126.90 o
   9   9   9       9343.96      10640.30      1177.73 o
  11   9   9       8127.74      10472.38      1419.05 o
  13   9   9       5135.26       5835.69      1506.98 o
  15   9   9        795.20       1287.08      1884.51 o
   1  11   9      20634.22      19676.33      1345.77 o
   3  11   9      54099.36      56721.71      1618.35 o
   5  11   9      43790.13      50082.62      1378.84 o
   7  11   9      28032.63      26387.67      1327.51 o
   9  11   9      24979.41      25058.58      1503.62 o
  11  11   9      18376.93      18724.09      1422.89 o
  13  11   9       9994.43       9971.41      1601.31 o
   1  13   9       1363.18        976.00      1461.68 o
   3  13   9        339.81       1445.28      1531.17 o
   5  13   9         26.48        456.58      1313.82 o
   7  13   9       6130.82       5640.85      1497.23 o
   9  13   9      14516.04      12491.76      1456.20 o
  11  13   9       3935.39       2029.13      1584.94 o
  13  13   9       1680.59       1270.95      1732.55 o
   1  15   9       9331.75       8288.47      2263.49 o
   3  15   9      12188.33      10865.19      2030.68 o
   5  15   9      20152.60      19446.15      1999.89 o
   7  15   9      11987.91      15458.40      1647.54 o
   9  15   9        700.00       1438.37      1961.58 o
  11  15   9        624.10          0.00      2182.24 o
   1  17   9       7261.09       6798.45      2607.45 o
   3  17   9      17534.39      18385.73      2400.09 o
   5  17   9      10413.56      10198.04      2142.21 o
   7  17   9       8437.18       7864.11      2309.94 o
   9  17   9       5702.62       6334.76      2459.82 o
   1  19   9        118.80          0.00      4395.55 o
   3  19   9        441.94       1721.12      3953.41 o
   5  19   9        438.80          0.00      3466.15 o
   2   0  10     135384.27     128552.26      2394.01 o
   6   0  10     309779.72     310618.50      6653.79 o
  10   0  10     153363.70     160714.20      2468.94 o
  14   0  10       9588.17      11348.31      1791.32 o
   0   2  10      15396.52      15862.06      1553.33 o
   2   2  10      20213.67      23191.55      1099.51 o
   4   2  10     196096.20     222186.86      3183.02 o
   6   2  10       1312.43       2550.07       887.62 o
   8   2  10       2631.23       1357.40       765.47 o
  10   2  10        129.89        621.79      1161.22 o
  12   2  10       3876.19       2407.55      1000.20 o
  14   2  10         96.52          0.00      1239.99 o
  16   2  10       5562.83       2577.31      1585.11 o
   2   4  10     127748.13     126024.00      2261.60 o
   4   4  10      18867.29      17807.98      1222.35 o
   6   4  10      62616.44      62669.27      1160.67 o
   8   4  10       1358.45       1551.90      1081.19 o
  10   4  10      77219.34      77539.83      1269.90 o
  12   4  10          0.18        540.40      1285.20 o
  14   4  10       5331.60       6606.95      1343.06 o
  16   4  10        191.14          0.00      1639.53 o
   0   6  10      90896.70      83808.27      2172.04 o
   2   6  10        908.98       2533.32      1072.34 o
   4   6  10     240638.84     244757.16      4126.31 o
   6   6  10       3220.38       1901.64       832.57 o
   8   6  10      87469.33      84651.81      1377.06 o
  10   6  10        455.91        283.06      1044.04 o
  12   6  10      43525.77      49812.31      1586.82 o
  14   6  10         60.10          0.00      1606.22 o
  16   6  10       4124.49       6032.06      2063.83 o
   2   8  10        429.78        909.77       974.68 o
   4   8  10          2.76        713.70       960.85 o
   6   8  10        833.36       1207.55      1044.25 o
   8   8  10       1110.66       2086.50      1019.76 o
  10   8  10      30320.89      26865.65      1197.67 o
  12   8  10        131.73          0.00      1282.62 o
  14   8  10       1705.09       1452.28      1619.31 o
   0  10  10      58517.18      60874.59      2126.17 o
   2  10  10      10468.51      11004.64      1303.57 o
   4  10  10      72494.34      64026.88      1573.39 o
   6  10  10         19.45        288.12      1101.57 o
   8  10  10      81701.29      89306.08      1642.12 o
  10  10  10        586.65        731.10      1190.99 o
  12  10  10      13532.92      13732.86      1654.97 o
  14  10  10        280.33        292.93      1647.64 o
   2  12  10      40298.39      41722.59      1443.20 o
   4  12  10        485.57       1475.58      1230.67 o
   6  12  10      50214.17      50263.88      1516.44 o
   8  12  10       1258.45       2270.17      1465.66 o
  10  12  10      13652.80      13256.87      1380.36 o
  12  12  10        763.17       1450.53      1786.54 o
   0  14  10      14819.13      14118.37      2295.46 o
   2  14  10         11.66        533.02      1613.25 o
   4  14  10        301.90          0.00      1914.52 o
   6  14  10       1398.26       1840.33      1484.51 o
   8  14  10       6821.24       5548.38      1423.69 o
  10  14  10         68.29          0.00      1788.10 o
  12  14  10       1648.09       2952.36      2180.32 o
   2  16  10      28119.44      26517.51      2283.30 o
   4  16  10         31.23        291.75      1633.65 o
   6  16  10      25680.92      28759.09      2501.09 o
   8  16  10        129.51          0.00      2139.58 o
  10  16  10      10868.87      12166.19      2143.64 o
   0  18  10       2955.28       3948.20      4012.54 o
   2  18  10        264.14        264.35      2812.83 o
   4  18  10       1819.78       2135.41      2744.94 o
   6  18  10        304.93        596.86      2422.55 o
   1   1  11      16806.24      20140.88      1145.10 o
   3   1  11     299156.53     305086.91      6664.58 o
   5   1  11     278154.88     278563.91      5013.88 o
   7   1  11      36310.17      34147.12      1006.40 o
   9   1  11       9626.29       8960.95      1037.43 o
  11   1  11       5916.39       6157.64      1151.61 o
  13   1  11      10461.26      11606.73      1363.49 o
  15   1  11       7575.94       9063.98      1637.49 o
  17   1  11       3979.39       3125.41      1840.09 o
   1   3  11       1424.91       2372.12      1088.40 o
   3   3  11      18206.19      19352.47      1109.27 o
   5   3  11       5310.73       3983.21       878.69 o
   7   3  11       5380.31       4733.01       805.08 o
   9   3  11       4060.62       6127.65       988.51 o
  11   3  11         62.88          0.00      1141.89 o
  13   3  11       8635.59       7870.06      1305.71 o
  15   3  11        240.59          0.00      1562.95 o
   1   5  11      79146.45      68776.03      1464.24 o
   3   5  11      26347.78      23632.73      1183.56 o
   5   5  11      57431.01      58146.49      1223.45 o
   7   5  11      65156.79      69409.07      1315.79 o
   9   5  11      91179.92      93988.35      1741.71 o
  11   5  11      71963.00      69234.62      1651.20 o
  13   5  11      11663.43       9485.38      1271.22 o
  15   5  11       1457.98        882.88      1709.55 o
   1   7  11       6981.99       8383.44      1041.39 o
   3   7  11      15730.36      14693.05       942.53 o
   5   7  11      63500.80      60247.76      1351.31 o
   7   7  11       7135.96       7701.91      1065.82 o
   9   7  11      12555.87      11125.54      1101.02 o
  11   7  11      33814.94      32974.62      1357.34 o
  13   7  11       2736.43       2672.60      1286.30 o
  15   7  11       5066.51       4985.04      1525.28 o
   1   9  11      48396.76      42613.09      1245.77 o
   3   9  11       3260.49       4175.64      1064.03 o
   5   9  11       8954.30      10632.36      1218.66 o
   7   9  11      13943.32      12975.29      1051.43 o
   9   9  11       7048.22       7022.80      1109.38 o
  11   9  11       2174.55       3203.13      1256.41 o
  13   9  11         66.95        285.85      1622.56 o
  15   9  11       1018.43       2846.21      2162.46 o
   1  11  11      35455.79      34882.30      1369.55 o
   3  11  11      72351.62      75105.77      1891.13 o
   5  11  11      46793.21      47568.53      1425.10 o
   7  11  11      34602.99      35167.00      1224.44 o
   9  11  11       5281.37       6368.11      1412.21 o
  11  11  11       1939.15       2601.83      1236.38 o
  13  11  11       6455.48       4720.16      1667.14 o
   1  13  11        546.30        802.51      1325.34 o
   3  13  11       8452.94       9699.16      1270.56 o
   5  13  11       4007.04       5765.40      1376.29 o
   7  13  11       2367.99       1978.94      1365.10 o
   9  13  11       4186.11       2576.38      1477.39 o
  11  13  11        326.04        206.11      1706.77 o
   1  15  11       9497.77      10209.18      1991.23 o
   3  15  11       3237.02       3995.23      1910.90 o
   5  15  11        489.12          0.00      1552.12 o
   7  15  11      15857.39      15881.14      2149.91 o
   9  15  11      14271.74      13713.04      1717.00 o
  11  15  11       3604.88       2206.24      2033.77 o
   1  17  11      13094.58      13436.79      2907.87 o
   3  17  11       2626.16       2669.06      2093.12 o
   5  17  11       1567.08       2351.46      2185.70 o
   7  17  11      10728.75      10287.83      2390.85 o
   1  19  11        113.51          0.00      3365.84 o
   3  19  11        188.16          0.00      4200.81 o
   0   0  12     237701.72     230366.06      3713.64 o
   4   0  12      53997.45      60103.89      2107.93 o
   8   0  12     155224.77     150424.88      4189.92 o
  12   0  12      92673.59      92914.63      2129.04 o
  16   0  12       3719.65       6625.47      2157.75 o
   2   2  12      27872.90      27746.32      1235.24 o
   4   2  12      19762.60      19753.05      1080.30 o
   6   2  12       5108.63       4305.79       845.12 o
   8   2  12      18493.08      19682.20      1019.56 o
  10   2  12      37981.80      38748.71      1160.04 o
  12   2  12      32584.68      33894.50      1443.50 o
  14   2  12       5498.13       4396.68      1296.62 o
  16   2  12         35.34          0.00      1903.00 o
   0   4  12      93873.98      90702.88      2171.29 o
   2   4  12      13806.84      19679.31      1230.04 o
   4   4  12     190259.41     182801.41      3345.49 o
   6   4  12      18042.75      19797.63       898.30 o
   8   4  12      17232.30      18252.10      1133.67 o
  10   4  12        465.10        673.99      1090.36 o
  12   4  12       1630.93       3020.31      1289.63 o
  14   4  12        101.06        530.01      1283.20 o
  16   4  12       9336.92       6525.92      1939.49 o
   2   6  12     199618.22     208255.33      2374.06 o
   4   6  12        286.41        647.48       869.78 o
   6   6  12     162049.42     162111.69      2147.80 o
   8   6  12      11965.75      13710.56      1118.52 o
  10   6  12       2908.51       1830.16      1083.17 o
  12   6  12       5669.23       4870.36      1350.68 o
  14   6  12      18921.32      20212.72      1613.58 o
  16   6  12       1368.80        193.04      1921.47 o
   0   8  12       1314.21       1448.84      1410.67 o
   2   8  12       8777.80       8617.27      1004.73 o
   4   8  12      26540.46      29772.74      1305.28 o
   6   8  12       9307.94       7458.57      1157.55 o
   8   8  12         58.04        697.09      1045.58 o
  10   8  12       3807.25       3401.07      1400.92 o
  12   8  12        996.13       2470.80      1389.68 o
  14   8  12       2679.72       2293.93      1515.03 o
   2  10  12      45063.59      43593.10      1395.77 o
   4  10  12        321.66        665.85      1118.30 o
   6  10  12      21629.82      21628.23      1312.25 o
   8  10  12       8338.07       9233.15      1095.67 o
  10  10  12      65216.20      72652.58      1698.43 o
  12  10  12       8504.52       7158.79      1712.62 o
  14  10  12       6694.89       6157.50      1997.94 o
   0  12  12      54783.32      59522.46      2020.17 o
   2  12  12        627.14        621.66      1145.67 o
   4  12  12      11310.81      10184.48      1234.13 o
   6  12  12       5619.33       5600.57      1429.87 o
   8  12  12      29357.14      32090.61      1330.93 o
  10  12  12       2656.12       2228.94      1370.62 o
  12  12  12      20609.56      17012.43      1714.04 o
   2  14  12       5321.53       4318.71      1659.84 o
   4  14  12        836.23        827.13      1642.42 o
   6  14  12       1786.11       2722.09      1462.39 o
   8  14  12       1899.02       2099.17      1877.25 o
  10  14  12        325.85        476.61      1507.84 o
   0  16  12      29567.45      28117.95      3585.78 o
   2  16  12        690.81          0.00      1814.00 o
   4  16  12      34463.14      35389.57      1959.24 o
   6  16  12        942.34        514.68      2000.54 o
   8  16  12       7433.40       7806.11      2191.47 o
   2  18  12       8940.35       9023.25      2886.54 o
   4  18  12       1448.10       1078.96      2335.45 o
   6  18  12       5376.99       6255.63      2753.66 o
   1   1  13     257802.95     268679.88      2312.20 o
   3   1  13      18442.77      16550.19      1021.29 o
   5   1  13       1147.06          0.00       906.23 o
   7   1  13      65168.97      71880.40      1297.07 o
   9   1  13      25727.38      26435.81      1147.03 o
  11   1  13       6707.49       6146.15      1150.59 o
  13   1  13       8031.47       8691.52      1361.50 o
  15   1  13       5119.67       4036.81      1644.35 o
   1   3  13        165.99       1342.87      1054.21 o
   3   3  13        285.17        760.01      1001.29 o
   5   3  13      26990.88      31040.77      1190.30 o
   7   3  13       5895.23       5040.16      1040.94 o
   9   3  13        206.93        152.04       962.60 o
  11   3  13       9145.74       8252.06      1062.05 o
  13   3  13       2803.00       2832.99      1162.68 o
  15   3  13       1219.71          0.00      1711.70 o
   1   5  13     119733.98     126272.47      1580.35 o
   3   5  13      51477.98      50947.72      1270.55 o
   5   5  13      18389.71      17163.58       965.10 o
   7   5  13      60329.10      57049.78      1377.68 o
   9   5  13       8035.33       9837.48       988.29 o
  11   5  13       4081.86       5896.24      1298.33 o
  13   5  13      24792.79      24152.39      1315.05 o
  15   5  13       8618.91       6492.70      1666.52 o
   1   7  13      77525.64      77216.54      1617.51 o
   3   7  13      14371.67      13159.27      1080.24 o
   5   7  13         85.87        804.49      1042.30 o
   7   7  13      32467.35      36044.61      1097.49 o
   9   7  13      13259.37      14602.28      1029.38 o
  11   7  13         82.56        106.48      1386.85 o
  13   7  13      10588.36       8094.41      1631.53 o
  15   7  13        912.72       2641.13      1960.29 o
   1   9  13         75.04       1072.18      1306.28 o
   3   9  13      33795.02      36027.68      1331.13 o
   5   9  13      18760.60      23176.02      1172.26 o
   7   9  13        804.83       1145.77      1085.58 o
   9   9  13       1600.81       1227.44      1297.06 o
  11   9  13       3403.17       3080.61      1342.07 o
  13   9  13        470.16       1130.92      1618.32 o
   1  11  13      42295.57      42304.52      1442.16 o
   3  11  13      31371.21      32013.07      1323.69 o
   5  11  13      23016.99      26109.40      1272.47 o
   7  11  13       7397.23       7201.96      1283.92 o
   9  11  13      12166.65      12024.06      1383.92 o
  11  11  13      11814.80      13441.64      1810.00 o
  13  11  13       3058.49       3256.42      1637.61 o
   1  13  13      14297.87      12477.94      1231.62 o
   3  13  13        222.68        638.26      1621.58 o
   5  13  13       3669.21       4563.29      1597.92 o
   7  13  13       1693.87        870.79      1401.95 o
   9  13  13        294.95          0.00      1700.63 o
  11  13  13       1086.03         41.55      1643.60 o
   1  15  13       3500.76       2004.16      1820.14 o
   3  15  13       6611.39       6436.02      1925.01 o
   5  15  13      20694.21      19342.52      1580.44 o
   7  15  13        384.53        271.70      1599.86 o
   9  15  13        852.77       1912.37      2015.08 o
   1  17  13       4810.34       5439.83      2552.87 o
   3  17  13      14300.59      13509.41      2479.69 o
   5  17  13      10114.41       8905.14      2061.47 o
   7  17  13       2184.97       2251.81      2891.26 o
   1  19  13        117.02          0.00      3437.62 o
   3  19  13        130.71          0.00      2820.06 o
   2   0  14     382364.12     390404.38      3248.93 o
   6   0  14      87843.20      84095.47      2100.78 o
  10   0  14       1287.07        489.16      1341.28 o
  14   0  14      31053.24      33028.91      2091.83 o
   0   2  14      30713.98      29385.40      1706.52 o
   2   2  14       2752.40       3941.30       996.82 o
   4   2  14      40170.69      48925.89      1212.97 o
   6   2  14       2099.90       3355.11       971.48 o
   8   2  14       7770.17       6418.23      1046.33 o
  10   2  14        123.17        819.62       945.82 o
  12   2  14         97.58        642.56      1323.47 o
  14   2  14        175.67        884.31      1441.83 o
  16   2  14       2769.05       2777.99      1834.31 o
   2   4  14      36751.31      33023.82      1096.37 o
   4   4  14       3825.30       3018.94       960.24 o
   6   4  14       3892.00       4768.46      1198.16 o
   8   4  14       8674.23       8175.90      1060.21 o
  10   4  14      48954.70      47609.80      1201.95 o
  12   4  14       3123.00       3371.71      1350.75 o
  14   4  14       6946.98       8657.21      1461.58 o
  16   4  14        229.16          0.00      1893.90 o
   0   6  14     244917.80     237706.77      3397.94 o
   2   6  14        449.61       1678.61      1027.49 o
   4   6  14      11246.09       9163.55       920.14 o
   6   6  14         44.35          0.00      1075.82 o
   8   6  14      57634.27      56049.19      1246.31 o
  10   6  14         52.61          0.00      1236.57 o
  12   6  14      39282.53      42328.52      1519.83 o
  14   6  14          9.95          0.00      1638.21 o
   2   8  14       6736.57       7957.01      1169.40 o
   4   8  14        259.76        367.42      1041.44 o
   6   8  14       2985.77       2789.19      1080.80 o
   8   8  14        164.20          0.00      1008.48 o
  10   8  14       4874.70       3484.48      1172.98 o
  12   8  14         35.92         40.61      1388.77 o
  14   8  14       1758.30          0.00      1585.15 o
   0  10  14      65852.58      67634.86      2353.35 o
   2  10  14        703.22        751.83      1069.88 o
   4  10  14      93461.82      87401.23      1514.21 o
   6  10  14       4862.77       4423.51      1060.57 o
   8  10  14        169.51        643.06      1294.09 o
  10  10  14        127.25          0.00      1398.61 o
  12  10  14       1290.87        606.59      1789.80 o
  14  10  14        723.49       2403.51      2172.23 o
   2  12  14      45859.27      47658.37      1357.32 o
   4  12  14        301.05        165.85      1193.27 o
   6  12  14      31262.52      31212.63      1417.77 o
   8  12  14        466.32        807.31      1335.90 o
  10  12  14        331.86          0.00      1702.67 o
  12  12  14        487.17          0.00      1895.62 o
   0  14  14       2237.55       3324.08      2434.86 o
   2  14  14        130.70        452.81      1460.52 o
   4  14  14         12.69         42.48      1490.10 o
   6  14  14        419.78        370.23      1421.08 o
   8  14  14        625.04        451.60      1567.75 o
  10  14  14          6.71          0.00      1717.41 o
   2  16  14      15894.55      15367.04      1784.48 o
   4  16  14        139.31          0.00      2298.51 o
   6  16  14       4883.25       6205.83      2155.92 o
   8  16  14        516.89          0.00      2279.33 o
   0  18  14       8448.43       8371.57      4118.89 o
   2  18  14         75.42        854.81      2300.30 o
   4  18  14       3578.72       3109.85      2449.90 o
   1   1  15      29848.73      34061.78      1191.14 o
   3   1  15      22740.26      19362.80       982.39 o
   5   1  15      28985.90      22277.43      1038.02 o
   7   1  15      12938.09      15291.63      1053.46 o
   9   1  15      15771.67      15438.71      1074.04 o
  11   1  15      19321.18      22752.83      1470.55 o
  13   1  15      12099.95      12786.66      1275.31 o
  15   1  15       8371.58       7580.92      1590.68 o
   1   3  15          3.12        368.21       926.45 o
   3   3  15       2537.07       2567.10       931.02 o
   5   3  15       1236.20       2653.83       881.08 o
   7   3  15       1058.45        521.04      1171.34 o
   9   3  15       1432.52        854.85      1022.80 o
  11   3  15       1872.86       2269.29      1249.40 o
  13   3  15       4433.75       3555.97      1341.40 o
  15   3  15        115.02       1771.41      1502.33 o
   1   5  15     129701.13     116538.28      1453.77 o
   3   5  15      72710.20      74304.51      1305.75 o
   5   5  15      58748.62      64016.80      1335.74 o
   7   5  15      13354.04      15643.43      1231.08 o
   9   5  15         84.36          0.00       940.20 o
  11   5  15        113.34          0.00      1161.64 o
  13   5  15       6708.45       6494.77      1336.41 o
  15   5  15       8567.50       6507.14      1444.26 o
   1   7  15      20447.14      25768.84      1257.08 o
   3   7  15      32411.87      33361.44      1234.48 o
   5   7  15      25449.04      24121.07      1094.19 o
   7   7  15       8512.64       8185.18      1086.70 o
   9   7  15       2638.30       2849.12       982.10 o
  11   7  15         25.28        561.20      1274.91 o
  13   7  15       2516.26       2362.66      1572.27 o
  15   7  15       1117.65       2653.35      1911.96 o
   1   9  15       1296.49       1797.70      1069.09 o
   3   9  15       1307.32        299.82      1118.53 o
   5   9  15        516.50        240.83      1100.49 o
   7   9  15       1805.99       1176.23      1049.54 o
   9   9  15       5010.66       4656.11      1175.03 o
  11   9  15       3253.25       4015.98      1293.73 o
  13   9  15       2979.98       3628.21      1582.87 o
   1  11  15      21445.68      19538.01      1372.01 o
   3  11  15      20393.59      20156.37      1123.02 o
   5  11  15       8335.50      10884.99      1190.25 o
   7  11  15       7483.74       8391.34      1270.70 o
   9  11  15      16497.11      15972.42      1339.12 o
  11  11  15      13112.64      12310.41      1837.89 o
  13  11  15       5204.42       3335.27      2095.19 o
   1  13  15       5961.03       6650.75      1438.52 o
   3  13  15       1758.58       1481.96      1474.28 o
   5  13  15       4489.65       3625.26      1424.13 o
   7  13  15        356.51         59.60      1240.89 o
   9  13  15        200.85        166.74      1623.22 o
  11  13  15       1771.00        550.67      1807.14 o
   1  15  15      13402.21      13476.06      1495.76 o
   3  15  15       5676.87       4994.63      1451.26 o
   5  15  15       1648.77       1736.90      1970.34 o
   7  15  15       1262.48       1425.70      1688.40 o
   9  15  15        718.81       1460.27      2158.48 o
   1  17  15      12395.46      11016.09      2563.71 o
   3  17  15       6953.17       7077.88      2429.74 o
   5  17  15       6558.80       5086.85      2189.89 o
   7  17  15       3012.54       3691.03      2832.97 o
   0   0  16     136628.73     128416.41      2752.84 o
   4   0  16     141769.23     161040.45      3254.30 o
   8   0  16      29985.77      29274.31      1344.06 o
  12   0  16      26950.59      24496.10      2178.41 o
  16   0  16       6427.74       4736.56      2854.00 o
   2   2  16      19543.14      17664.37       981.22 o
   4   2  16       2754.18       5019.45       985.91 o
   6   2  16       9413.12       9222.00      1117.61 o
   8   2  16       2654.57       3612.86      1005.01 o
  10   2  16       8965.17       9943.19       919.86 o
  12   2  16       2233.21       2912.43      1283.62 o
  14   2  16       2169.32       1804.41      1504.87 o
   0   4  16      37922.06      32678.00      1474.40 o
   2   4  16       7836.48       6976.13       966.91 o
   4   4  16      57989.29      51292.96      1142.90 o
   6   4  16       1364.05       2922.40      1038.75 o
   8   4  16      10502.87      10824.35      1055.24 o
  10   4  16        298.59         38.95      1361.37 o
  12   4  16       4970.36       7065.38      1416.54 o
  14   4  16         15.84          0.00      1562.58 o
   2   6  16      73440.98      74823.79      1428.76 o
   4   6  16        629.33       2016.06      1311.96 o
   6   6  16      73476.67      74171.56      1348.86 o
   8   6  16        705.00       2316.30      1055.46 o
  10   6  16       9151.31      12024.71      1315.94 o
  12   6  16        579.39        442.36      1191.41 o
  14   6  16      15505.61      12692.53      1695.54 o
   0   8  16        504.90          0.00      1733.51 o
   2   8  16       1260.61       2690.16      1055.42 o
   4   8  16      21017.05      24152.50      1272.36 o
   6   8  16        436.04       1369.49      1043.80 o
   8   8  16       3405.61       3850.94      1281.93 o
  10   8  16       1176.03       1341.01      1293.34 o
  12   8  16         14.27          0.00      1763.34 o
  14   8  16       2915.68       1317.27      1844.53 o
   2  10  16      40644.14      41584.17      1398.56 o
   4  10  16         54.39         32.16       955.64 o
   6  10  16      11867.11      11304.17      1148.49 o
   8  10  16        407.90       1217.59      1396.02 o
  10  10  16      23119.98      24328.88      1415.31 o
  12  10  16        461.46        483.48      1633.92 o
   0  12  16      49257.45      50749.09      1937.94 o
   2  12  16         49.86        791.15      1278.35 o
   4  12  16      17272.48      16105.44      1370.42 o
   6  12  16         13.60        495.29      1338.81 o
   8  12  16       8897.69       9521.45      1374.57 o
  10  12  16       1017.37          0.00      1587.11 o
  12  12  16       7563.75       3305.81      2344.24 o
   2  14  16        687.74          0.00      1421.50 o
   4  14  16          2.81        139.98      1444.44 o
   6  14  16        442.71        669.67      1762.07 o
   8  14  16        841.26        459.83      1789.03 o
  10  14  16         38.03        349.56      2163.61 o
   0  16  16      13668.65      12739.68      2485.34 o
   2  16  16       1790.45        779.70      1915.68 o
   4  16  16      11809.39      13069.88      2196.92 o
   6  16  16        285.54        213.74      1666.54 o
   8  16  16       9077.66       6745.00      1954.64 o
   2  18  16       8394.82       6781.17      3028.98 o
   1   1  17      89024.28      88402.60      1316.01 o
   3   1  17      31438.57      31555.35      1073.96 o
   5   1  17      34782.08      30339.04      1174.01 o
   7   1  17      23175.44      26697.61      1185.42 o
   9   1  17      16559.20      18709.75      1143.23 o
  11   1  17       2235.67       3813.85      1096.70 o
  13   1  17       2887.03       3119.10      1300.09 o
  15   1  17       2007.00       1739.61      1522.44 o
   1   3  17       5011.14       8005.58       916.86 o
   3   3  17       9591.47      10771.53       950.59 o
   5   3  17          2.34        783.33      1037.51 o
   7   3  17        135.90       1610.32      1066.80 o
   9   3  17       5921.61       6897.53       909.56 o
  11   3  17       1117.86        832.81      1286.73 o
  13   3  17       5134.50       4726.73      1629.14 o
  15   3  17        191.37        619.87      2078.62 o
   1   5  17      53735.11      56342.50      1273.23 o
   3   5  17      16367.62      16382.43      1163.45 o
   5   5  17      21027.25      21697.93      1200.83 o
   7   5  17      33981.79      31076.94      1105.58 o
   9   5  17      26657.33      27932.64      1006.05 o
  11   5  17      20017.36      20295.19      1342.91 o
  13   5  17       8564.41       8019.83      1521.42 o
  15   5  17       3237.71       5397.52      1907.47 o
   1   7  17      34853.57      37605.83      1379.47 o
   3   7  17       3817.69       5301.62      1091.06 o
   5   7  17       4227.76       5365.79      1086.61 o
   7   7  17      11842.30      13489.70      1138.96 o
   9   7  17       4483.14       5155.77      1229.43 o
  11   7  17      13007.09      10016.27      1264.12 o
  13   7  17       2267.85        198.57      1789.30 o
   1   9  17       5858.32       3642.19      1186.70 o
   3   9  17      14734.56      15938.95      1276.87 o
   5   9  17       9263.02      13644.37      1145.05 o
   7   9  17       3436.60       4932.95      1250.83 o
   9   9  17        103.51        179.36      1188.24 o
  11   9  17       1178.80       1706.93      1696.03 o
  13   9  17        165.62        163.31      1800.78 o
   1  11  17      11815.23      13018.99      1042.89 o
   3  11  17      52307.75      47465.96      1302.65 o
   5  11  17      17085.24      16659.04      1353.58 o
   7  11  17       7214.42       7112.70      1433.85 o
   9  11  17       9834.55      10379.78      1406.02 o
  11  11  17       5048.82       6996.50      1655.42 o
   1  13  17       7103.22       5722.30      1366.04 o
   3  13  17       3510.85       4029.01      1411.48 o
   5  13  17        510.46       1517.71      1395.20 o
   7  13  17       1304.68       1772.08      1560.25 o
   9  13  17        491.24          0.00      1632.90 o
  11  13  17        153.48          0.00      2001.41 o
   1  15  17        584.63        226.24      1586.34 o
   3  15  17       2737.89       3595.44      1824.93 o
   5  15  17       3675.49       3550.26      1843.64 o
   7  15  17       6297.56       4890.01      1678.38 o
   1  17  17       4016.97       5039.52      2256.70 o
   3  17  17       6400.40       5638.23      2363.65 o
   5  17  17       5673.41       4429.15      2209.40 o
   2   0  18     158194.23     152530.45      2394.57 o
   6   0  18      51891.78      50539.80      3281.31 o
  10   0  18      53039.12      58651.60      1784.10 o
  14   0  18       9168.29      10210.24      2029.42 o
   0   2  18      21994.91      20802.90      1488.11 o
   2   2  18       2138.21       4269.61       879.14 o
   4   2  18       4519.11       6239.49      1081.50 o
   6   2  18        738.58       4278.27      1124.39 o
   8   2  18      13634.90      12547.95       996.23 o
  10   2  18        600.13       1209.54      1173.25 o
  12   2  18       6540.34       6157.37      1172.56 o
  14   2  18        720.68          0.00      1512.82 o
   2   4  18      63938.55      64887.82      1338.30 o
   4   4  18       1321.57       2377.48      1048.88 o
   6   4  18      31087.77      34319.81      1335.78 o
   8   4  18        799.73       1552.62       974.36 o
  10   4  18      14179.83      16176.09      1168.88 o
  12   4  18       3483.19       2494.00      1132.50 o
  14   4  18       2759.80       2708.59      1522.05 o
   0   6  18     118855.50     116775.44      2441.53 o
   2   6  18       2701.33       2285.58      1185.79 o
   4   6  18      57398.41      57637.88      1304.56 o
   6   6  18         24.74        816.10      1012.84 o
   8   6  18      43891.13      43025.16      1068.14 o
  10   6  18        505.68        299.60      1334.72 o
  12   6  18      12383.58      14642.07      1488.71 o
  14   6  18          3.29          0.00      2097.79 o
   2   8  18       5231.92       5279.47      1041.12 o
   4   8  18          0.53        943.80      1062.24 o
   6   8  18        972.60        405.02      1048.30 o
   8   8  18       1363.46       1757.43      1294.86 o
  10   8  18       1046.44       1018.56      1237.78 o
  12   8  18         64.51       1128.17      1556.08 o
   0  10  18      19790.85      18940.40      2006.78 o
   2  10  18       1493.22       3265.78      1198.23 o
   4  10  18      41683.07      39836.29      1095.55 o
   6  10  18         83.86        432.84      1206.92 o
   8  10  18      17996.37      19368.77      1354.70 o
  10  10  18        271.81       1300.41      1781.94 o
  12  10  18      10073.30       9661.13      1806.92 o
   2  12  18      21312.83      24360.07      1496.52 o
   4  12  18          2.99        646.18      1352.18 o
   6  12  18      14151.61      12941.68      1693.02 o
   8  12  18        613.67        982.07      1634.09 o
  10  12  18       6936.01       6480.05      1543.97 o
   0  14  18       1207.83        805.70      2092.85 o
   2  14  18       2276.06       2739.30      1415.58 o
   4  14  18       1989.65       1293.17      1555.98 o
   6  14  18        748.14       2504.95      1783.58 o
   8  14  18        529.59        597.67      1714.96 o
   2  16  18      13857.67      11570.86      1860.15 o
   4  16  18        250.07        820.81      2002.42 o
   6  16  18      12539.78      10604.97      2078.05 o
   1   1  19      30433.31      30429.83      1006.12 o
   3   1  19      49818.22      46858.62      1197.85 o
   5   1  19      48558.22      48037.64      1141.36 o
   7   1  19      14029.75      15727.69      1156.35 o
   9   1  19       9939.37      10278.84       897.58 o
  11   1  19      15487.40      16444.24      1290.44 o
  13   1  19       4256.35       3393.07      1419.58 o
  15   1  19       3663.28       4684.07      1985.17 o
   1   3  19         16.58        343.19      1194.08 o
   3   3  19       3564.16       4519.38      1024.41 o
   5   3  19         20.90       1372.41      1046.26 o
   7   3  19       1214.49       3124.44      1155.61 o
   9   3  19       1064.28       2271.62      1202.07 o
  11   3  19       2059.18       3086.99      1172.30 o
  13   3  19         33.61       1437.83      1555.15 o
   1   5  19      64497.20      62781.70      1311.00 o
   3   5  19      44713.02      46474.76      1253.58 o
   5   5  19      29318.60      31968.58      1333.73 o
   7   5  19      24449.46      27192.55      1189.78 o
   9   5  19      12299.58      13915.83      1318.83 o
  11   5  19       4433.87       2496.71      1178.23 o
  13   5  19       6854.45       4983.43      1722.44 o
   1   7  19      18209.82      22256.75      1168.30 o
   3   7  19      12115.08      14270.05      1119.94 o
   5   7  19      10196.73       9000.70      1100.51 o
   7   7  19       5379.04       5093.75      1339.50 o
   9   7  19       6726.79       7240.25      1144.79 o
  11   7  19       3688.49       5217.53      1455.70 o
  13   7  19       1646.40       4605.82      1642.15 o
   1   9  19      13583.05      15645.87      1112.36 o
   3   9  19       4040.79       3377.16      1065.43 o
   5   9  19       1969.94       2876.00      1297.78 o
   7   9  19       8942.20       8700.01      1194.84 o
   9   9  19       2426.63       3283.66      1404.50 o
  11   9  19         11.23       1049.61      1506.66 o
  13   9  19       3887.99       5528.55      1847.28 o
   1  11  19      11211.18      11267.39      1455.45 o
   3  11  19      29091.75      31448.43      1462.05 o
   5  11  19      19364.45      21501.05      1324.90 o
   7  11  19       8121.44       8510.13      1434.67 o
   9  11  19      12014.99       9424.66      1747.47 o
  11  11  19       6660.95       4355.01      1594.16 o
   1  13  19       1009.09       2804.44      1292.50 o
   3  13  19       2464.73       1956.53      1361.24 o
   5  13  19        540.03        794.63      1413.19 o
   7  13  19       4057.46       3321.42      1804.98 o
   9  13  19        138.32        575.56      1647.71 o
   1  15  19       8882.75       8476.22      1698.30 o
   3  15  19       1983.43        805.61      1722.33 o
   5  15  19       4943.25       4214.39      1686.90 o
   7  15  19       5671.72       4598.32      2034.38 o
   1  17  19       8710.18       7364.58      2561.73 o
   3  17  19       4242.60       3757.76      2646.87 o
   0   0  20      72326.38      73575.66      2497.50 o
   4   0  20     151085.64     163627.92      2396.75 o
   8   0  20      24598.04      25031.03      1787.01 o
  12   0  20      15028.44      15434.07      2090.71 o
   2   2  20       7211.36       7005.69      1098.03 o
   4   2  20        721.43       4294.95      1143.78 o
   6   2  20      21029.34      20760.44      1183.92 o
   8   2  20          0.99          0.00      1081.86 o
  10   2  20       3224.86       2450.01      1142.80 o
  12   2  20        109.62          0.00      1455.05 o
  14   2  20       1413.58          0.00      1890.51 o
   0   4  20      76762.16      73951.24      1832.60 o
   2   4  20        479.93       1401.73      1077.67 o
   4   4  20      35981.16      33864.77      1127.36 o
   6   4  20        132.07       1557.33      1057.33 o
   8   4  20      13128.73      14699.60      1291.14 o
  10   4  20        358.07       1633.51      1342.20 o
  12   4  20       5476.86       5452.63      1586.48 o
  14   4  20         40.85          0.00      1973.72 o
   2   6  20      68347.69      67522.45      1399.78 o
   4   6  20          0.73         23.17      1102.41 o
   6   6  20      53679.99      53949.84      1321.39 o
   8   6  20         32.88       1007.08      1248.09 o
  10   6  20      11693.38      12683.57      1201.09 o
  12   6  20          0.37        265.69      1452.08 o
   0   8  20        658.28          0.00      1442.62 o
   2   8  20         21.23       2726.35      1162.42 o
   4   8  20       7934.02       7404.82      1163.69 o
   6   8  20         54.10        937.32      1177.22 o
   8   8  20       1738.51        845.93      1202.34 o
  10   8  20        106.26        667.37      1629.22 o
  12   8  20        138.38          0.00      1572.01 o
   2  10  20      38779.27      41482.52      1620.56 o
   4  10  20        283.81         59.92      1249.23 o
   6  10  20      18921.42      17818.87      1353.38 o
   8  10  20         83.63          0.00      1251.14 o
  10  10  20       9357.07       9427.06      1444.48 o
  12  10  20        302.11        742.91      1848.14 o
   0  12  20      30246.42      28834.14      2078.98 o
   2  12  20         11.98       1642.96      1556.98 o
   4  12  20      10948.07      12679.51      1286.69 o
   6  12  20         17.27        303.88      1605.47 o
   8  12  20      12806.26      11812.80      1553.80 o
  10  12  20         52.66          0.00      1842.16 o
   2  14  20       4370.99       2749.06      1574.77 o
   4  14  20        497.69         44.06      1646.58 o
   6  14  20         10.30       1153.28      1696.13 o
   8  14  20         36.51          0.00      1847.47 o
   0  16  20      18744.06      15840.76      2517.70 o
   2  16  20          1.16        132.27      1753.03 o
   4  16  20       8768.08       8261.25      2285.47 o
   1   1  21      57927.21      57419.48      1411.21 o
   3   1  21      20796.27      22905.24      1117.48 o
   5   1  21      16393.08      16991.60      1169.55 o
   7   1  21      11630.70      13054.90      1043.80 o
   9   1  21      13374.82      16583.87      1206.26 o
  11   1  21       6437.06       6116.02      1171.90 o
  13   1  21       1462.12        802.53      1581.76 o
   1   3  21      10053.40      12883.29      1162.65 o
   3   3  21       8105.20       9184.65      1054.92 o
   5   3  21        879.08       1977.94      1027.65 o
   7   3  21       4271.12       5106.72      1024.41 o
   9   3  21        907.75       2420.02      1245.30 o
  11   3  21          5.63       1447.16      1193.96 o
  13   3  21        630.65       2471.40      1570.07 o
   1   5  21      37225.00      38608.54      1149.55 o
   3   5  21      20718.67      21781.99      1109.43 o
   5   5  21      36493.57      35122.23      1186.81 o
   7   5  21      22415.42      22330.30      1276.63 o
   9   5  21       4949.40       6024.07      1248.80 o
  11   5  21       3873.54       3631.64      1420.65 o
  13   5  21       4825.93       3492.07      1548.71 o
   1   7  21       6335.68       6484.15      1135.44 o
   3   7  21        410.20       1849.66      1054.52 o
   5   7  21      24861.51      26209.24      1118.36 o
   7   7  21      12767.33      14493.20      1285.39 o
   9   7  21       4667.56       4220.65      1356.08 o
  11   7  21       2050.87        733.08      1581.60 o
  13   7  21       1032.56          0.00      1735.74 o
   1   9  21      15798.25      13686.60      1191.07 o
   3   9  21       3374.91       3500.41      1366.71 o
   5   9  21       1298.32       2225.73      1249.35 o
   7   9  21        734.92       1051.74      1346.98 o
   9   9  21       1203.26       1202.57      1414.43 o
  11   9  21       2123.47       3628.76      1474.44 o
   1  11  21      17574.36      18018.29      1431.92 o
   3  11  21      27950.33      24069.33      1500.24 o
   5  11  21       6522.76       5795.60      1370.70 o
   7  11  21       5086.63       4773.13      1646.88 o
   9  11  21      10810.68      10638.95      1497.72 o
   1  13  21       6369.04       5355.07      1485.05 o
   3  13  21       1035.55       1717.23      1520.42 o
   5  13  21         84.49        720.32      1713.53 o
   7  13  21       1353.17       1471.02      1650.18 o
   9  13  21         50.87         11.40      2007.48 o
   1  15  21       1593.69       1169.19      1578.00 o
   3  15  21       6398.10       5468.11      1552.79 o
   5  15  21       3926.90       3749.74      2286.61 o
   2   0  22      79594.30      79856.28      1822.22 o
   6   0  22      34560.09      36579.94      1735.37 o
  10   0  22      22877.15      23690.56      1740.29 o
  14   0  22       3926.87       4770.91      2609.13 o
   0   2  22       6376.21       8912.98      1626.83 o
   2   2  22      23892.35      24096.42      1162.70 o
   4   2  22       4962.54       5119.42      1118.40 o
   6   2  22        668.47       2312.84       968.77 o
   8   2  22      13263.38      14152.26      1330.25 o
  10   2  22          2.34       1488.34      1090.35 o
  12   2  22        693.11       1071.58      1372.97 o
  14   2  22        520.76          0.00      1866.43 o
   2   4  22      20943.37      19095.54      1103.51 o
   4   4  22        725.02       2639.64      1056.59 o
   6   4  22      12342.16      12059.97      1081.25 o
   8   4  22        863.69        532.10      1204.30 o
  10   4  22      14087.58      13179.09      1170.12 o
  12   4  22        274.77          0.00      1532.21 o
   0   6  22      50960.96      49839.40      1689.04 o
   2   6  22       8424.74       7579.26      1076.41 o
   4   6  22      21673.02      22488.64      1210.33 o
   6   6  22        478.47        563.42      1203.68 o
   8   6  22      35502.51      35147.98      1391.82 o
  10   6  22         50.95        784.99      1414.55 o
  12   6  22       7434.89       7065.18      1550.83 o
   2   8  22       3449.95       3013.93      1068.53 o
   4   8  22        789.15       1493.04      1350.15 o
   6   8  22       1390.65        650.20      1237.92 o
   8   8  22        741.01       1590.48      1134.67 o
  10   8  22       3071.29       2390.68      1381.83 o
  12   8  22        472.24        876.39      1728.90 o
   0  10  22      16798.40      15776.79      1968.09 o
   2  10  22       5874.39       5128.59      1427.67 o
   4  10  22      27850.04      31360.85      1402.46 o
   6  10  22         18.21          0.00      1248.83 o
   8  10  22       6392.55       5510.64      1540.42 o
  10  10  22          0.46       1201.19      1519.68 o
   2  12  22       8998.34       9935.76      1391.58 o
   4  12  22       5555.91       4795.77      1587.59 o
   6  12  22      15798.57      13354.09      1522.21 o
   8  12  22         59.74       1478.95      1581.56 o
   0  14  22         30.26          0.00      2327.96 o
   2  14  22        414.42       1393.07      1721.83 o
   4  14  22        876.55       1645.96      1581.42 o
   6  14  22        630.52       1065.51      2267.62 o
   2  16  22       7865.07       5990.65      2025.93 o
   1   1  23        902.11          0.00      1071.97 o
   3   1  23      34065.25      36082.34      1230.20 o
   5   1  23      17652.88      20149.06      1169.50 o
   7   1  23       8489.94       9183.73      1274.99 o
   9   1  23      18202.75      15884.07      1116.37 o
  11   1  23       8820.43       9959.48      1401.85 o
  13   1  23       2343.69       2447.20      1751.89 o
   1   3  23      15447.43      16163.36      1071.82 o
   3   3  23         11.76        432.31      1062.49 o
   5   3  23         16.39       2274.50       968.99 o
   7   3  23       1234.18       2166.65      1250.34 o
   9   3  23        611.17          0.00      1248.62 o
  11   3  23        541.91       1717.27      1371.83 o
  13   3  23       1030.15       1926.51      1983.24 o
   1   5  23      19356.09      20283.08      1095.82 o
   3   5  23      18968.40      19853.87      1020.25 o
   5   5  23       8066.28      10360.97      1320.92 o
   7   5  23      13850.78      15087.17      1293.34 o
   9   5  23      11651.13      10712.62      1274.08 o
  11   5  23       6322.98       3941.99      1432.03 o
   1   7  23       9558.44      10150.28      1080.77 o
   3   7  23      27697.65      31245.09      1441.46 o
   5   7  23         19.77        230.88      1300.57 o
   7   7  23       1593.59       1351.48      1205.51 o
   9   7  23       7423.61       7483.07      1476.52 o
  11   7  23       3974.57       3513.89      1434.80 o
   1   9  23          8.10        351.49      1405.54 o
   3   9  23         66.35        574.92      1299.60 o
   5   9  23       5706.90       5691.07      1485.97 o
   7   9  23       8981.94       7353.34      1341.65 o
   9   9  23         23.60       1613.42      1423.10 o
  11   9  23        162.55       2183.95      1989.64 o
   1  11  23       1022.94       1382.67      1471.64 o
   3  11  23       4598.26       3862.36      1257.37 o
   5  11  23      14075.56      15239.88      1569.68 o
   7  11  23       9171.64       8809.86      1671.32 o
   9  11  23       7060.11       6108.54      2059.12 o
   1  13  23        779.34        558.35      1801.56 o
   3  13  23       1472.01       1047.96      1790.84 o
   5  13  23       4103.67       2166.65      1816.77 o
   7  13  23       1197.58       1357.64      2086.90 o
   1  15  23       6925.21       5301.08      1978.49 o
   3  15  23         17.48        740.63      1996.05 o
   0   0  24        243.95        655.67      1890.34 o
   4   0  24      52084.26      50343.25      1921.26 o
   8   0  24      26121.84      25726.05      2127.92 o
  12   0  24      14593.51      10013.08      2206.94 o
   2   2  24      23353.13      24001.13      1096.50 o
   4   2  24        969.81       4744.83      1094.64 o
   6   2  24          9.46       1064.33      1243.12 o
   8   2  24          9.14       1501.48      1350.50 o
  10   2  24       4776.48       2310.11      1373.20 o
  12   2  24          5.85        370.32      1478.52 o
   0   4  24        838.41        619.84      1423.38 o
   2   4  24      10468.48      10851.59      1284.11 o
   4   4  24      17807.74      18164.80      1292.64 o
   6   4  24         11.75       1560.48      1246.79 o
   8   4  24      13069.30      11898.31      1324.48 o
  10   4  24        209.09       1033.54      1460.28 o
  12   4  24       4133.45       5225.86      1446.68 o
   2   6  24       7668.15       7373.12      1282.62 o
   4   6  24       1586.82        816.69      1248.17 o
   6   6  24      29613.39      31703.16      1445.62 o
   8   6  24          0.08        544.43      1338.54 o
  10   6  24      13978.55      13675.71      1382.31 o
  12   6  24         29.18          0.00      1734.89 o
   0   8  24      47845.14      40327.32      2089.77 o
   2   8  24          0.68       1045.62      1244.84 o
   4   8  24      16587.63      14858.03      1334.86 o
   6   8  24         40.56       1167.48      1206.61 o
   8   8  24        569.05          0.00      1415.37 o
  10   8  24          0.97       1080.95      1471.20 o
   2  10  24       6160.85       7138.14      1322.27 o
   4  10  24        539.62        760.10      1348.75 o
   6  10  24      12326.34      10445.45      1548.83 o
   8  10  24         25.92          0.00      1649.09 o
  10  10  24       9005.02       5883.90      1706.85 o
   0  12  24      18046.10      17469.06      2593.37 o
   2  12  24       1116.83          0.00      1715.73 o
   4  12  24       6287.50       6392.84      1408.14 o
   6  12  24         89.29          0.00      1592.25 o
   8  12  24       5970.06       4401.62      1871.86 o
   2  14  24        477.23       1255.25      1722.43 o
   4  14  24        396.38        338.71      2004.36 o
   1   1  25      17169.53      18869.03      1036.10 o
   3   1  25       7689.20       9819.20      1152.69 o
   5   1  25       9774.30      12460.87      1511.12 o
   7   1  25       1191.14       2342.81      1476.89 o
   9   1  25       8318.71       8110.70      1321.03 o
  11   1  25       6423.79       7297.01      1474.13 o
   1   3  25       4353.96       4681.09      1101.02 o
   3   3  25        521.28       2508.39      1043.73 o
   5   3  25         34.19          0.00      1297.66 o
   7   3  25        322.98       1507.64      1286.81 o
   9   3  25       1347.58       3647.10      1364.18 o
  11   3  25        604.35       1918.53      1517.83 o
   1   5  25       1802.11       1057.97      1297.34 o
   3   5  25       4656.49       6872.31      1478.67 o
   5   5  25      34170.72      33624.21      1385.79 o
   7   5  25      23687.06      22299.97      1410.97 o
   9   5  25       4421.00       2950.79      1527.52 o
  11   5  25       3251.13       3526.14      1361.64 o
   1   7  25         98.94          0.00      1400.47 o
   3   7  25       6449.73      10541.87      1277.70 o
   5   7  25       3864.84       4944.69      1307.16 o
   7   7  25       6601.90       7185.51      1447.52 o
   9   7  25       2280.89       1261.58      1576.55 o
  11   7  25       2019.56        996.52      1541.91 o
   1   9  25       1413.44       1560.67      1350.24 o
   3   9  25       3933.57       3110.07      1354.43 o
   5   9  25        299.08          0.00      1475.61 o
   7   9  25       2414.75       2019.65      1579.31 o
   9   9  25        903.97       1362.50      1500.02 o
   1  11  25      20853.87      21404.16      1771.55 o
   3  11  25       3532.44       2236.42      1716.81 o
   5  11  25        195.70        919.55      1385.64 o
   7  11  25       2065.77       2926.95      1599.59 o
   1  13  25         93.90        170.77      1810.31 o
   3  13  25        713.43        661.22      1657.51 o
   5  13  25       5024.44       6147.23      1846.93 o
   2   0  26        280.45        843.03      1695.79 o
   6   0  26      58337.87      54967.86      1982.17 o
  10   0  26      13308.13       9754.11      1934.11 o
   0   2  26        238.38       1946.56      1460.91 o
   2   2  26       3953.20       4188.43      1424.99 o
   4   2  26        624.66          0.00      1473.15 o
   6   2  26       3378.03       6648.71      1220.21 o
   8   2  26       9897.32       9944.83      1494.36 o
  10   2  26          0.30        736.97      1426.41 o
  12   2  26       1281.76        221.53      1636.23 o
   2   4  26      34462.67      34348.18      1297.25 o
   4   4  26         20.46        887.87      1288.62 o
   6   4  26        319.90        382.46      1412.10 o
   8   4  26       3500.03       5111.65      1421.43 o
  10   4  26       4266.15       2853.79      1424.97 o
   0   6  26     110268.29     113449.49      3580.18 o
   2   6  26        540.63          0.00      1298.68 o
   4   6  26       5161.63       5266.17      1306.60 o
   6   6  26         10.49        316.69      1340.49 o
   8   6  26       6416.80       5523.37      1430.99 o
  10   6  26        275.41        207.04      1428.12 o
   2   8  26       3125.48       2630.29      1212.32 o
   4   8  26       3936.48       4481.70      1487.56 o
   6   8  26         28.36        830.32      1630.20 o
   8   8  26        875.59       3148.30      1422.32 o
  10   8  26        491.23          0.00      1850.75 o
   0  10  26       1483.61       1239.45      2317.19 o
   2  10  26         48.42        694.75      1636.23 o
   4  10  26      13019.59      13249.50      1683.22 o
   6  10  26        128.79          0.00      1582.46 o
   8  10  26       8871.39       6479.75      1798.87 o
   2  12  26        432.38        710.10      1586.22 o
   4  12  26       2985.47       2635.83      1606.65 o
   6  12  26      12093.27       9521.38      2223.54 o
   0  14  26        848.76        581.88      2840.72 o
   1   1  27      28480.63      27865.98      1360.05 o
   3   1  27      12459.85      16305.33      1244.83 o
   5   1  27       5296.00       5662.49      1567.09 o
   7   1  27       3125.26       3486.88      1350.81 o
   9   1  27        573.16       1816.07      1566.87 o
  11   1  27       2436.60       2117.77      1665.59 o
   1   3  27        399.32       2153.29      1351.02 o
   3   3  27       4761.14       6342.89      1417.34 o
   5   3  27       1394.06       3948.32      1253.94 o
   7   3  27       1919.27       3795.18      1215.78 o
   9   3  27         59.33          0.00      1408.24 o
  11   3  27        143.98          0.00      1781.68 o
   1   5  27      12504.71      13510.16      1331.49 o
   3   5  27        889.10       1850.72      1249.74 o
   5   5  27       7922.37       7281.47      1363.61 o
   7   5  27       8986.29       8228.71      1532.53 o
   9   5  27       7182.01       6391.55      1527.56 o
   1   7  27       7452.72       8519.12      1320.29 o
   3   7  27         39.39       1565.30      1294.67 o
   5   7  27       3852.01       2440.69      1518.98 o
   7   7  27       1643.54       1888.50      1414.39 o
   9   7  27       4616.06       4442.94      1809.51 o
   1   9  27       1626.78       1874.53      1517.76 o
   3   9  27       6123.57       2502.07      1588.91 o
   5   9  27       3427.37       2279.72      1657.64 o
   7   9  27          1.92          0.00      1479.13 o
   1  11  27       8284.78       5697.29      1828.20 o
   3  11  27      13204.29      12029.36      1564.87 o
   5  11  27       4231.20       3316.95      1692.13 o
   1  13  27        696.25        864.89      2025.13 o
   3  13  27       2667.61       2246.31      1870.72 o
   0   0  28      83227.08      84134.23      3129.25 o
   4   0  28      14610.82      13139.55      1801.88 o
   8   0  28       5971.73       5765.69      2569.03 o
   2   2  28      10670.35       9875.34      1284.27 o
   4   2  28       1342.46       4655.73      1312.65 o
   6   2  28        959.09       1408.77      1158.21 o
   8   2  28         93.35       2326.48      1635.19 o
  10   2  28        617.32       1607.98      1514.99 o
   0   4  28       2061.67       2661.41      1645.82 o
   2   4  28        302.51       2535.23      1299.15 o
   4   4  28      16870.58      16744.95      1393.39 o
   6   4  28        127.69       2183.63      1785.67 o
   8   4  28       5082.66       4514.86      1717.26 o
  10   4  28        323.17       2244.01      1620.39 o
   2   6  28      17045.32      14689.33      1392.11 o
   4   6  28         16.09        158.36      1256.01 o
   6   6  28      18785.41      19055.60      1685.76 o
   8   6  28         12.80          0.00      1524.78 o
   0   8  28       2897.45       1254.08      2272.31 o
   2   8  28        637.20       4027.49      1636.13 o
   4   8  28        713.97        318.82      1709.71 o
   6   8  28        633.12       1928.79      1528.59 o
   8   8  28        121.79        101.27      1915.11 o
   2  10  28      21545.78      19175.26      1776.27 o
   4  10  28       4608.09       3192.88      1532.28 o
   6  10  28       1739.59        860.95      1915.18 o
   0  12  28      16506.59      12452.37      3170.80 o
   2  12  28        834.02       2170.77      1994.43 o
   1   1  29       2318.45       3039.28      1300.76 o
   3   1  29       7942.55      10430.13      1575.34 o
   5   1  29      10165.92      11228.85      1238.76 o
   7   1  29       8080.53       5161.58      1649.69 o
   9   1  29       2982.73       3338.52      1803.36 o
   1   3  29       3970.01       7427.60      1299.44 o
   3   3  29        879.09       2886.13      1246.68 o
   5   3  29         86.98       1014.11      1582.74 o
   7   3  29         18.90        226.41      1516.80 o
   9   3  29         77.74        200.72      1536.72 o
   1   5  29      21475.71      17863.48      1410.89 o
   3   5  29      19397.96      17877.79      1305.43 o
   5   5  29       6414.72       6318.66      1633.04 o
   7   5  29       2807.48       1924.45      1588.59 o
   9   5  29        209.18        864.42      1713.52 o
   1   7  29       7536.00       6058.38      1657.44 o
   3   7  29       3169.18       5106.33      1521.79 o
   5   7  29       4299.13       3923.52      1483.50 o
   7   7  29       1700.37       2895.47      1499.47 o
   1   9  29        382.50       2417.06      1522.89 o
   3   9  29        312.67       2111.28      1522.86 o
   5   9  29        551.85        632.80      2024.19 o
   1  11  29       4159.81       3380.10      1926.46 o
   3  11  29       4923.78       2570.44      1932.83 o
   2   0  30      21010.77      18940.94      1856.12 o
   6   0  30      19502.05      16319.30      2601.78 o
   0   2  30      12844.63      11862.20      1825.47 o
   2   2  30        319.35       3312.07      1305.81 o
   4   2  30        854.44          0.00      1508.72 o
   6   2  30         94.72       2090.63      1473.44 o
   8   2  30       2269.93       2104.88      1729.71 o
   2   4  30       7764.82       6071.80      1644.84 o
   4   4  30        144.35       1894.32      1700.05 o
   6   4  30       3587.43       1319.37      1910.99 o
   8   4  30         10.98       2965.02      1955.93 o
   0   6  30      18760.51      18419.77      2197.66 o
   2   6  30         23.37        671.21      1633.38 o
   4   6  30       8151.22       4893.16      1915.01 o
   6   6  30        369.19        271.70      1720.60 o
   8   6  30       8423.88       5528.20      2021.18 o
   2   8  30         61.94        596.78      1575.58 o
   4   8  30        779.27       2209.52      1658.26 o
   6   8  30         21.73       1002.44      1910.23 o
   0  10  30       5007.05        141.35      2755.14 o
   2  10  30       1067.31        822.16      1856.12 o
   4  10  30      11994.96      10187.09      1888.84 o
   1   1  31      10979.08      10099.20      1656.83 o
   3   1  31       4278.20       5328.29      1471.27 o
   5   1  31       2883.54       2385.88      1432.33 o
   7   1  31       1228.42       1820.02      1642.48 o
   1   3  31        746.56       2516.66      1510.67 o
   3   3  31        160.54       1059.87      1712.01 o
   5   3  31          4.72       2041.14      1570.17 o
   7   3  31        283.10       1607.67      1617.11 o
   1   5  31       2066.94       1259.57      1724.06 o
   3   5  31       4130.43       4341.57      1514.29 o
   5   5  31       5666.35       4335.54      1599.04 o
   7   5  31       4618.13       3298.02      1923.72 o
   1   7  31       7485.41       8424.77      1651.58 o
   3   7  31         37.63       1296.41      1726.79 o
   5   7  31        356.16       2132.16      1841.59 o
   1   9  31        622.84          0.00      1922.55 o
   3   9  31       1518.70          0.00      1931.81 o
   0   0  32       8000.39       9157.22      3322.20 o
   4   0  32       7552.85       6049.17      2160.46 o
   2   2  32       1063.71       1433.16      1708.07 o
   4   2  32        659.03       1865.61      1653.77 o
   6   2  32       1523.95        599.97      1548.83 o
   0   4  32       5300.94       3129.20      2548.07 o
   2   4  32         84.03       2046.79      1468.54 o
   4   4  32       3736.89       2951.50      1468.51 o
   6   4  32        273.02       2153.85      2171.10 o
   2   6  32      10275.86       9826.08      1602.50 o
   4   6  32         97.24       2069.55      1819.42 o
   0   8  32        293.47          0.00      2618.69 o
   2   8  32        231.41       1468.06      2092.51 o
   1   1  33       3053.51       3156.17      1650.82 o
   3   1  33       3710.92       2245.83      1714.47 o
   5   1  33        601.88       1992.07      1749.75 o
   1   3  33          3.34       1278.73      1579.45 o
   3   3  33        515.82       1119.48      1479.36 o
   5   3  33       1289.16        873.35      1845.40 o
   1   5  33       2160.96       1081.42      1738.34 o
   3   5  33       5164.12       5205.41      2153.07 o
   5   5  33       3809.89       2515.75      1930.84 o
   1   7  33        299.15          0.00      1784.46 o
   2   0  34       7896.99       6786.55      2373.21 o
   0   2  34       1016.79       1844.58      2321.70 o
   2   2  34         82.11       4101.33      1713.98 o
   4   2  34         77.94       1360.61      1907.19 o
   2   4  34       4184.90       1464.10      1790.39 o
   1   1  35       3095.99       2306.48      1926.73 o
   1   3  35        986.76       4194.60      1992.80 o
                                                
